# Supplementary material for: The multi-organ landscape of B cells highlights dysregulated memory B cell responses in Crohn's disease
Source: Natl Sci Rev. 2025 Jan 10;12(4):nwaf009. doi: 10.1093/nsr/nwaf009 (PMC11951101; doi:10.1093/nsr/nwaf009)
Supplement: nwaf009_Supplemental_Files [file nwaf009_supplemental_files.zip]

Archive with 6 entries (6 files):
- Chen et al-Supplementary methods and figures.docx
- Table_S1_Human_Sample.xlsx
- Table_S2_GSEA_result.xlsx
- Table_S3_Antibody.xlsx
- Table_S4_Signature_Geneset.xlsx
- Table_S5_SCENIC_Regulon_AUC.xlsx
