# Supplementary material for: The multi-organ landscape of B cells highlights dysregulated memory B cell responses in Crohn's disease
Source: Natl Sci Rev. 2025 Jan 10;12(4):nwaf009. doi: 10.1093/nsr/nwaf009 (PMC11951101; doi:10.1093/nsr/nwaf009)
Supplement: nwaf009_Supplemental_Files [file nwaf009_supplemental_files.zip › Table_S1_Human_Sample.xlsx]

## Sheet: Primary cohort
Subject ID	Collection time	Gender	Age	Clinical status	Diagnosis	Time of diagnosis	SES-CD score	IBD therapy	Colon	TI	Inflamed TI	Blood	Blood (IgD+CD27-)
001	2021-09-15	F	32	CD active	CD	2018-01-01	11	Infliximab	+	+	+	+	N/A
002	2021-10-22	F	36	CD remission	CD	2018-01-29	0	Infliximab	+	+	N/A	+	+
003	2021-10-29	F	50	CD active	CD	2018-01-23	7	Infliximab	+	+	+	+	+
009	2022-03-16	M	32	CD active	CD	2021-07-15	4	azathioprine	+	+	+	+	+
010	2022-03-23	M	37	CD active	CD	2022-03-23	21	mesalamine	+	+	+	+	+
013	2022-04-27	M	30	CD active	CD	2022-04-27	7	mesalamine	+	+	+	+	+
015	2022-06-10	F	25	CD active	CD	2022-06-10	22	mesalamine	+	+	+	+	N/A
019	2022-07-06	M	20	CD active	CD	2022-07-04	23	mesalamine	+	+	+	+	N/A
023	2022-07-15	F	24	CD active	CD	2022-07-15	8	mesalamine	+	+	+	+	N/A
025	2022-09-14	M	61	Rectal polyp	Rectal polyp	N/A	N/A	N/A	+	+	N/A	+	N/A
027	2022-09-28	F	50	Healthy subject	N/A	N/A	N/A	N/A	+	+	N/A	+	N/A
030	2022-10-26	M	54	Rectal polyp	Rectal polyp	N/A	N/A	N/A	+	+	N/A	+	N/A
038	2023-02-08	M	62	Rectal polyp	Rectal polyp	N/A	N/A	N/A	+	+	N/A	+	N/A
039	2023-02-15	F	53	Rectal polyp	Rectal polyp	N/A	N/A	N/A	+	+	N/A	+	N/A
040	2023-02-15	F	59	Rectal polyp	Rectal polyp	N/A	N/A	N/A	+	+	N/A	+	N/A
042	2023-02-22	F	46	Rectal polyp	Rectal polyp	N/A	N/A	N/A	+	+	N/A	+	N/A

## Sheet: Validation cohort I
Subject ID	Collection time	Gender	Age	Clinical status	Diagnosis	Time of diagnosis	SES-CD score	IBD therapy	Colon	TI	Inflamed TI	Blood
001	2023-09-06	M	29	CD remission	CD	2022-01-27	4	Ustekinumab	+	+	+	+
002	2023-09-13	M	28	CD remission	CD	2022-11-03	3	Ustekinumab	+	+	+	+
003	2023-09-13	F	63	CD remission	CD	2009-01-01	4	Ustekinumab	+	+	+	N/A
004	2023-09-13	M	22	CD active	CD	2017-07-06	12	Infliximab	N/A	N/A	N/A	+
005	2023-09-27	M	46	CD active	CD	2009-05-27	7	Ustekinumab	+	+	+	+
006	2023-09-27	F	38	Healthy subject	N/A	N/A	N/A	N/A	+	+	N/A	+
007	2023-09-27	F	22	CD remission	CD	2021-11-24	0	Adalimumab	+	+	N/A	+
008	2023-10-11	M	58	CD active	CD	2022-09-08	3	Ustekinumab	+	+	+	+
009	2023-10-11	M	33	CD remission	CD	2022-05-01	1	Infliximab	+	+	N/A	+
010	2023-10-11	M	51	CD remission	CD	2022-02-08	3	Ustekinumab	+	+	N/A	N/A
011	2023-10-18	M	36	CD remission	CD	2013-08-01	2	Ustekinumab	+	+	N/A	+
012	2023-11-01	M	49	CD active	CD	2020-08-31	23	Ustekinumab, but has been off medication for 7 months	+	N/A	+	+
013	2023-11-15	M	30	CD active	CD	2022-08-01	10	Ustekinumab	+	+	+	+
014	2023-11-29	F	37	CD active	CD	2021-09-01	23	Mesalazine	+	+	+	+
015	2023-11-29	M	22	CD active	CD	2023-09-01	10	Azathioprine	+	N/A	+	+
016	2023-12-06	M	17	CD active	CD	2023-12-06	12	no	+	+	+	N/A
017	2023-12-13	M	51	CD active	CD	2017-12-15	8	Ustekinumab	+	+	+	N/A

## Sheet: Validation cohort II
Subject ID	Collection time	Gender	Age	Clinical status	Diagnosis	Time of diagnosis	SES-CD score	IBD therapy	Blood
001	2022-11-22	F	41	CD active	CD	2021-11-29	15	Ensure	+
002	2022-11-22	F	38	Rectal polyp	Rectal polyp	N/A	N/A	Compound Eosinophil-Lactobacillus Tablets	+
003	2022-11-22	F	32	CD active	CD	2021-10-18	23	Infliximab	+
004	2022-11-23	M	21	CD remission	CD	2021-11-11	0	Ustekinumab	+
005	2022-11-23	F	30	CD remission	CD	2019-05-11	0	Mesalazine	+
006	2022-11-23	M	53	Healthy subject	N/A	2019-01-03	N/A	N/A	+
007	2022-11-30	M	37	CD active	CD	2019-07-26	18	Adalimumab	+
008	2022-11-30	F	34	CD active	CD	2020-09-24	8	Exclusive enteral nutrition, Vancomycin, Mesalazine, Ustekinumab	+
009	2022-11-30	F	27	CD remission	CD	2016-03-29	0	Infliximab	+
010	2022-12-07	M	24	CD active	CD	2022-02-14	14	Infliximab	+
011	2022-12-07	F	21	CD active	CD	2021-09-27	17	Infliximab, Azathioprine	+
012	2022-12-07	M	24	CD remission	CD	2022-03-22	0	Ustekinumab	+
013	2022-12-07	M	66	Rectal polyp	Rectal polyp	N/A	N/A	Live Combined Bacillus Subtilis and Enterococcus Faecium Enteric-coated Capsules	+
014	2023-03-10	M	40	CD active	CD	2023-03-02	41	Ustekinumab	+
015	2023-03-10	F	31	CD active	CD	2023-02-09	4	Exclusive enteral nutrition	+
016	2023-03-10	F	33	Healthy subject	N/A	N/A	N/A	N/A	+
017	2023-03-10	M	25	Healthy subject	N/A	N/A	N/A	N/A	+
018	2023-03-10	M	26	Healthy subject	N/A	N/A	N/A	N/A	+
019	2023-03-10	F	24	Healthy subject	N/A	N/A	N/A	N/A	+
020	2023-03-24	F	31	CD remission	CD	2021-11-29	3	Infliximab	+
021	2023-03-24	M	33	CD active	CD	2021-08-26	7	Infliximab	+
022	2023-03-24	M	35	CD active	CD	2018-05-03	6	Adalimumab, Exclusive enteral nutrition	+
023	2023-03-31	M	28	CD active	CD	2018-12-06	12	Azathioprine, Adalimumab	+
024	2023-03-31	M	35	Healthy subject	N/A	N/A	N/A	N/A	+
025	2023-04-07	F	48	CD active	CD	2020-06-18	24	Infliximab	+
026	2023-04-07	M	28	CD remission	CD	2016-01-18	3	Infliximab	+
027	2023-05-05	M	51	CD active	CD	2014-01-16	4	Ustekinumab	+
028	2023-05-05	M	19	CD active	CD	2023-05-05	6	Prednisone	+
029	2023-05-05	M	18	CD active	CD	2022-09-29	5	Infliximab	+
030	2023-05-12	F	28	Healthy subject	N/A	N/A	N/A	N/A	+
031	2023-05-12	M	20	CD active	CD	2023-05-10	7	Azathioprine	+
032	2023-05-19	M	34	CD remission	CD	2019-07-03	0	Infliximab	+
033	2023-05-19	F	35	CD active	CD	2018-02-26	4	Ustekinumab, Azathioprine, Partial Enteral Nutrition	+
034	2023-06-02	M	41	CD active	CD	2020-03-12	16	Infliximab	+
035	2023-06-02	M	18	CD remission	CD	2020-08-01	0	Infliximab	+

## Sheet: Validation cohort III
Subject ID	Collection time	Gender	Age	Clinical status	Diagnosis	Time of diagnosis	SES-CD score	IBD therapy	Colon	TI	Inflamed TI
001	2024-04-17	F	31	CD active	CD	2021-01-19	13	Ustekinumab	+	+	+
002	2024-04-17	F	27	CD active	CD	2024-04-17	12	Ustekinumab	+	N/A	N/A
003	2024-04-24	M	26	CD remission	CD	2020-01-01	2	Ustekinumab	+	+	+
004	2024-05-08	F	32	CD active	CD	2024-05-16	9	Ustekinumab	+	+	+
005	2024-05-14	F	30	CD remission	CD	2023-04-06	6	Ustekinumab	+	+	+
006	2024-05-14	M	41	CD remission	CD	2020-08-13	4	Ustekinumab	+	+	+
007	2024-05-15	M	36	CD active	CD	2021-07-20	9	Ustekinumab	+	+	+
008	2024-05-15	F	58	CD active	CD	2023-01-19	12	Ustekinumab	+	+	+
009	2024-05-21	F	66	CD remission	CD	2021-05-31	6	Ustekinumab	+	+	+
010	2024-05-21	M	25	CD remission	CD	2022-10-14	4	Ustekinumab	+	+	+
011	2024-05-21	M	30	CD remission	CD	2023-08-08	4	Ustekinumab	+	+	+
012	2024-06-04	M	48	CD active	CD	2009-01-01	11	Ustekinumab	+	+	+
013	2024-06-18	F	16	CD active	CD	2022-07-11	7	Adalimumab	+	+	+
014	2024-07-02	M	46	CD active	CD	2024-07-02	8	Azathioprine	+	+	+
015	2024-07-09	M	34	CD active	CD	2023-09-27	6	Infliximab	+	+	+
016	2024-07-16	M	34	CD remission	CD	2008-01-01	4	Ustekinumab	+	+	+
017	2024-07-17	F	20	CD active	CD	2021-02-03	7	Infliximab, Adalimumab	+	+	+
018	2024-07-23	F	67	CD active	CD	2015-05-01	10	Ustekinumab	+	+	+
019	2024-07-23	F	41	CD active	CD	2017-07-23	24	Ustekinumab	+	+	+
020	2024-07-30	M	17	CD active	CD	2021-09-15	8	Infliximab, Adalimumab	+	+	+
021	2024-08-16	F	33	CD active	CD	2023-09-27	10	Ustekinumab	+	+	+
022	2024-08-13	F	21	CD active	CD	2024-08-13	23	Methylprednisolone, Thalidomide	+	+	+

## Sheet: Validation cohort IV
Subject ID	Collection time	Gender	Age	Clinical status	Diagnosis	Time of diagnosis	SES-CD score	IBD therapy	Colon	TI	Inflamed TI
001	2024-07-31	M	22	CD remission	CD	2022-07-06	2	Ustekinumab	+	+	+
002	2024-07-31	M	29	CD remission	CD	2019-08-29	4	Infliximab, Azathioprine	+	+	+
003	2024-08-07	F	64	Chronic gastritis	Chronic gastritis	N/A	N/A	N/A	+	+	N/A
004	2024-08-07	M	26	Chronic gastritis	Chronic gastritis	N/A	N/A	N/A	+	+	N/A
005	2024-08-07	F	64	Chronic gastritis	Chronic gastritis	N/A	N/A	N/A	+	+	N/A
006	2024-08-14	F	23	CD active	CD	2021-07-13	9	Ustekinumab	+	+	+
007	2024-08-14	M	18	CD active	CD	2022-08-08	12	Infliximab	+	+	+
008	2024-08-28	M	41	CD active	CD	2010-06-22	5	Ustekinumab	+	+	+
