# Supplementary material for: The multi-organ landscape of B cells highlights dysregulated memory B cell responses in Crohn's disease
Source: Natl Sci Rev. 2025 Jan 10;12(4):nwaf009. doi: 10.1093/nsr/nwaf009 (PMC11951101; doi:10.1093/nsr/nwaf009)
Supplement: nwaf009_Supplemental_Files [file nwaf009_supplemental_files.zip › Table_S2_GSEA_result.xlsx]

## Sheet: GCBC CD vs Non-IBD
Table S2. GSEA result
Shown are the results of gene set enrichment analysis of the GC B cell (GCBC), plasma cell (PC) or memory B cell (MBC) in CD patients compared to non-IBD patients, or in the inflamed terminal ileum (TI) compared to non-inflamed TI.
ID	Description	Set size	Enrichment score (ES)	Normalized enrichment score (NES)	P value	False discovery rate (FDR)	Rank	Leading edge	Core enrichment gene
GO:0006986	response to unfolded protein	84	-0.64478	-2.49379	1e-10	1.70211e-07	614	tags=35%, list=9%, signal=32%	PPP1R15B/UBXN4/MBTPS1/TRAM1/HSPA9/MANF/HSP90AA1/NFE2L2/ERLEC1/JKAMP/DNAJC3/PIK3R1/DNAJC4/DNAJC10/RHBDD1/PPP1R15A/HSPE1/DNAJA1/DERL3/HSPB1/PTPN1/HSPH1/HSPA8/HSPD1/DNAJB1/HSPA5/HSP90AB1/HSPA1A/HSPA1B
GO:0006457	protein folding	129	-0.589047	-2.43726	1e-10	1.70211e-07	1045	tags=42%, list=16%, signal=36%	CLPX/AIP/CDC37/ERP29/NKTR/FKBP4/LMAN1/WDR83OS/UGGT1/DNAJB6/DNAJB4/RUVBL2/CCDC47/CCT6A/AHSA1/PTGES3/TTC1/DNAJB11/CCT7/GRN/HSPA9/RANBP2/CCT4/CCT3/FKBP2/DNAJA2/CALR/HSP90AA1/DNAJC3/DNAJC2/DNAJC4/B2M/CANX/PFDN5/DNAJC10/PDIA6/NGLY1/HSPE1/PDIA4/PPIB/DNAJA1/HSPB1/FKBP11/HSPH1/CHORDC1/HSPA8/PDIA3/HSPD1/DNAJB1/HSPA5/HSP90AB1/HSP90B1/HSPA1A/HSPA1B
GO:0035966	response to topologically incorrect protein	98	-0.593785	-2.35876	2.53132e-10	2.87239e-07	614	tags=31%, list=9%, signal=28%	PPP1R15B/UBXN4/MBTPS1/TRAM1/HSPA9/MANF/HSP90AA1/NFE2L2/ERLEC1/JKAMP/DNAJC3/PIK3R1/DNAJC4/DNAJC10/RHBDD1/NGLY1/PPP1R15A/HSPE1/DNAJA1/DERL3/HSPB1/PTPN1/HSPH1/HSPA8/HSPD1/DNAJB1/HSPA5/HSP90AB1/HSPA1A/HSPA1B
GO:0006260	DNA replication	204	0.460764	2.08688	2.10216e-09	1.78905e-06	1157	tags=34%, list=18%, signal=29%	AICDA/GINS2/PCLAF/NUCKS1/ID3/MCM3/MCM4/MCM7/MCM2/DUT/LRWD1/RRM2/TIMELESS/TERF2/CHAF1A/HMGA1/FEN1/DONSON/RNASEH1/MCM5/SMC3/PPP2CA/FAM111B/MCM6/INO80/SET/PNKP/CHRAC1/CDC6/PCNA/ORC6/RFC2/GINS4/RAD51/NAP1L1/RRM1/CDC45/SDE2/RMI2/REPIN1/RBBP6/RPA2/BCAR3/DTL/BLM/NUGGC/CCNE2/RECQL/SSRP1/IGHMBP2/RNASEH2A/USP37/MCM10/CDC42/POLL/GMNN/RFC4/RFWD3/PURA/LIG1/RBBP4/RMI1/DSCC1/DNA2/YY1/POLE4/GRWD1/WDHD1/MUS81
GO:1903047	mitotic cell cycle process	464	0.343743	1.71168	3.8357e-08	2.6115e-05	1455	tags=35%, list=22%, signal=29%	MYBL2/KHDRBS1/KANK2/CALM1/CCND3/CENPH/BRD4/MCM3/CLSPN/TTC19/MCM4/BCAT1/MDM2/MCM2/TACC3/NAA50/RRM2/FOXN3/UBE2S/PKMYT1/CALM3/NCAPD2/ZFP36L2/TACC1/DONSON/SMC3/KPNB1/PPP2CA/CCNG2/VRK1/CENPK/STMN1/CHMP4B/LSM10/NUF2/RHOA/MCM6/INO80/ANAPC15/RHOB/ARL3/ZFP36L1/FANCD2/CDC25B/CDC6/SMC2/PCNA/ZWINT/RCC2/BRCA1/RAD51/GSPT1/RAB35/RANBP1/TFDP1/TMEM14B/RRM1/STAG2/MTA3/CDC45/PRKCB/NCAPH/CCNI/SDE2/CTDSP1/CASP2/UIMC1…
GO:0002250	adaptive immune response	180	-0.467312	-2.03322	5.34155e-08	3.03063e-05	790	tags=29%, list=12%, signal=27%	CTSC/TNFRSF17/FCGR2B/TFEB/TAP1/BCL6/TSC1/TFRC/SLAMF1/BATF/TNFAIP3/TP53BP1/RC3H2/BTN3A2/AHR/PIK3CG/PTPN6/SLAMF6/DUSP22/TNFRSF13B/LIME1/NDFIP1/CD80/SKAP1/TEC/CD48/SIT1/CD46/CD55/LTA/B2M/HLA-F/HLA-DQA1/CR2/KLHL6/ADA/DUSP10/HLA-C/CTSH/CTSS/EBI3/SAMSN1/PTPRC/HLA-DQB1/HLA-A/SIGLEC10/HSPD1/HLA-DQA2/IRF4/NFKBIZ/NFKBID/CD70/JCHAIN
GO:0006261	DNA-templated DNA replication	117	0.487812	2.04545	4.9186e-07	0.000239199	1479	tags=41%, list=22%, signal=32%	AICDA/GINS2/NUCKS1/MCM3/MCM4/MCM7/MCM2/LRWD1/TIMELESS/TERF2/HMGA1/FEN1/DONSON/MCM5/MCM6/INO80/PNKP/CDC6/PCNA/ORC6/RFC2/GINS4/RAD51/RRM1/CDC45/BLM/NUGGC/CCNE2/RECQL/MCM10/GMNN/RFC4/RFWD3/PURA/LIG1/DSCC1/DNA2/POLE4/WDHD1/MUS81/POLA2/CDK9/MCMBP/POLE3/TERF1/BOD1L1/CDK2/FBXO5
GO:0061077	chaperone-mediated protein folding	49	-0.638724	-2.24746	1.50538e-06	0.000474599	735	tags=43%, list=11%, signal=38%	DNAJB6/DNAJB4/CCT6A/PTGES3/CCT7/HSPA9/CCT4/CCT3/FKBP2/HSPE1/PDIA4/PPIB/HSPB1/FKBP11/HSPH1/CHORDC1/HSPA8/DNAJB1/HSPA5/HSPA1A/HSPA1B
GO:0034620	cellular response to unfolded protein	60	-0.603936	-2.22698	1.515e-06	0.000474599	614	tags=27%, list=9%, signal=24%	PPP1R15B/MBTPS1/HSPA9/NFE2L2/ERLEC1/PIK3R1/DNAJC10/RHBDD1/PPP1R15A/DERL3/PTPN1/HSPA8/HSPD1/HSPA5/HSPA1A/HSPA1B
GO:0000727	double-strand break repair via break-induced replication	11	0.891533	2.19059	2.09123e-06	0.000474599	471	tags=82%, list=7%, signal=76%	GINS2/MCM3/MCM4/MCM7/MCM2/MCM5/MCM6/GINS4/CDC45
GO:0034976	response to endoplasmic reticulum stress	152	-0.464612	-1.97669	1.69165e-06	0.000474599	1366	tags=38%, list=21%, signal=30%	DNAJB14/PML/TXNDC12/EIF2AK4/NR1H2/SDF2L1/PTPN2/AUP1/EDEM2/UFL1/SELENOS/HYOU1/TMCO1/PMAIP1/XBP1/USP14/AIFM1/OPA1/ERP29/TMBIM6/UFC1/BCAP31/UGGT1/HERPUD2/ANKZF1/FCGR2B/UBA5/CCDC47/UBE2G2/PPP1R15B/CASP4/UBXN4/MBTPS1/TRIM13/MANF/SEC61B/CALR/NFE2L2/ERLEC1/JKAMP/DNAJC3/PIK3R1/RASGRF1/CANX/DNAJC10/RHBDD1/NGLY1/PPP1R15A/PDIA4/DERL3/DDX3X/PTPN1/PDIA3/JUN/HSPA5/HSP90B1/HSPA1A
GO:1903037	regulation of leukocyte cell-cell adhesion	136	-0.467559	-1.93887	1.72856e-06	0.000474599	758	tags=32%, list=11%, signal=29%	FCGR2B/AP3B1/PELI1/BCL6/BTN2A2/TFRC/IL7/CD47/SLAMF1/PRKAR1A/RC3H2/NKAP/PTPN6/DUSP22/NDFIP1/CD80/SKAP1/NFAT5/CD46/MIA3/CD55/CD83/LGALS9/B2M/ITGA4/MAP3K8/HLA-DQA1/RUNX1/PRDX2/ADA/CCR7/DUSP10/CD44/HSPH1/EBI3/PTPRC/HLA-DQB1/HLA-A/HSPD1/CD24/HLA-DQA2/NFKBIZ/NFKBID/CD70
GO:0022407	regulation of cell-cell adhesion	164	-0.450406	-1.92869	1.98937e-06	0.000474599	758	tags=30%, list=11%, signal=28%	FCGR2B/AP3B1/PELI1/BCL6/JAK1/BTN2A2/TFRC/IL7/CD47/SLAMF1/PRKAR1A/RC3H2/BMP7/NKAP/PTPN6/CD9/DUSP22/NDFIP1/CD80/SKAP1/NFAT5/GCNT2/CD46/MIA3/CD55/CD83/LGALS9/B2M/ITGA4/MAP3K8/HLA-DQA1/RUNX1/FXYD5/PRDX2/ADA/CCR7/DUSP10/CD44/HSPH1/EBI3/PTPRC/HLA-DQB1/HLA-A/HSPD1/SPINT2/CD24/HLA-DQA2/NFKBIZ/NFKBID/CD70
GO:0002764	immune response-regulating signaling pathway	192	-0.426856	-1.86959	1.56132e-06	0.000474599	758	tags=22%, list=11%, signal=20%	FCGR2B/AP3B1/PELI1/PJA2/BTN2A2/CD47/BIRC2/ZDHHC5/TNFAIP3/RC3H2/PAK2/BTN3A2/PTPN6/OAS1/USP15/DUSP22/BTN2A1/LIME1/SKAP1/TEC/NINJ1/APPL1/CR2/KLHL6/ADA/CCR7/DDX3X/CTSH/CTSS/BLNK/PTPRC/PDE4B/HLA-DQB1/HLA-A/HSPD1/CD24/IRF4/NFKBIZ/NFKBID/NFKBIA/FCRL3/HSPA1A/HSPA1B
GO:0006281	DNA repair	370	0.344259	1.6765	1.88067e-06	0.000474599	1282	tags=27%, list=19%, signal=23%	GINS2/NEIL1/PCLAF/NUCKS1/RAD23B/UHRF1/MCM3/CLSPN/MCM4/MCM7/DEK/MCM2/UBE2N/TIMELESS/TERF2/CHAF1A/CIB1/FEN1/TERF2IP/MCM5/SMC3/ACTB/SFPQ/UBE2B/MCM6/INO80/PNKP/FANCD2/TFIP11/PCNA/RFC2/GINS4/BRCA1/RAD51/STUB1/RRM1/NSD2/RAD51AP1/CDC45/HMGB2/RMI2/UNG/UIMC1/CDCA5/PRKDC/PARP1/RPA2/ATXN3/CDKN2D/PTTG1/EPC1/HMGB1/FOXM1/DTL/TOP3A/BLM/MEN1/SUMO1/NUDT1/KIF22/NSMCE4A/RECQL/SSRP1/NSMCE3/IGHMBP2/RAD21/RNASEH2A/PPP…
GO:0007159	leukocyte cell-cell adhesion	152	-0.460914	-1.96095	2.48412e-06	0.00052853	758	tags=32%, list=11%, signal=29%	FCGR2B/AP3B1/PELI1/BCL6/BTN2A2/TFRC/IL7/CD47/SLAMF1/PRKAR1A/RC3H2/RAC2/BMP7/NKAP/PTPN6/DUSP22/NDFIP1/CD80/SKAP1/NFAT5/CD46/MIA3/CD55/CD83/ITGB1/LGALS9/B2M/ITGA4/MAP3K8/HLA-DQA1/RUNX1/SELL/PRDX2/ADA/CCR7/DUSP10/CD44/HSPH1/EBI3/PTPRC/HLA-DQB1/HLA-A/HSPD1/CD24/HLA-DQA2/NFKBIZ/NFKBID/CD70
GO:0006268	DNA unwinding involved in DNA replication	19	0.773515	2.21992	3.50467e-06	0.000596531	922	tags=74%, list=14%, signal=64%	GINS2/MCM3/MCM4/MCM7/MCM2/HMGA1/MCM5/MCM6/GINS4/RAD51/CDC45/BLM/RECQL/PURA
GO:0050863	regulation of T cell activation	140	-0.468117	-1.96306	3.03816e-06	0.000596531	758	tags=31%, list=11%, signal=28%	FCGR2B/AP3B1/PELI1/BCL6/BTN2A2/TFRC/IL7/CD47/SLAMF1/PRKAR1A/ZEB1/PRELID1/RC3H2/RAC2/NKAP/PTPN6/DUSP22/NDFIP1/CD80/SIT1/CD46/CD55/CD83/LGALS9/B2M/MAP3K8/HLA-DQA1/RUNX1/PRDX2/ADA/CCR7/DUSP10/HSPH1/EBI3/PTPRC/HLA-DQB1/HLA-A/HSPD1/CD24/HLA-DQA2/IRF4/NFKBIZ/NFKBID/CD70
GO:0051249	regulation of lymphocyte activation	201	-0.420475	-1.84835	3.39483e-06	0.000596531	758	tags=27%, list=11%, signal=25%	FCGR2B/AP3B1/PELI1/BCL6/BTN2A2/TFRC/IL7/CD47/SLAMF1/PRKAR1A/ZEB1/TNFAIP3/PRELID1/TP53BP1/RC3H2/RAC2/NKAP/AHR/PTPN6/DUSP22/TNFRSF13B/NDFIP1/CD80/SIT1/CD46/CD55/CD83/LGALS9/B2M/HLA-F/MAP3K8/HLA-DQA1/RUNX1/MIF/IKZF3/PRDX2/ADA/CCR7/DUSP10/MZB1/HSPH1/EBI3/SAMSN1/PTPRC/HLA-DQB1/HLA-A/HSPD1/CD24/HLA-DQA2/IRF4/NFKBIZ/NFKBID/FCRL3/CD70
GO:0006302	double-strand break repair	188	0.408456	1.82605	3.25426e-06	0.000596531	1173	tags=30%, list=18%, signal=26%	GINS2/NUCKS1/MCM3/MCM4/MCM7/DEK/MCM2/UBE2N/TIMELESS/CIB1/FEN1/TERF2IP/MCM5/ACTB/SFPQ/MCM6/INO80/PNKP/FANCD2/TFIP11/GINS4/BRCA1/RAD51/NSD2/RAD51AP1/CDC45/HMGB2/RMI2/UIMC1/CDCA5/PRKDC/PARP1/RPA2/EPC1/HMGB1/FOXM1/TOP3A/BLM/RECQL/RAD21/PPP5C/UBE2V2/HMCES/POLL/YEATS4/RFWD3/MAD2L2/RMI1/VCP/PRPF19/DNA2/WAS/YY1/MLH1/MUS81/NSMCE2/ACTR2
GO:0050865	regulation of cell activation	230	-0.401899	-1.79482	3.87473e-06	0.000628113	758	tags=25%, list=11%, signal=23%	FCGR2B/AP3B1/PELI1/BCL6/PJA2/BTN2A2/TFRC/IL7/CD47/SLAMF1/PRKAR1A/ZEB1/TNFAIP3/PRELID1/TP53BP1/GRN/RC3H2/RAC2/NKAP/AHR/PTPN6/CD9/DUSP22/TNFRSF13B/NDFIP1/CD80/TEC/SIT1/CD46/CD55/CD83/LGALS9/B2M/HLA-F/MAP3K8/HLA-DQA1/RUNX1/MIF/IKZF3/PRDX2/ADA/CCR7/DUSP10/MZB1/HSPH1/EBI3/SAMSN1/PTPRC/HLA-DQB1/HLA-A/HSPD1/CD24/HLA-DQA2/IRF4/NFKBIZ/NFKBID/FCRL3/CD70
GO:0022409	positive regulation of cell-cell adhesion	116	-0.493341	-2.01672	4.35692e-06	0.000674176	694	tags=33%, list=11%, signal=30%	BCL6/JAK1/BTN2A2/TFRC/IL7/CD47/SLAMF1/BMP7/NKAP/PTPN6/CD80/SKAP1/NFAT5/GCNT2/CD46/CD55/CD83/LGALS9/B2M/ITGA4/MAP3K8/HLA-DQA1/RUNX1/ADA/CCR7/DUSP10/CD44/HSPH1/EBI3/PTPRC/HLA-DQB1/HLA-A/HSPD1/CD24/HLA-DQA2/NFKBIZ/NFKBID/CD70
GO:0050776	regulation of immune response	338	-0.366308	-1.70165	5.89293e-06	0.000872208	758	tags=21%, list=11%, signal=20%	FCGR2B/AP3B1/SERPINB9/PELI1/BCL6/PJA2/BTN2A2/TFRC/TRAFD1/CD47/SLAMF1/BIRC2/ZDHHC5/HCST/TNFAIP3/TP53BP1/GRN/RC3H2/RAC2/PAK2/BTN3A2/AHR/PQBP1/PTPN6/PARP14/OAS1/USP15/SLAMF6/DUSP22/BTN2A1/LIME1/NDFIP1/CD80/SKAP1/HSP90AA1/NFE2L2/TEC/CD48/CD46/CD55/LTA/LGALS9/NINJ1/B2M/HLA-F/APPL1/CR2/KLHL6/ADA/CCR7/DUSP10/DDX3X/CTSH/CTSS/BLNK/PTPN1/SAMSN1/PTPRC/PDE4B/HLA-DQB1/HLA-A/HSPD1/CD24/IRF4/NFKBIZ/NFKBID/NFKBI…
GO:0042110	T cell activation	209	-0.406039	-1.79322	6.95546e-06	0.000986577	758	tags=27%, list=11%, signal=25%	FCGR2B/JMJD6/AP3B1/PELI1/BCL6/TSC1/BTN2A2/TFRC/IL7/CD47/SLAMF1/BATF/KDELR1/PRKAR1A/ZEB1/DOCK2/PRELID1/RC3H2/RAC2/SP3/NKAP/PIK3CG/PTPN6/SLAMF6/ATG5/DUSP22/NDFIP1/CD80/CD48/SIT1/CD46/CD55/CD83/LGALS9/B2M/APBB1IP/MAP3K8/HLA-DQA1/RUNX1/PRDX2/ADA/CCR7/DUSP10/CD44/HSPH1/EBI3/PTPRC/HLA-DQB1/HLA-A/HSPD1/CD24/HLA-DQA2/IRF4/GSN/NFKBIZ/NFKBID/CD70
GO:1903039	positive regulation of leukocyte cell-cell adhesion	108	-0.49029	-1.99047	8.02204e-06	0.00109235	694	tags=32%, list=11%, signal=29%	BCL6/BTN2A2/TFRC/IL7/CD47/SLAMF1/NKAP/PTPN6/CD80/SKAP1/NFAT5/CD46/CD55/CD83/LGALS9/B2M/ITGA4/MAP3K8/HLA-DQA1/RUNX1/ADA/CCR7/DUSP10/CD44/HSPH1/EBI3/PTPRC/HLA-DQB1/HLA-A/HSPD1/CD24/HLA-DQA2/NFKBIZ/NFKBID/CD70
GO:0007059	chromosome segregation	251	0.369359	1.71865	8.92072e-06	0.001168	1649	tags=39%, list=25%, signal=30%	CENPH/CIAO1/TACC3/NAA50/NCAPD2/CIAO2A/FEN1/SMC3/KPNB1/SFPQ/CENPK/CHMP4B/UBE2B/NUF2/SPC24/INO80/ANAPC15/FANCD2/CDC6/SMC2/ZWINT/RCC2/BRCA1/STAG2/NCAPH/TRAPPC12/RMI2/CTNNB1/NR3C1/CDCA5/CHMP7/PTTG1/CUL3/TOP3A/NDC1/CCNB1IP1/NCAPH2/NCAPG/DSN1/CCNE2/RAN/KIF22/MAD2L1/NUP62/SLC25A5/RAD21/HNRNPU/UBE2C/CHMP2B/CDC42/BEX4/SIRT2/UBE2I/MAD2L2/DCTN2/NSL1/PSMG2/CENPN/BAG6/RMI1/KIFC1/DSCC1/MIS18A/NEK6/MLH1/BAZ1B/C…
GO:0002694	regulation of leukocyte activation	224	-0.397152	-1.76529	1.16123e-05	0.0014641	758	tags=25%, list=11%, signal=23%	FCGR2B/AP3B1/PELI1/BCL6/PJA2/BTN2A2/TFRC/IL7/CD47/SLAMF1/PRKAR1A/ZEB1/TNFAIP3/PRELID1/TP53BP1/GRN/RC3H2/RAC2/NKAP/AHR/PTPN6/DUSP22/TNFRSF13B/NDFIP1/CD80/SIT1/CD46/CD55/CD83/LGALS9/B2M/HLA-F/MAP3K8/HLA-DQA1/RUNX1/MIF/IKZF3/PRDX2/ADA/CCR7/DUSP10/MZB1/HSPH1/EBI3/SAMSN1/PTPRC/HLA-DQB1/HLA-A/HSPD1/CD24/HLA-DQA2/IRF4/NFKBIZ/NFKBID/FCRL3/CD70
GO:0044772	mitotic cell cycle phase transition	261	0.357958	1.67013	1.40638e-05	0.00170987	1603	tags=38%, list=24%, signal=30%	KHDRBS1/KANK2/CALM1/CCND3/BRD4/CLSPN/BCAT1/MDM2/TACC3/RRM2/FOXN3/UBE2S/PKMYT1/CALM3/ZFP36L2/DONSON/PPP2CA/CCNG2/CHMP4B/LSM10/INO80/ANAPC15/ZFP36L1/CDC25B/CDC6/ZWINT/RCC2/BRCA1/GSPT1/TFDP1/TMEM14B/RRM1/MTA3/CCNI/SDE2/CTDSP1/CASP2/UIMC1/CDCA5/CTDSP2/PPP3CA/PRKDC/CHMP7/RPA2/CDKN2D/CUL3/FOXM1/DTL/BLM/E2F4/CACUL1/CCNE2/MAD2L1/RAD21/WAC/CKS1B/USP37/EIF4G1/UBE2C/MIIP/PPP6C/SIRT2/RFWD3/MAD2L2/PSMG2/PTEN/…
GO:0098609	cell-cell adhesion	239	-0.393776	-1.76382	1.62419e-05	0.00190658	758	tags=26%, list=11%, signal=24%	FCGR2B/AP3B1/TMOD3/DNAJB6/PELI1/BCL6/JAK1/BTN2A2/TFRC/IL7/CD47/SLAMF1/PRKAR1A/LIMS2/RC3H2/RAC2/BMP7/NKAP/PIK3CG/PTPN6/CD9/DUSP22/NDFIP1/CD80/SKAP1/NFAT5/GCNT2/CD46/MIA3/CD55/CD83/ITGB1/LGALS9/NINJ1/ICAM3/B2M/ITGA4/MAP3K8/PALLD/JUP/HLA-DQA1/RUNX1/FXYD5/SELL/PRDX2/ADA/CCR7/DUSP10/CD44/FNDC3A/HSPB1/HSPH1/EBI3/PTPRC/HLA-DQB1/HLA-A/HSPD1/SPINT2/CD24/HLA-DQA2/NFKBIZ/NFKBID/CD70
GO:0042026	protein refolding	15	-0.80952	-2.19482	1.86037e-05	0.00211103	448	tags=73%, list=7%, signal=69%	HSPA9/DNAJA2/HSP90AA1/B2M/DNAJA1/HSPB1/HSPA8/HSPD1/HSPA5/HSPA1A/HSPA1B
GO:0030155	regulation of cell adhesion	249	-0.377937	-1.70571	1.93099e-05	0.00212048	758	tags=26%, list=11%, signal=24%	FCGR2B/AP3B1/PELI1/ARHGEF7/BCL6/TSC1/JAK1/BTN2A2/TFRC/IL7/CD47/SLAMF1/PRKAR1A/LIMS2/RC3H2/RAC2/BMP7/DUSP1/NKAP/PIK3CG/PTPN6/CD9/DUSP22/NDFIP1/CD80/SKAP1/CALR/AP1AR/NFAT5/ADAM10/GCNT2/CD46/MIA3/CD55/PIK3R1/CD83/MACF1/LGALS9/B2M/APBB1IP/ITGA4/MAP3K8/JUP/HLA-DQA1/RUNX1/FXYD5/PRDX2/ADA/CCR7/DUSP10/CD44/LMO7/HSPH1/EBI3/PTPRC/HLA-DQB1/HLA-A/HSPD1/SPINT2/CD24/HLA-DQA2/NFKBIZ/NFKBID/CD70
GO:0035872	nucleotide-binding domain, leucine rich repeat containing receptor signaling pathway	17	-0.770514	-2.14076	2.19663e-05	0.00233681	569	tags=29%, list=9%, signal=27%	BIRC2/TNFAIP3/NFKBIA/HSPA1A/HSPA1B
GO:0001816	cytokine production	274	-0.368522	-1.68399	2.27475e-05	0.00234659	758	tags=23%, list=11%, signal=21%	FCGR2B/CARD16/SETD4/PELI1/POU2F2/BCL6/BTN2A2/IL7/CD47/SEMA7A/SLAMF1/BATF/CARD8/TNFAIP3/ZBTB20/BTN3A2/PIK3CG/PQBP1/PTPN6/BST2/OAS1/SLAMF6/ATG5/DDX21/BTN2A1/NDFIP1/TIA1/CD80/SPTBN1/HSP90AA1/HDAC9/NFAT5/STAT1/CD46/CD55/PLD4/LTA/PIK3R1/CD83/LGALS9/B2M/HLA-F/SRGN/NLRP7/APPL1/RUNX1/MIF/CCR7/DDX3X/HSPB1/TSPO/EBI3/PTPRC/PDE4B/PDCD4/HLA-A/HSPD1/CD24/IRF4/HSP90AB1/HSPA1A/HSPA1B
GO:0050870	positive regulation of T cell activation	99	-0.483596	-1.92146	2.4149e-05	0.00234881	694	tags=32%, list=11%, signal=29%	AP3B1/BCL6/BTN2A2/TFRC/IL7/CD47/SLAMF1/NKAP/PTPN6/CD80/CD46/CD55/CD83/LGALS9/B2M/MAP3K8/HLA-DQA1/RUNX1/ADA/CCR7/DUSP10/HSPH1/EBI3/PTPRC/HLA-DQB1/HLA-A/HSPD1/CD24/HLA-DQA2/NFKBIZ/NFKBID/CD70
GO:0045785	positive regulation of cell adhesion	158	-0.424862	-1.81589	2.38384e-05	0.00234881	704	tags=28%, list=11%, signal=25%	ARHGEF7/BCL6/TSC1/JAK1/BTN2A2/TFRC/IL7/CD47/SLAMF1/LIMS2/BMP7/NKAP/PTPN6/CD80/SKAP1/CALR/NFAT5/GCNT2/CD46/CD55/CD83/LGALS9/B2M/APBB1IP/ITGA4/MAP3K8/JUP/HLA-DQA1/RUNX1/ADA/CCR7/DUSP10/CD44/HSPH1/EBI3/PTPRC/HLA-DQB1/HLA-A/HSPD1/CD24/HLA-DQA2/NFKBIZ/NFKBID/CD70
GO:0070423	nucleotide-binding oligomerization domain containing signaling pathway	16	-0.783692	-2.11986	2.96872e-05	0.00273139	569	tags=31%, list=9%, signal=29%	BIRC2/TNFAIP3/NFKBIA/HSPA1A/HSPA1B
GO:0009266	response to temperature stimulus	71	-0.524664	-1.98401	2.92305e-05	0.00273139	346	tags=20%, list=5%, signal=19%	DNAJA2/HSP90AA1/DNAJC3/DNAJC2/FOS/DNAJA1/HSPB1/CHORDC1/HSPD1/DNAJB1/NFKBIA/HSP90AB1/HSPA1A/HSPA1B
GO:0051084	'de novo' post-translational protein folding	25	-0.711205	-2.11473	3.05572e-05	0.00273745	824	tags=44%, list=12%, signal=39%	UGGT1/DNAJB4/PTGES3/HSPA9/HSPE1/HSPH1/HSPA8/DNAJB1/HSPA5/HSPA1A/HSPA1B
GO:0051251	positive regulation of lymphocyte activation	137	-0.442804	-1.84229	3.42438e-05	0.00297371	750	tags=27%, list=11%, signal=24%	AP3B1/PELI1/BCL6/BTN2A2/TFRC/IL7/CD47/SLAMF1/TP53BP1/NKAP/PTPN6/CD80/CD46/CD55/CD83/LGALS9/B2M/HLA-F/MAP3K8/HLA-DQA1/RUNX1/MIF/ADA/CCR7/DUSP10/HSPH1/EBI3/PTPRC/HLA-DQB1/HLA-A/HSPD1/CD24/HLA-DQA2/NFKBIZ/NFKBID/FCRL3/CD70
GO:0000724	double-strand break repair via homologous recombination	115	0.439541	1.83639	3.49416e-05	0.00297371	1173	tags=33%, list=18%, signal=28%	GINS2/NUCKS1/MCM3/MCM4/MCM7/MCM2/UBE2N/TIMELESS/FEN1/TERF2IP/MCM5/ACTB/SFPQ/MCM6/INO80/GINS4/BRCA1/RAD51/RAD51AP1/CDC45/RMI2/PARP1/RPA2/EPC1/TOP3A/BLM/RECQL/RAD21/POLL/YEATS4/RFWD3/MAD2L2/RMI1/WAS/YY1/MUS81/NSMCE2/ACTR2
GO:0001817	regulation of cytokine production	269	-0.369052	-1.68371	3.68792e-05	0.00306207	758	tags=23%, list=11%, signal=21%	FCGR2B/CARD16/SETD4/PELI1/POU2F2/BCL6/BTN2A2/IL7/CD47/SEMA7A/SLAMF1/BATF/CARD8/TNFAIP3/ZBTB20/BTN3A2/PIK3CG/PQBP1/PTPN6/BST2/OAS1/SLAMF6/ATG5/DDX21/BTN2A1/NDFIP1/TIA1/CD80/SPTBN1/HSP90AA1/HDAC9/STAT1/CD46/CD55/PLD4/LTA/PIK3R1/CD83/LGALS9/B2M/HLA-F/SRGN/NLRP7/APPL1/RUNX1/MIF/CCR7/DDX3X/HSPB1/TSPO/EBI3/PTPRC/PDE4B/PDCD4/HLA-A/HSPD1/CD24/IRF4/HSP90AB1/HSPA1A/HSPA1B
GO:0006458	'de novo' protein folding	28	-0.69143	-2.07997	3.8215e-05	0.00309743	824	tags=46%, list=12%, signal=41%	UGGT1/DNAJB4/PTGES3/HSPA9/DNAJC2/HSPE1/HSPH1/HSPA8/HSPD1/DNAJB1/HSPA5/HSPA1A/HSPA1B
GO:0051085	chaperone cofactor-dependent protein refolding	21	-0.737306	-2.12639	4.22667e-05	0.00314578	722	tags=48%, list=11%, signal=43%	DNAJB4/PTGES3/HSPA9/HSPE1/HSPH1/HSPA8/DNAJB1/HSPA5/HSPA1A/HSPA1B
GO:0035967	cellular response to topologically incorrect protein	74	-0.533391	-2.03112	4.12545e-05	0.00314578	614	tags=36%, list=9%, signal=33%	DNAJB14/SDF2L1/PTPN2/AUP1/UFL1/SELENOS/XBP1/TMBIM6/UGGT1/HERPUD2/PPP1R15B/MBTPS1/HSPA9/NFE2L2/ERLEC1/PIK3R1/DNAJC10/RHBDD1/NGLY1/PPP1R15A/DERL3/PTPN1/HSPA8/HSPD1/HSPA5/HSPA1A/HSPA1B
GO:0098813	nuclear chromosome segregation	199	0.38101	1.71888	4.12797e-05	0.00314578	1649	tags=41%, list=25%, signal=32%	TACC3/NAA50/NCAPD2/FEN1/SMC3/KPNB1/SFPQ/CENPK/CHMP4B/UBE2B/NUF2/SPC24/INO80/ANAPC15/FANCD2/CDC6/SMC2/ZWINT/RCC2/STAG2/NCAPH/TRAPPC12/RMI2/CTNNB1/CDCA5/CHMP7/PTTG1/CUL3/NDC1/CCNB1IP1/NCAPH2/NCAPG/DSN1/CCNE2/RAN/KIF22/MAD2L1/NUP62/RAD21/HNRNPU/UBE2C/CHMP2B/CDC42/SIRT2/MAD2L2/DCTN2/NSL1/PSMG2/BAG6/RMI1/KIFC1/DSCC1/NEK6/MLH1/BAZ1B/CHMP1B/MUS81/NSMCE2/ACTR2/HASPIN/LATS1/AURKB/ECT2/BECN1/MCMBP/MSH5/ZNF…
GO:0044770	cell cycle phase transition	313	0.337094	1.61325	4.25079e-05	0.00314578	1603	tags=37%, list=24%, signal=29%	KHDRBS1/KANK2/CALM1/CCND3/BRD4/CLSPN/BCAT1/MDM2/TACC3/RRM2/FOXN3/UBE2S/PKMYT1/TIMELESS/CALM3/ZFP36L2/DONSON/PPP2CA/CCNG2/CHMP4B/LSM10/INO80/WDR76/ANAPC15/ZFP36L1/FANCD2/CDC25B/CDC6/ZWINT/RCC2/BRCA1/GSPT1/TFDP1/TMEM14B/RRM1/CCNQ/MTA3/CDC45/CCNI/SDE2/CTDSP1/CASP2/UIMC1/CDCA5/CTDSP2/PPP3CA/PRKDC/CHMP7/RPA2/CDKN2D/CUL3/FOXM1/DTL/BLM/E2F4/MEN1/CACUL1/CCNE2/MAD2L1/RAD21/WAC/CKS1B/USP37/RAD9A/EIF4G1/UBE…
GO:0051301	cell division	375	0.317814	1.55043	4.64703e-05	0.00336585	1677	tags=35%, list=25%, signal=28%	ARF6/GNAI2/CALM1/CCND3/TTC19/MYH9/TACC3/UBE2S/ITGB3BP/TIMELESS/NCOA3/CALM3/NCAPD2/ZFP36L2/CIB1/TACC1/SMC3/CCNG2/VRK1/HAUS4/PPP1CA/STMN1/CHMP4B/TUBA1B/NUF2/SPC24/RHOA/INO80/PPP1CB/ANAPC15/RHOB/ARL3/CDC25B/CDC6/SMC2/ORC6/ZWINT/RCC2/RAB35/STAG2/NCAPH/SDE2/NR3C1/CDCA5/CHMP7/TXNL4A/PTTG1/ANKLE2/CUL3/BLM/SOX5/NCAPG/DSN1/CCNE2/RAN/MAD2L1/NUP62/CENPA/RAD21/HNRNPU/CKS1B/USP37/UBE2C/ANXA11/CHMP2B/CDC42/PIN…
GO:0045321	leukocyte activation	375	-0.336547	-1.58528	5.68293e-05	0.00403039	758	tags=22%, list=11%, signal=20%	FCGR2B/JMJD6/AP3B1/PELI1/BCL6/PJA2/TSC1/TOLLIP/BTN2A2/TFRC/IL7/CD47/SLAMF1/BATF/KDELR1/PRKAR1A/ZEB1/GON4L/DOCK2/TNFAIP3/PRELID1/TP53BP1/GRN/RC3H2/RAC2/SP3/NKAP/AHR/PIK3CG/PTPN6/BST2/SLAMF6/ATG5/FCRL1/DUSP22/TNFRSF13B/NDFIP1/CD80/HDAC9/CD48/SIT1/ADAM10/CD46/CD55/CD83/ITGB1/LGALS9/B2M/APBB1IP/HLA-F/ITGA4/MAP3K8/SNAP23/HLA-DQA1/RUNX1/CR2/MIF/IKZF3/PRDX2/ADA/CCR7/DUSP10/MZB1/CD44/BLNK/HSPH1/EBI3/SAMS…
GO:0046649	lymphocyte activation	340	-0.34251	-1.59195	6.12122e-05	0.00423247	758	tags=22%, list=11%, signal=21%	FCGR2B/JMJD6/AP3B1/PELI1/BCL6/TSC1/BTN2A2/TFRC/IL7/CD47/SLAMF1/BATF/KDELR1/PRKAR1A/ZEB1/GON4L/DOCK2/TNFAIP3/PRELID1/TP53BP1/RC3H2/RAC2/SP3/NKAP/AHR/PIK3CG/PTPN6/BST2/SLAMF6/ATG5/FCRL1/DUSP22/TNFRSF13B/NDFIP1/CD80/HDAC9/CD48/SIT1/CD46/CD55/CD83/ITGB1/LGALS9/B2M/APBB1IP/HLA-F/ITGA4/MAP3K8/HLA-DQA1/RUNX1/CR2/MIF/IKZF3/PRDX2/ADA/CCR7/DUSP10/MZB1/CD44/BLNK/HSPH1/EBI3/SAMSN1/PTPRC/HLA-DQB1/HLA-A/HSPD1/…
GO:0007155	cell adhesion	358	-0.335538	-1.57187	6.21652e-05	0.00423247	758	tags=23%, list=11%, signal=21%	FCGR2B/AP3B1/TMOD3/DNAJB6/PELI1/ARHGEF7/BCL6/TSC1/JAK1/BTN2A2/TFRC/IL7/CD47/MKLN1/SLAMF1/PRKAR1A/LIMS2/NME2/RC3H2/CD72/RAC2/BMP7/DUSP1/NKAP/PIK3CG/PTPN6/CD9/DUSP22/NDFIP1/CD80/SKAP1/CALR/TRPM7/AP1AR/NFAT5/ADAM10/GCNT2/CD46/MIA3/CD55/PIK3R1/CD83/ITGB1/MACF1/LGALS9/NINJ1/ICAM3/CFDP1/B2M/APBB1IP/ITGA4/MAP3K8/CD63/PALLD/JUP/HLA-DQA1/RUNX1/PKN2/FXYD5/SELL/ATP1B1/PRDX2/ADA/CCR7/DUSP10/CD44/FNDC3A/HSPB1…
GO:0021954	central nervous system neuron development	17	-0.750294	-2.08458	6.94673e-05	0.00454772	613	tags=47%, list=9%, signal=43%	BTG2/NIN/UQCRQ/HSP90AA1/C12orf57/UBB/NR4A2/HSP90AB1
GO:0050867	positive regulation of cell activation	148	-0.424294	-1.79246	6.83299e-05	0.00454772	790	tags=31%, list=12%, signal=28%	TGFBR2/CD27/RHOH/BCL10/LCK/GPR183/BTK/DHPS/CTSC/AP3B1/PELI1/BCL6/BTN2A2/TFRC/IL7/CD47/SLAMF1/TP53BP1/NKAP/PTPN6/CD80/CD46/CD55/CD83/LGALS9/B2M/HLA-F/MAP3K8/HLA-DQA1/RUNX1/MIF/ADA/CCR7/DUSP10/HSPH1/EBI3/PTPRC/HLA-DQB1/HLA-A/HSPD1/CD24/HLA-DQA2/NFKBIZ/NFKBID/FCRL3/CD70
GO:0050670	regulation of lymphocyte proliferation	95	-0.468518	-1.84663	7.67045e-05	0.00483552	758	tags=28%, list=11%, signal=26%	FCGR2B/PELI1/BCL6/BTN2A2/TFRC/IL7/SLAMF1/PRKAR1A/RAC2/AHR/PTPN6/TNFRSF13B/NDFIP1/CD80/CD46/CD55/LGALS9/MIF/IKZF3/ADA/MZB1/EBI3/PTPRC/HLA-A/CD24/FCRL3/CD70
GO:0002696	positive regulation of leukocyte activation	147	-0.424931	-1.7916	7.55519e-05	0.00483552	790	tags=31%, list=12%, signal=28%	TGFBR2/CD27/RHOH/BCL10/LCK/GPR183/BTK/DHPS/CTSC/AP3B1/PELI1/BCL6/BTN2A2/TFRC/IL7/CD47/SLAMF1/TP53BP1/NKAP/PTPN6/CD80/CD46/CD55/CD83/LGALS9/B2M/HLA-F/MAP3K8/HLA-DQA1/RUNX1/MIF/ADA/CCR7/DUSP10/HSPH1/EBI3/PTPRC/HLA-DQB1/HLA-A/HSPD1/CD24/HLA-DQA2/NFKBIZ/NFKBID/FCRL3/CD70
GO:0000725	recombinational repair	116	0.440739	1.84298	8.03524e-05	0.00497339	1282	tags=35%, list=19%, signal=29%	GINS2/NUCKS1/MCM3/MCM4/MCM7/MCM2/UBE2N/TIMELESS/FEN1/TERF2IP/MCM5/ACTB/SFPQ/MCM6/INO80/GINS4/BRCA1/RAD51/RAD51AP1/CDC45/RMI2/PARP1/RPA2/EPC1/TOP3A/BLM/RECQL/RAD21/POLL/YEATS4/RFWD3/MAD2L2/RMI1/WAS/YY1/MUS81/NSMCE2/ACTR2/RPA3/RHNO1/SWSAP1
GO:0032943	mononuclear cell proliferation	125	-0.437961	-1.80601	8.3065e-05	0.00504948	758	tags=26%, list=11%, signal=24%	FCGR2B/PELI1/BCL6/BTN2A2/TFRC/IL7/SLAMF1/PRKAR1A/DOCK2/RC3H2/RAC2/AHR/PIK3CG/PTPN6/TNFRSF13B/NDFIP1/CD80/CD46/CD55/LGALS9/CR2/MIF/IKZF3/PRDX2/ADA/MZB1/EBI3/PTPRC/HLA-A/HSPD1/CD24/FCRL3/CD70
GO:0070431	nucleotide-binding oligomerization domain containing 2 signaling pathway	10	-0.857466	-2.03757	8.99127e-05	0.00536986	16	tags=40%, list=0%, signal=40%	TNFAIP3/NFKBIA/HSPA1A/HSPA1B
GO:0002460	adaptive immune response based on somatic recombination of immune receptors built from immunoglobulin superfamily domains	132	-0.425986	-1.76344	0.000107203	0.00629208	694	tags=27%, list=11%, signal=25%	CTSC/FCGR2B/BCL6/TFRC/SLAMF1/BATF/TNFAIP3/TP53BP1/RC3H2/BTN3A2/AHR/PTPN6/SLAMF6/DUSP22/NDFIP1/CD80/CD46/CD55/LTA/B2M/HLA-F/HLA-DQA1/CR2/KLHL6/ADA/CTSH/EBI3/PTPRC/HLA-DQB1/HLA-A/HSPD1/HLA-DQA2/IRF4/NFKBIZ/NFKBID/CD70
GO:0002819	regulation of adaptive immune response	85	-0.485871	-1.88337	0.000125122	0.00718665	758	tags=33%, list=11%, signal=30%	FCGR2B/BCL6/TFRC/SLAMF1/TNFAIP3/TP53BP1/RC3H2/AHR/PTPN6/DUSP22/NDFIP1/CD80/SKAP1/CD48/CD46/CD55/LTA/B2M/HLA-F/CR2/ADA/DUSP10/SAMSN1/PTPRC/HLA-A/HSPD1/NFKBIZ/NFKBID
GO:0001819	positive regulation of cytokine production	173	-0.398184	-1.72762	0.000126666	0.00718665	724	tags=24%, list=11%, signal=22%	SETD4/PELI1/POU2F2/IL7/SEMA7A/SLAMF1/BATF/CARD8/ZBTB20/BTN3A2/PIK3CG/PQBP1/OAS1/SLAMF6/DDX21/CD80/SPTBN1/HSP90AA1/STAT1/CD46/CD55/LTA/PIK3R1/CD83/LGALS9/B2M/HLA-F/APPL1/RUNX1/MIF/CCR7/DDX3X/HSPB1/EBI3/PTPRC/PDE4B/HLA-A/HSPD1/IRF4/HSPA1A/HSPA1B
GO:0002698	negative regulation of immune effector process	45	-0.578855	-2.00738	0.00012943	0.00722304	930	tags=53%, list=14%, signal=46%	TMBIM6/CD59/FCGR2B/SERPINB9/BCL6/CD47/SLAMF1/GRN/RC3H2/AHR/PTPN6/BST2/DUSP22/NDFIP1/CD46/CD55/LGALS9/HLA-F/APPL1/CR2/DUSP10/PTPRC/HLA-A/FCRL3
GO:0009219	pyrimidine deoxyribonucleotide metabolic process	17	0.732287	2.06442	0.000147451	0.00784304	818	tags=47%, list=12%, signal=41%	NEIL1/DUT/TYMS/SHMT1/DTYMK/UNG/CMPK2/TBPL1
GO:0002221	pattern recognition receptor signaling pathway	82	-0.476688	-1.84547	0.000146714	0.00784304	750	tags=22%, list=11%, signal=20%	AP3B1/PELI1/PJA2/BIRC2/ZDHHC5/TNFAIP3/OAS1/USP15/NINJ1/APPL1/DDX3X/CTSS/HSPD1/IRF4/NFKBIA/FCRL3/HSPA1A/HSPA1B
GO:0001775	cell activation	409	-0.322493	-1.52942	0.000144603	0.00784304	758	tags=21%, list=11%, signal=20%	FCGR2B/JMJD6/AP3B1/PELI1/BCL6/PJA2/TSC1/TOLLIP/BTN2A2/TFRC/IL7/CD47/SLAMF1/BATF/KDELR1/PRKAR1A/ZEB1/GON4L/DOCK2/TNFAIP3/PRELID1/TP53BP1/GRN/RC3H2/RAC2/SP3/NKAP/AHR/PIK3CG/PTPN6/BST2/CD9/SLAMF6/ATG5/FCRL1/DUSP22/DGKA/TNFRSF13B/NDFIP1/CD80/HDAC9/TEC/CD48/SIT1/ADAM10/CD46/CD55/CD83/ITGB1/LGALS9/B2M/APBB1IP/HLA-F/ITGA4/MAP3K8/SNAP23/HLA-DQA1/RUNX1/CR2/MIF/IKZF3/PRDX2/ADA/CCR7/DUSP10/MZB1/CD44/HSPB1/B…
GO:0046651	lymphocyte proliferation	124	-0.442072	-1.81819	0.000154809	0.00810771	758	tags=27%, list=11%, signal=24%	FCGR2B/PELI1/BCL6/BTN2A2/TFRC/IL7/SLAMF1/PRKAR1A/DOCK2/RC3H2/RAC2/AHR/PIK3CG/PTPN6/TNFRSF13B/NDFIP1/CD80/CD46/CD55/LGALS9/CR2/MIF/IKZF3/PRDX2/ADA/MZB1/EBI3/PTPRC/HLA-A/HSPD1/CD24/FCRL3/CD70
GO:0006959	humoral immune response	45	-0.57201	-1.98364	0.000168156	0.0086733	827	tags=42%, list=13%, signal=37%	CD59/FCGR2B/TFEB/POU2F2/IL7/PTPN6/CD46/CD55/LTA/CD83/CR2/CCR7/BLNK/ROMO1/EBI3/PTPRC/HLA-DQB1/HLA-A/JCHAIN
GO:1901099	negative regulation of signal transduction in absence of ligand	11	-0.816886	-2.01016	0.000175439	0.00878283	634	tags=45%, list=10%, signal=41%	IL7/MCL1/PRDX2/HSPA1A/HSPA1B
GO:2001240	negative regulation of extrinsic apoptotic signaling pathway in absence of ligand	11	-0.816886	-2.01016	0.000175439	0.00878283	634	tags=45%, list=10%, signal=41%	IL7/MCL1/PRDX2/HSPA1A/HSPA1B
GO:0032743	positive regulation of interleukin-2 production	22	-0.702323	-2.04806	0.000181552	0.00882917	350	tags=32%, list=5%, signal=30%	CD80/SPTBN1/CD83/RUNX1/PTPRC/PDE4B/IRF4
GO:0072594	establishment of protein localization to organelle	268	-0.355689	-1.62114	0.000180862	0.00882917	1236	tags=26%, list=19%, signal=22%	TOMM70/VPS13A/TIMM8B/TPR/DNAJC15/SRPRB/M6PR/MAVS/AIFM1/VPS36/AIP/LEPROT/SEC61A1/NUP54/RAB3GAP2/ATP5IF1/SORL1/PITRM1/LMAN1/BCAP31/NIPBL/NXT1/BRCA2/SPCS3/RAB11A/SSR3/TOMM20/AP3B1/PTTG1IP/ZFAND6/RUVBL2/VPS28/CCT6A/SRP54/MDFIC/TNFAIP3/CCT7/TRAM1/RAC2/NDUFA13/SEC62/TIMM13/RANBP2/CCT4/NUP98/SEC61B/CCT3/SRPRA/SPCS2/HSP90AA1/SEC61G/LONP2/SQSTM1/PIK3R1/JUP/UBL5/APPL1/RAB8B/SPCS1/DNAJA1/TXNIP/VPS13C/TSPO/R…
GO:0044786	cell cycle DNA replication	36	0.594329	1.98575	0.000191963	0.00896398	1062	tags=47%, list=16%, signal=40%	AICDA/MCM3/MCM4/MCM2/TERF2/FEN1/DONSON/MCM6/INO80/PCNA/RAD51/CDC45/BLM/NUGGC/GMNN/LIG1/DNA2
GO:0002697	regulation of immune effector process	140	-0.421216	-1.76638	0.000192224	0.00896398	758	tags=27%, list=11%, signal=25%	FCGR2B/SERPINB9/BCL6/TFRC/CD47/SEMA7A/SLAMF1/TP53BP1/GRN/RC3H2/RAC2/AHR/PTPN6/BST2/SLAMF6/ATG5/DUSP22/DDX21/NDFIP1/CD80/CD46/CD55/LTA/LGALS9/B2M/HLA-F/APPL1/CR2/MIF/DUSP10/MZB1/PTPRC/HLA-A/HSPD1/IRF4/NFKBIZ/NFKBID/FCRL3
GO:0006310	DNA recombination	198	0.362483	1.63644	0.000189506	0.00896398	1534	tags=35%, list=23%, signal=28%	AICDA/GINS2/NUCKS1/MCM3/MCM4/MCM7/MCM2/UBE2N/TIMELESS/TERF2/MND1/FEN1/TERF2IP/MCM5/ACTB/SFPQ/UBE2B/MCM6/INO80/FANCD2/GINS4/BRCA1/RAD51/NSD2/RAD51AP1/CDC45/HMGB2/RMI2/UNG/PRKDC/PARP1/RPA2/EPC1/HMGB1/CD40/TOP3A/BLM/CCNB1IP1/RECQL/IGHMBP2/KLHDC3/RAD21/HMCES/POLL/YEATS4/RFWD3/MAD2L2/RMI1/TSN/TCF3/WAS/YY1/MLH1/MUS81/NSMCE2/ACTR2/RPA3/RHNO1/SWSAP1/HMGB3/INIP/MSH5/TOP2A/TRIP13/XRCC5/NABP2/PIF1/TPRKB/TGF…
GO:0035825	homologous recombination	30	0.630956	2.04214	0.00019755	0.00908786	1428	tags=50%, list=22%, signal=39%	NUCKS1/MND1/UBE2B/FANCD2/RAD51/RAD51AP1/CCNB1IP1/KLHDC3/RAD21/RMI1/MLH1/MUS81/MSH5/TOP2A/TRIP13
GO:0033260	nuclear DNA replication	32	0.626175	2.03704	0.000202079	0.00917225	1062	tags=53%, list=16%, signal=45%	AICDA/MCM3/MCM4/MCM2/TERF2/FEN1/DONSON/MCM6/INO80/PCNA/RAD51/CDC45/BLM/NUGGC/GMNN/LIG1/DNA2
GO:0001818	negative regulation of cytokine production	98	-0.442139	-1.75636	0.000251944	0.0112851	956	tags=28%, list=14%, signal=24%	BTK/GSTP1/ZFP36/FCGR2B/CARD16/BCL6/BTN2A2/SLAMF1/CARD8/TNFAIP3/PTPN6/BST2/OAS1/NDFIP1/TIA1/HDAC9/CD83/LGALS9/HLA-F/SRGN/NLRP7/CCR7/TSPO/PTPRC/PDCD4/CD24/HSP90AB1
GO:0032944	regulation of mononuclear cell proliferation	96	-0.463055	-1.82928	0.000297544	0.0131546	758	tags=28%, list=11%, signal=25%	FCGR2B/PELI1/BCL6/BTN2A2/TFRC/IL7/SLAMF1/PRKAR1A/RAC2/AHR/PTPN6/TNFRSF13B/NDFIP1/CD80/CD46/CD55/LGALS9/MIF/IKZF3/ADA/MZB1/EBI3/PTPRC/HLA-A/CD24/FCRL3/CD70
GO:0002252	immune effector process	238	-0.359892	-1.61011	0.000305363	0.0133272	694	tags=21%, list=11%, signal=20%	BCL6/TSC1/TFRC/CD47/SEMA7A/SLAMF1/BATF/DOCK2/TP53BP1/GRN/RC3H2/RAC2/BTN3A2/AHR/PIK3CG/PTPN6/BST2/SLAMF6/ATG5/DUSP22/DDX21/NDFIP1/CD80/CD46/CD55/LTA/LGALS9/B2M/APBB1IP/HLA-F/SNAP23/HLA-DQA1/APPL1/CR2/MIF/PRDX2/ADA/DUSP10/MZB1/CTSH/PTPRC/HLA-DQB1/HLA-A/HSPD1/HLA-DQA2/IRF4/NFKBIZ/NFKBID/FCRL3/CD70
GO:0070661	leukocyte proliferation	133	-0.416268	-1.7225	0.000313254	0.0134985	758	tags=26%, list=11%, signal=24%	FCGR2B/PELI1/BCL6/BTN2A2/TFRC/IL7/SLAMF1/PRKAR1A/DOCK2/TNFAIP3/RC3H2/RAC2/AHR/PIK3CG/PTPN6/BST2/TNFRSF13B/NDFIP1/CD80/CD46/CD55/LGALS9/CR2/MIF/IKZF3/PRDX2/ADA/MZB1/EBI3/PTPRC/HLA-A/HSPD1/CD24/FCRL3/CD70
GO:0043066	negative regulation of apoptotic process	347	-0.325798	-1.51873	0.000328334	0.0139715	1238	tags=27%, list=19%, signal=23%	CCAR2/UFL1/RAF1/EYA3/NPM1/NDUFS3/TMEM14A/SELENOS/HYOU1/XBP1/MYC/HDAC2/DAD1/ENO1/OPA1/RASA1/CD27/KIF14/BCL10/EVI2B/MGMT/USP47/RRN3/TMBIM6/GSTP1/YME1L1/OXR1/ERCC5/TAX1BP1/SON/CARD16/HIGD2A/SERPINB9/PTTG1IP/DNAJB6/ATF5/ZFAND6/BCL6/TFRC/IL7/DDAH2/BTG2/LIMS2/TMBIM4/MNAT1/BIRC2/TMBIM1/TNFAIP3/PRELID1/NME2/GRN/BMP7/NDUFA13/PAK2/PIK3CG/HSPA9/TPT1/ANXA5/ATG5/NFE2L2/FAS/FCMR/MCL1/DNAJC3/CDKN1B/SETX/PIK3R1/…
GO:0062207	regulation of pattern recognition receptor signaling pathway	47	-0.545994	-1.91144	0.000336152	0.0140765	721	tags=28%, list=11%, signal=25%	PELI1/PJA2/BIRC2/ZDHHC5/TNFAIP3/USP15/NINJ1/APPL1/DDX3X/IRF4/FCRL3/HSPA1A/HSPA1B
GO:0070665	positive regulation of leukocyte proliferation	65	-0.49765	-1.86136	0.000341029	0.0140765	721	tags=28%, list=11%, signal=25%	PELI1/BCL6/TFRC/IL7/SLAMF1/BST2/CD80/CD46/CD55/LGALS9/MIF/ADA/EBI3/PTPRC/HLA-A/CD24/FCRL3/CD70
GO:2001233	regulation of apoptotic signaling pathway	182	-0.376401	-1.64423	0.000343208	0.0140765	1359	tags=31%, list=21%, signal=25%	PML/TXNDC12/CD74/PTPN2/TRAF7/SLC9A3R1/ARHGEF2/CCAR2/RAF1/EYA3/NDUFS3/TMEM14A/SELENOS/HYOU1/PMAIP1/XBP1/MYC/TRAF1/ENO1/OPA1/BCL10/LCK/ERP29/USP47/RRN3/TNFSF10/TMBIM6/BCAP31/GSTP1/CTSC/PTTG1IP/IL7/TMBIM1/TNFAIP3/PRELID1/NDUFA13/PAK2/TPT1/NFE2L2/FAS/MCL1/UBB/MIF/PRDX2/CFLAR/DNAJA1/CD44/DDX3X/CTSH/NR4A2/HSPB1/PTPN1/PTPRC/PDIA3/HSPA1A/HSPA1B
GO:0009409	response to cold	18	-0.708803	-2.02152	0.000372823	0.0151091	577	tags=33%, list=9%, signal=31%	ACADM/HSP90AA1/DNAJC3/FOS/HSPD1/NFKBIA
GO:0043620	regulation of DNA-templated transcription in response to stress	29	-0.619698	-1.87688	0.000379702	0.0152069	331	tags=24%, list=5%, signal=23%	BACH1/NFE2L2/CHD6/DNAJB1/JUN/HSPA5/HSPA1A
GO:0070192	chromosome organization involved in meiotic cell cycle	34	0.584928	1.93695	0.000395676	0.0156624	1586	tags=50%, list=24%, signal=38%	NCAPD2/UBE2B/FANCD2/SMC2/RAD51/NCAPH/NDC1/CCNB1IP1/NCAPH2/CCNE2/RAD21/BAG6/MLH1/MSH5/TRIP13/TERF1/BUB1
GO:0003158	endothelium development	34	0.582925	1.93032	0.000440469	0.017235	825	tags=38%, list=12%, signal=34%	BTG1/EZR/RAP1B/CLIC4/RHOA/RHOB/PPP1R16B/S1PR2/MYADM/FOXP1/CTNNB1/RAP2C/CCM2
GO:0050671	positive regulation of lymphocyte proliferation	60	-0.515201	-1.89977	0.000459347	0.0177695	721	tags=28%, list=11%, signal=25%	PELI1/BCL6/TFRC/IL7/SLAMF1/CD80/CD46/CD55/LGALS9/MIF/ADA/EBI3/PTPRC/HLA-A/CD24/FCRL3/CD70
GO:0043069	negative regulation of programmed cell death	358	-0.317615	-1.48791	0.000497135	0.0190152	1238	tags=27%, list=19%, signal=23%	CCAR2/UFL1/RAF1/EYA3/NPM1/NDUFS3/TMEM14A/SELENOS/HYOU1/XBP1/MYC/HDAC2/DAD1/ENO1/OPA1/RASA1/CD27/KIF14/BCL10/GPX4/EVI2B/MGMT/USP47/RRN3/TMBIM6/GSTP1/YME1L1/OXR1/ERCC5/TAX1BP1/SON/CARD16/HIGD2A/SERPINB9/PTTG1IP/DNAJB6/PELI1/ATF5/ZFAND6/BCL6/TFRC/IL7/DDAH2/BTG2/LIMS2/TMBIM4/MNAT1/BIRC2/TMBIM1/TNFAIP3/PRELID1/NME2/GRN/BMP7/NDUFA13/PAK2/PIK3CG/HSPA9/TPT1/ANXA5/ATG5/NFE2L2/FAS/FCMR/MCL1/DNAJC3/CDKN1B/S…
GO:0021955	central nervous system neuron axonogenesis	10	-0.821011	-1.95094	0.000539951	0.020223	524	tags=50%, list=8%, signal=46%	NIN/HSP90AA1/C12orf57/NR4A2/HSP90AB1
GO:0019882	antigen processing and presentation	63	-0.506823	-1.89016	0.000540593	0.020223	415	tags=32%, list=6%, signal=30%	PSMB8/FCGR2B/AP3B1/TAP1/ATG5/PSME1/CALR/B2M/HLA-F/HLA-DQA1/RAB8B/LNPEP/CCR7/HLA-C/CTSH/CTSS/HLA-DQB1/HLA-A/PDIA3/HLA-DQA2
GO:2001234	negative regulation of apoptotic signaling pathway	108	-0.430068	-1.74598	0.000553031	0.0204634	1390	tags=35%, list=21%, signal=28%	ELL3/TXNDC12/CD74/ARHGEF2/CCAR2/RAF1/EYA3/NDUFS3/TMEM14A/SELENOS/HYOU1/XBP1/ENO1/OPA1/USP47/RRN3/TMBIM6/GSTP1/PTTG1IP/IL7/TMBIM1/TNFAIP3/PRELID1/NDUFA13/TPT1/NFE2L2/MCL1/MIF/PRDX2/CFLAR/DNAJA1/CD44/DDX3X/NR4A2/HSPB1/PTPN1/HSPA1A/HSPA1B
GO:0043618	regulation of transcription from RNA polymerase II promoter in response to stress	26	-0.648579	-1.93113	0.00058447	0.0213942	331	tags=27%, list=5%, signal=26%	BACH1/NFE2L2/CHD6/DNAJB1/JUN/HSPA5/HSPA1A
GO:0070663	regulation of leukocyte proliferation	102	-0.44199	-1.76158	0.000615174	0.0222785	986	tags=32%, list=15%, signal=28%	GPR183/BTK/GSTP1/DHPS/FCGR2B/PELI1/BCL6/BTN2A2/TFRC/IL7/SLAMF1/PRKAR1A/TNFAIP3/RAC2/AHR/PTPN6/BST2/TNFRSF13B/NDFIP1/CD80/CD46/CD55/LGALS9/MIF/IKZF3/ADA/MZB1/EBI3/PTPRC/HLA-A/CD24/FCRL3/CD70
GO:0002820	negative regulation of adaptive immune response	25	-0.646179	-1.92138	0.000672083	0.0238953	758	tags=56%, list=11%, signal=50%	FCGR2B/BCL6/SLAMF1/RC3H2/AHR/PTPN6/DUSP22/NDFIP1/CD46/CD55/HLA-F/CR2/SAMSN1/PTPRC
GO:2001243	negative regulation of intrinsic apoptotic signaling pathway	58	-0.515237	-1.88672	0.000673856	0.0238953	1390	tags=45%, list=21%, signal=36%	ELL3/TXNDC12/CD74/ARHGEF2/CCAR2/NDUFS3/SELENOS/HYOU1/XBP1/ENO1/OPA1/USP47/RRN3/TMBIM6/PTTG1IP/NDUFA13/TPT1/NFE2L2/MCL1/MIF/DNAJA1/CD44/DDX3X/HSPB1/PTPN1/HSPA1A
GO:0002822	regulation of adaptive immune response based on somatic recombination of immune receptors built from immunoglobulin superfamily domains	75	-0.46889	-1.79043	0.000714007	0.025058	758	tags=32%, list=11%, signal=29%	FCGR2B/BCL6/TFRC/SLAMF1/TNFAIP3/TP53BP1/RC3H2/AHR/PTPN6/DUSP22/NDFIP1/CD80/CD46/CD55/LTA/B2M/HLA-F/CR2/ADA/PTPRC/HLA-A/HSPD1/NFKBIZ/NFKBID
GO:0051000	positive regulation of nitric-oxide synthase activity	10	0.805447	1.93039	0.000784306	0.0261759	1165	tags=70%, list=18%, signal=58%	DHFR/CALM3/TERF2/FCER2/PTK2B/SCARB1/GCH1
GO:0002707	negative regulation of lymphocyte mediated immunity	25	-0.643838	-1.91442	0.000767474	0.0261759	758	tags=60%, list=11%, signal=53%	FCGR2B/SERPINB9/BCL6/SLAMF1/AHR/PTPN6/DUSP22/NDFIP1/CD46/CD55/LGALS9/HLA-F/CR2/PTPRC/HLA-A
GO:0009262	deoxyribonucleotide metabolic process	31	0.584798	1.8989	0.000782655	0.0261759	818	tags=39%, list=12%, signal=34%	NEIL1/DUT/RRM2/TYMS/SHMT1/DCK/DTYMK/RRM1/UNG/DERA/CMPK2/TBPL1
GO:2001237	negative regulation of extrinsic apoptotic signaling pathway	34	-0.589461	-1.89144	0.00075607	0.0261759	634	tags=38%, list=10%, signal=35%	ARHGEF2/RAF1/EYA3/GSTP1/IL7/TMBIM1/TNFAIP3/MCL1/PRDX2/CFLAR/DDX3X/HSPA1A/HSPA1B
GO:2001236	regulation of extrinsic apoptotic signaling pathway	64	-0.483408	-1.80184	0.000778886	0.0261759	1275	tags=31%, list=19%, signal=25%	ARHGEF2/RAF1/EYA3/PMAIP1/TRAF1/BCL10/TNFSF10/GSTP1/IL7/TMBIM1/TNFAIP3/PAK2/MCL1/PRDX2/CFLAR/DDX3X/PTPRC/PDIA3/HSPA1A/HSPA1B
GO:0002823	negative regulation of adaptive immune response based on somatic recombination of immune receptors built from immunoglobulin superfamily domains	22	-0.657518	-1.9174	0.000843619	0.027614	758	tags=59%, list=11%, signal=52%	FCGR2B/BCL6/SLAMF1/RC3H2/AHR/PTPN6/DUSP22/NDFIP1/CD46/CD55/HLA-F/CR2/PTPRC
GO:0032946	positive regulation of mononuclear cell proliferation	61	-0.506617	-1.87661	0.000842952	0.027614	721	tags=28%, list=11%, signal=25%	PELI1/BCL6/TFRC/IL7/SLAMF1/CD80/CD46/CD55/LGALS9/MIF/ADA/EBI3/PTPRC/HLA-A/CD24/FCRL3/CD70
GO:0097193	intrinsic apoptotic signaling pathway	167	-0.385451	-1.66058	0.000862027	0.0279478	1390	tags=32%, list=21%, signal=26%	ELL3/ATF2/PML/TXNDC12/CD74/PTPN2/SLC9A3R1/ARHGEF2/CCAR2/NDUFS3/AEN/SELENOS/HYOU1/PMAIP1/XBP1/MYC/CUL5/CASP9/NBN/AIFM1/ENO1/OPA1/ARL6IP5/LCK/ERP29/USP47/RRN3/TMBIM6/BCAP31/BRCA2/PTTG1IP/CASP4/NDUFA13/ERCC6/TPT1/NFE2L2/MCL1/COA8/PIK3R1/DNAJC10/UBB/MIF/PPP1R15A/RRP8/DNAJA1/CD44/DDX3X/HSPB1/CRIP1/PTPN1/BCL2A1/CD24/HSPA1A
GO:0051336	regulation of hydrolase activity	373	-0.313148	-1.47531	0.00087636	0.0281445	1117	tags=24%, list=17%, signal=21%	CASP9/RAPGEF6/USP14/AIFM1/MASTL/RASA1/CD27/PEBP1/CLPX/RHOG/PSME2/AIP/BCL10/ARL6IP5/RGS1/RAB3GAP2/ATP5IF1/LCK/SORL1/CCPG1/MGMT/USP47/RASGEF1B/TNFSF10/PSENEN/TMBIM6/BCAP31/TBC1D9B/TANK/PSMB8/ABCE1/CARD16/SERPINB9/DNAJB6/ARHGEF7/BCL6/APLP2/TSC1/RGS16/PPP1R15B/BIRC2/CARD8/PRELID1/GRN/NDUFA13/PAK2/BST2/OAS1/ARFGEF1/TBC1D22A/MAPRE2/RALGAPA1/PSMB9/PSME1/RGS2/PSAP/HDAC9/FAS/MGAT5/RGS10/ITGB1/TNFAIP8/LGAL…
GO:0002684	positive regulation of immune system process	333	-0.325619	-1.5061	0.000901136	0.0286697	655	tags=18%, list=10%, signal=17%	BTN2A2/TFRC/IL7/CD47/SEMA7A/SLAMF1/TP53BP1/RC3H2/RAC2/PAK2/NKAP/BTN3A2/ACIN1/PQBP1/PTPN6/SLAMF6/DUSP22/DDX21/BTN2A1/LIME1/CD80/SKAP1/CALR/HSP90AA1/TEC/ADAM10/CD46/MIA3/CD55/LTA/CD83/LGALS9/B2M/HLA-F/ITGA4/MAP3K8/FOS/HLA-DQA1/APPL1/RUNX1/CR2/MIF/KLHL6/ADA/CCR7/DUSP10/MZB1/BLNK/HSPH1/EBI3/PTPRC/PDE4B/HLA-DQB1/HLA-A/HSPD1/CD24/HLA-DQA2/NFKBIZ/NFKBID/FCRL3/CD70
GO:0007131	reciprocal meiotic recombination	28	0.60936	1.94099	0.000957053	0.0296581	1428	tags=50%, list=22%, signal=39%	MND1/UBE2B/FANCD2/RAD51/RAD51AP1/CCNB1IP1/KLHDC3/RAD21/RMI1/MLH1/MUS81/MSH5/TOP2A/TRIP13
GO:0140527	reciprocal homologous recombination	28	0.60936	1.94099	0.000957053	0.0296581	1428	tags=50%, list=22%, signal=39%	MND1/UBE2B/FANCD2/RAD51/RAD51AP1/CCNB1IP1/KLHDC3/RAD21/RMI1/MLH1/MUS81/MSH5/TOP2A/TRIP13
GO:1901990	regulation of mitotic cell cycle phase transition	193	0.337551	1.51575	0.00095834	0.0296581	1603	tags=37%, list=24%, signal=29%	KANK2/CCND3/BRD4/CLSPN/MDM2/RRM2/FOXN3/ZFP36L2/DONSON/PPP2CA/LSM10/INO80/ANAPC15/ZFP36L1/CDC25B/CDC6/ZWINT/RCC2/BRCA1/TFDP1/TMEM14B/RRM1/MTA3/SDE2/CTDSP1/CASP2/UIMC1/CDCA5/CTDSP2/PRKDC/RPA2/CDKN2D/CUL3/DTL/BLM/MAD2L1/RAD21/WAC/EIF4G1/UBE2C/MIIP/SIRT2/RFWD3/MAD2L2/PSMG2/PTEN/NEK6/NSMCE2/BRD7/CPSF3/CDK1/AURKB/PIDD1/TRIAP1/INIP/CDKN2C/ZNF655/DLG1/CCNG1/ZNF207/TRIP13/ANAPC5/ANAPC7/NABP2/CDK2/FBXO5/CD…
GO:0072527	pyrimidine-containing compound metabolic process	40	0.544937	1.87096	0.000986129	0.030024	1102	tags=38%, list=17%, signal=31%	AICDA/NEIL1/DUT/TYMS/SHMT1/DCK/TK1/DTYMK/CTPS1/UNG/CMPK2/TBPL1/CMPK1/NME6/NT5C3A
GO:1901991	negative regulation of mitotic cell cycle phase transition	113	0.388067	1.62385	0.000987803	0.030024	1603	tags=41%, list=24%, signal=31%	KANK2/CLSPN/MDM2/FOXN3/ZFP36L2/DONSON/ANAPC15/ZFP36L1/CDC6/ZWINT/BRCA1/SDE2/CTDSP1/CASP2/UIMC1/CTDSP2/PRKDC/RPA2/DTL/BLM/MAD2L1/RAD21/WAC/MIIP/RFWD3/MAD2L2/PSMG2/PTEN/BRD7/CDK1/AURKB/PIDD1/TRIAP1/INIP/ZNF655/DLG1/CCNG1/ZNF207/TRIP13/NABP2/CDK2/FBXO5/HUS1/RB1/BUB1/TOPBP1
GO:0009628	response to abiotic stimulus	422	-0.30336	-1.44112	0.000997832	0.0300605	1275	tags=25%, list=19%, signal=22%	ARHGEF2/ATP6V0A2/LGMN/DYNLRB1/ROCK2/CCAR2/LOXL2/TPR/RNF168/TMEM120A/RAF1/ZBTB1/EYA3/NPM1/AEN/HYOU1/FBXL12/PMAIP1/MYC/GLRX2/HDAC2/CASP9/AIFM1/TGFBR2/ENO1/HMGCR/AQP3/CIAO3/BCL10/MGMT/USP47/TMBIM6/CAB39/NIPBL/HP1BP3/TANK/BRCA2/ERCC5/IFT20/CARD16/TXN/DNAJB6/DNAJB4/XPA/ZMPSTE24/RUVBL2/TSC1/TFRC/BACH1/BTG2/SLC38A2/ACADM/BIRC2/TP53BP1/BMP7/ERCC6/TRIM13/MRNIP/XPC/DNAJA2/HSP90AA1/NFE2L2/FAS/NFAT5/DNAJC3/S…
GO:0045730	respiratory burst	17	-0.694416	-1.92933	0.00101775	0.0303917	658	tags=53%, list=10%, signal=48%	CD52/GRN/RAC2/PIK3CG/CD55/PRDX2/DUSP10/CD24/JCHAIN
GO:0009408	response to heat	51	-0.518185	-1.83382	0.00103244	0.0305621	346	tags=20%, list=5%, signal=19%	DNAJA2/HSP90AA1/DNAJC2/DNAJA1/HSPB1/CHORDC1/DNAJB1/HSP90AB1/HSPA1A/HSPA1B
GO:0048872	homeostasis of number of cells	133	-0.39976	-1.65419	0.00108106	0.0317255	1024	tags=29%, list=16%, signal=25%	BCL10/ATP5IF1/GPR183/RRN3/OCIAD1/PRMT1/DNASE2/NCAPG2/KAT7/ZFP36/OCIAD2/TNFRSF17/JMJD6/AP3B1/TMOD3/UBA5/BCL6/CAMLG/IL7/TNFAIP3/RC3H2/SP3/ACIN1/HSPA9/TNFRSF13B/FAS/SIT1/STAT1/SMAD5/LGALS9/B2M/MIF/PRDX2/ADA/CCR7/PDE4B/HSPA1A/HSPA1B
GO:0044843	cell cycle G1/S phase transition	126	0.382206	1.61955	0.00110971	0.032288	1455	tags=38%, list=22%, signal=30%	KHDRBS1/KANK2/CCND3/BRD4/BCAT1/MDM2/RRM2/PPP2CA/LSM10/INO80/CDC6/GSPT1/TFDP1/TMEM14B/RRM1/SDE2/CTDSP1/CASP2/CTDSP2/PPP3CA/PRKDC/RPA2/CDKN2D/CUL3/E2F4/MEN1/CACUL1/CCNE2/WAC/USP37/EIF4G1/PPP6C/RFWD3/PAF1/PTEN/CDK6/MAP3K11/BRD7/CPSF3/EIF4E/LATS1/PIDD1/TRIAP1/CDKN2C/ZNF655/DLG1/NPAT/CDK2
GO:0006270	DNA replication initiation	30	0.593477	1.92084	0.00114838	0.0325778	922	tags=47%, list=14%, signal=40%	MCM3/MCM4/MCM7/MCM2/LRWD1/MCM5/MCM6/CDC6/ORC6/CDC45/CCNE2/MCM10/GMNN/PURA
GO:0065002	intracellular protein transmembrane transport	36	-0.571815	-1.87119	0.0011377	0.0325778	1236	tags=42%, list=19%, signal=34%	TOMM70/DNAJC15/AIFM1/SEC61A1/TOMM20/SRP54/TRAM1/SEC62/SEC61B/SEC61G/LONP2/ROMO1/HSPD1/HSPA5/TOMM7
GO:0002704	negative regulation of leukocyte mediated immunity	30	-0.606391	-1.84953	0.00113938	0.0325778	758	tags=53%, list=11%, signal=47%	FCGR2B/SERPINB9/BCL6/SLAMF1/AHR/PTPN6/BST2/DUSP22/NDFIP1/CD46/CD55/LGALS9/HLA-F/CR2/PTPRC/HLA-A
GO:0052547	regulation of peptidase activity	157	-0.380288	-1.62485	0.00118693	0.0333932	1359	tags=37%, list=21%, signal=30%	PML/XIAP/UCHL5/TMED10/LGMN/ROCK2/RAF1/CR1/MBP/PMAIP1/MYC/CASP9/USP14/AIFM1/CD27/PEBP1/CLPX/PSME2/BCL10/ARL6IP5/LCK/SORL1/MGMT/USP47/TNFSF10/PSENEN/BCAP31/TANK/PSMB8/CARD16/SERPINB9/DNAJB6/APLP2/BIRC2/CARD8/PRELID1/GRN/NDUFA13/PAK2/BST2/PSMB9/PSME1/FAS/TNFAIP8/LGALS9/DELE1/NR4A1/NLRP7/HSPE1/CFLAR/CD44/BIN1/DDX3X/CTSH/SERPINA9/HSPD1/SPINT2/GSN
GO:0000082	G1/S transition of mitotic cell cycle	115	0.390227	1.63036	0.00123012	0.0343245	1455	tags=39%, list=22%, signal=31%	KHDRBS1/KANK2/CCND3/BRD4/BCAT1/MDM2/RRM2/PPP2CA/LSM10/INO80/CDC6/GSPT1/TFDP1/TMEM14B/RRM1/SDE2/CTDSP1/CASP2/CTDSP2/PPP3CA/PRKDC/RPA2/CDKN2D/CUL3/E2F4/CACUL1/CCNE2/WAC/USP37/EIF4G1/PPP6C/RFWD3/PTEN/CDK6/BRD7/CPSF3/EIF4E/LATS1/PIDD1/TRIAP1/CDKN2C/ZNF655/DLG1/NPAT/CDK2
GO:0060548	negative regulation of cell death	396	-0.30337	-1.43533	0.00128714	0.0356234	1238	tags=26%, list=19%, signal=22%	CCAR2/UFL1/AP2B1/RAF1/EYA3/NPM1/NDUFS3/TMEM14A/SELENOS/HYOU1/XBP1/MYC/HDAC2/DAD1/KDM4A/ENO1/OPA1/RASA1/CD27/KIF14/BCL10/GPX4/SORL1/LRPAP1/EVI2B/MGMT/USP47/RRN3/TMBIM6/GSTP1/YME1L1/OXR1/ERCC5/TAX1BP1/SON/CARD16/TXN/HIGD2A/SERPINB9/PTTG1IP/DNAJB6/PELI1/ATF5/ZFAND6/BCL6/TSC1/TFRC/IL7/DDAH2/BTG2/LIMS2/TMBIM4/MNAT1/BIRC2/TMBIM1/TNFAIP3/PRELID1/NME2/GRN/BMP7/NDUFA13/PAK2/PIK3CG/HSPA9/TPT1/ANXA5/ATG5/VP…
GO:0140467	integrated stress response signaling	17	-0.688295	-1.91233	0.00133218	0.0365727	728	tags=53%, list=11%, signal=47%	ATF4/EIF2AK4/PTPN2/OMA1/PPP1R15B/NFE2L2/PPP1R15A/PTPN1/HSPA5
GO:0097191	extrinsic apoptotic signaling pathway	97	-0.426662	-1.68898	0.0013752	0.0374519	634	tags=19%, list=10%, signal=17%	IL7/TMBIM1/TNFAIP3/NDUFA13/PAK2/FAS/MCL1/PIK3R1/DELE1/PRDX2/CFLAR/DDX3X/PTPRC/PDIA3/BCL2A1/CD70/HSPA1A/HSPA1B
GO:0045132	meiotic chromosome segregation	44	0.515027	1.80107	0.00144921	0.0391541	1441	tags=45%, list=22%, signal=36%	UBE2B/NUF2/FANCD2/SMC2/NCAPH/PTTG1/NDC1/CCNB1IP1/NCAPH2/CCNE2/RAD21/BAG6/RMI1/MLH1/MUS81/ACTR2/MSH5/TOP2A/TRIP13/TERF1
GO:1901987	regulation of cell cycle phase transition	241	0.320388	1.48201	0.00153516	0.0411498	1603	tags=36%, list=24%, signal=28%	KANK2/CCND3/BRD4/CLSPN/MDM2/RRM2/FOXN3/TIMELESS/ZFP36L2/DONSON/PPP2CA/LSM10/INO80/WDR76/ANAPC15/ZFP36L1/FANCD2/CDC25B/CDC6/ZWINT/RCC2/BRCA1/TFDP1/TMEM14B/RRM1/CCNQ/MTA3/CDC45/SDE2/CTDSP1/CASP2/UIMC1/CDCA5/CTDSP2/PRKDC/RPA2/CDKN2D/CUL3/DTL/BLM/MEN1/MAD2L1/RAD21/WAC/RAD9A/EIF4G1/UBE2C/MIIP/SIRT2/RFWD3/MAD2L2/PSMG2/PAF1/PTEN/NEK6/PRPF19/DNA2/MDC1/MUS81/NSMCE2/BRD7/CPSF3/CDK1/AURKB/RHNO1/PIDD1/TRIAP1…
GO:0036499	PERK-mediated unfolded protein response	14	-0.729627	-1.92624	0.00156506	0.0416234	614	tags=36%, list=9%, signal=32%	PPP1R15B/NFE2L2/PPP1R15A/PTPN1/HSPA5
GO:0036003	positive regulation of transcription from RNA polymerase II promoter in response to stress	12	-0.757116	-1.92157	0.00157865	0.0416595	331	tags=25%, list=5%, signal=24%	NFE2L2/CHD6/HSPA5
GO:0002456	T cell mediated immunity	45	-0.519803	-1.80259	0.0016135	0.0422516	790	tags=33%, list=12%, signal=30%	CTSC/FCGR2B/SLAMF1/BTN3A2/AHR/DUSP22/CD46/CD55/B2M/HLA-F/CTSH/PTPRC/HLA-A/HSPD1/CD70
GO:0007346	regulation of mitotic cell cycle	264	0.31076	1.45711	0.00165781	0.0430805	1455	tags=32%, list=22%, signal=26%	BTG1/KANK2/CCND3/BRD4/CLSPN/MDM2/RRM2/FOXN3/PKMYT1/ZFP36L2/DONSON/PPP2CA/LSM10/INO80/ANAPC15/ZFP36L1/FANCD2/CDC25B/CDC6/ZWINT/RCC2/BRCA1/TFDP1/TMEM14B/RRM1/MTA3/SDE2/CTDSP1/CASP2/CTNNB1/UIMC1/CDCA5/CTDSP2/PRKDC/RPA2/CDKN2D/CUL3/DTL/BLM/YWHAE/MAD2L1/NUP62/USP22/RAD21/HNRNPU/WAC/CKS1B/RAD9A/EIF4G1/UBE2C/CDC42/MIIP/PIN1/GMNN/SIRT2/RFWD3/MAD2L2/PSMG2/PTEN/NEK6/NME6/POLDIP2/MDC1/MUS81/NSMCE2/BRD7/CPSF…
GO:0032770	positive regulation of monooxygenase activity	11	0.763945	1.8771	0.00168372	0.0433648	1165	tags=64%, list=18%, signal=52%	DHFR/CALM3/TERF2/FCER2/PTK2B/SCARB1/GCH1
GO:0019646	aerobic electron transport chain	60	-0.492442	-1.81585	0.00169423	0.0433648	1445	tags=33%, list=22%, signal=26%	NDUFA10/NDUFV3/NDUFA2/NDUFS3/DNAJC15/NDUFB4/COX6A1/NDUFS5/UQCR10/UQCRQ/UQCRH/NDUFB2/UQCRB/NDUFA3/COX5B/ISCU/NDUFB1/NDUFC1/NDUFA1/COX7C
GO:0072539	T-helper 17 cell differentiation	12	-0.755132	-1.91653	0.00178159	0.044595	606	tags=50%, list=9%, signal=45%	BATF/RC3H2/SLAMF6/IRF4/NFKBIZ/NFKBID
GO:0071230	cellular response to amino acid stimulus	27	0.583864	1.84506	0.00176308	0.044595	809	tags=41%, list=12%, signal=36%	SOCS1/DNMT1/HNRNPAB/LAMTOR5/BCL11A/RRAGC/IPO5/RRAGA/CYBA/LAMTOR1/HNRNPD
GO:0002753	cytoplasmic pattern recognition receptor signaling pathway	34	-0.565109	-1.8133	0.0017718	0.044595	569	tags=18%, list=9%, signal=16%	BIRC2/TNFAIP3/USP15/NFKBIA/HSPA1A/HSPA1B

## Sheet: GCBC Inflamed TI vs TI
ID	Description	Set size	Enrichment score (ES)	Normalized enrichment score (NES)	P value	False discovery rate (FDR)	Rank	Leading edge	Core enrichment gene
GO:0006261	DNA-templated DNA replication	118	0.567527	2.3821	1e-10	3.30842e-07	1493	tags=50%, list=22%, signal=40%	MCM4/MCM7/PCNA/POLD3/FEN1/MCM5/MCM3/GMNN/FAM111A/TIPIN/POLD2/MCM2/CENPS/HMGA1/ATAD5/RFC4/CDK2/POLA1/BCL6/TIMELESS/CDC45/FBXO5/CDC6/LRWD1/MCM6/RFC2/E2F8/STOML2/MMS22L/RFC5/LIG1/RFWD3/POLA2/MCM10/CCNE2/PRIM2/WDHD1/SSBP1/PRIM1/DSCC1/SIRT7/RPA1/REV3L/RFC3/RRM1/POLD4/NBN/ORC4/CENPX/ORC6/ORC2/BRCA2/DDX11/NOC3L/RFC1/ORC1/DNA2/RAD51/POLG2
GO:0006260	DNA replication	204	0.465835	2.0978	9.88519e-10	1.63522e-06	1493	tags=43%, list=22%, signal=35%	MCM4/MCM7/PCNA/POLD3/FEN1/MCM5/MCM3/RRM2/GMNN/FAM111A/NASP/TIPIN/POLD2/MCM2/CENPS/HMGA1/DUT/ATAD5/RFC4/CDK2/POLA1/BCL6/CHAF1A/CHEK1/DNAJC2/TIMELESS/RNASEH2A/CDC45/FBXO5/CDC6/LRWD1/MCM6/ANKRD17/ESCO2/REV1/RFC2/SSRP1/SIN3A/E2F8/STOML2/RUVBL1/MMS22L/RFC5/TOP1/DTL/LIG1/RFWD3/RUVBL2/POLA2/MCM10/CCNE2/SMC3/PRIM2/RBBP7/WDHD1/SSBP1/PRIM1/ESCO1/DSCC1/SIRT7/GTPBP4/RPA1/REV3L/RFC3/DTD1/JADE2/RRM1/POLD4/NBN/…
GO:0007155	cell adhesion	353	-0.381688	-1.827	3.23465e-08	2.6754e-05	1056	tags=28%, list=16%, signal=25%	DUSP1/ITGB2/HLA-A/BTN2A2/GCNT2/PELI1/CARD11/TMEM131L/RIPOR2/CORO1A/LOXL2/ARHGDIB/TSC1/ITGAE/UTRN/ITGB1BP1/DGCR2/BCL10/PRKD2/RAC1/RASGRP1/EMB/CASP3/CBLL1/CBFB/HLA-DMA/PTPN22/HSD17B12/PTPRC/SLC39A8/ADORA2A/SNED1/BAIAP2L1/CITED2/PTPRA/DOCK8/RSU1/RHOH/ARHGEF7/NCKAP1L/PKN2/ATXN3/SASH3/HLA-DMB/TRAF6/CD86/PPP1CB/RGCC/ICAM1/BLK/JAK1/RHOA/PTK2B/PIK3CG/ARPC2/TNFRSF13C/CD55/B4GALT1/IL12RB1/HLA-DOB/ALOX5/STX…
GO:0006281	DNA repair	376	0.374491	1.79631	2.85748e-08	2.6754e-05	1559	tags=35%, list=23%, signal=29%	MCM4/MCM7/PCNA/POLD3/FEN1/MCM5/MSH6/NEIL3/CLSPN/MCM3/FAM111A/UHRF1/SFPQ/MSH2/POLD2/MCM2/PRKDC/CENPS/SMC1A/RFC4/CDK2/POLA1/UBE2T/MRNIP/USP1/CHAF1A/CHEK1/HERC2/NABP2/MGMT/TIMELESS/RNASEH2A/CDC45/REC8/CCDC117/RNF168/DDB1/MCM6/SIRT6/ESCO2/ALKBH2/UNG/REV1/RFC2/BRCA1/POLR2I/SSRP1/CGAS/XPC/RUVBL1/MMS22L/RFC5/DTL/FIGNL1/LIG1/WAS/RFWD3/FBXW7/RUVBL2/XRCC1/SMC3/WDHD1/KIF22/ATRIP/MAGEF1/DTX3L/CDCA5/NSD2/PARG…
GO:0019886	antigen processing and presentation of exogenous peptide antigen via MHC class II	22	-0.796959	-2.42309	1.56184e-07	5.87915e-05	474	tags=59%, list=7%, signal=55%	HLA-DMB/TRAF6/HLA-DOB/IFI30/HLA-DQA2/HLA-DRB1/HLA-DOA/CD74/HLA-DQB1/HLA-DPB1/HLA-DRA/HLA-DPA1/HLA-DRB5
GO:0006270	DNA replication initiation	30	0.731125	2.33227	1.63765e-07	5.87915e-05	1395	tags=77%, list=21%, signal=61%	MCM4/MCM7/MCM5/MCM3/GMNN/MCM2/CDK2/POLA1/CDC45/CDC6/LRWD1/MCM6/POLA2/MCM10/CCNE2/PRIM2/PRIM1/NBN/ORC4/ORC6/ORC2/NOC3L/ORC1
GO:0002399	MHC class II protein complex assembly	13	-0.886901	-2.29737	1.71714e-07	5.87915e-05	474	tags=85%, list=7%, signal=79%	HLA-DMA/HLA-DMB/HLA-DOB/HLA-DQA2/HLA-DRB1/HLA-DOA/HLA-DQB1/HLA-DPB1/HLA-DRA/HLA-DPA1/HLA-DRB5
GO:0002503	peptide antigen assembly with MHC class II protein complex	13	-0.886901	-2.29737	1.71714e-07	5.87915e-05	474	tags=85%, list=7%, signal=79%	HLA-DMA/HLA-DMB/HLA-DOB/HLA-DQA2/HLA-DRB1/HLA-DOA/HLA-DQB1/HLA-DPB1/HLA-DRA/HLA-DPA1/HLA-DRB5
GO:0045785	positive regulation of cell adhesion	156	-0.452802	-1.94841	1.95473e-07	5.87915e-05	1052	tags=35%, list=16%, signal=30%	ITGB2/HLA-A/BTN2A2/GCNT2/CARD11/CORO1A/TSC1/UTRN/ITGB1BP1/BCL10/PRKD2/RAC1/RASGRP1/CBFB/HLA-DMA/PTPN22/HSD17B12/PTPRC/CITED2/DOCK8/RSU1/RHOH/ARHGEF7/NCKAP1L/SASH3/HLA-DMB/TRAF6/CD86/JAK1/RHOA/PTK2B/ARPC2/TNFRSF13C/CD55/IL12RB1/HLA-DOB/ALOX5/CIB1/CD81/LCK/HLA-DQA2/HLA-DRB1/HLA-DOA/JUP/CD74/IL4R/HLA-DQB1/LGALS1/HLA-DPB1/CD83/HLA-DRA/MYADM/SOCS1/HLA-DPA1/HLA-DRB5
GO:0030155	regulation of cell adhesion	245	-0.40828	-1.85611	1.86642e-07	5.87915e-05	1056	tags=31%, list=16%, signal=27%	DUSP1/ITGB2/HLA-A/BTN2A2/GCNT2/PELI1/CARD11/TMEM131L/RIPOR2/CORO1A/ARHGDIB/TSC1/UTRN/ITGB1BP1/BCL10/PRKD2/RAC1/RASGRP1/CASP3/CBLL1/CBFB/HLA-DMA/PTPN22/HSD17B12/PTPRC/ADORA2A/CITED2/PTPRA/DOCK8/RSU1/RHOH/ARHGEF7/NCKAP1L/ATXN3/SASH3/HLA-DMB/TRAF6/CD86/PPP1CB/RGCC/BLK/JAK1/RHOA/PTK2B/PIK3CG/ARPC2/TNFRSF13C/CD55/IL12RB1/HLA-DOB/ALOX5/CYTH1/CIB1/PAG1/CD81/LCK/HLA-DQA2/HLA-DRB1/HLA-DOA/JUP/CD74/CD164/I…
GO:1903047	mitotic cell cycle process	471	0.338209	1.65787	1.88437e-07	5.87915e-05	1680	tags=36%, list=25%, signal=29%	HSPA1B/HSPA1A/MKI67/SEPTIN6/MCM4/PCNA/PSME2/NAA10/CLSPN/MCM3/RRM2/NASP/TIPIN/MSH2/SMC2/MCM2/PRKDC/SMC1A/ZWINT/HNRNPU/EIF4EBP1/ATAD5/EZH2/BID/CDCA2/CDK2/RANBP1/SPC25/POLA1/BCL6/TOGARAM1/MRNIP/MAP4/CHEK1/PHB2/PKMYT1/NABP2/RAE1/CDC45/FBXO5/REC8/PSME1/DDB1/CDC6/MCM6/ANKRD17/ITGB1/RCC1/TMOD3/PPME1/APPL1/TUBG1/BMP7/BRCA1/NCAPD3/RAB11A/ANAPC5/FLNA/NUDC/CDK4/DNM2/SIN3A/CIT/XPC/UNC119/DTL/MAP3K20/NUMA1/LI…
GO:0002504	antigen processing and presentation of peptide or polysaccharide antigen via MHC class II	24	-0.765101	-2.37274	3.60889e-07	9.94977e-05	474	tags=62%, list=7%, signal=58%	ARL8B/HLA-DMA/HLA-DMB/TRAF6/HLA-DOB/IFI30/HLA-DQA2/HLA-DRB1/HLA-DOA/CD74/HLA-DQB1/HLA-DPB1/HLA-DRA/HLA-DPA1/HLA-DRB5
GO:0002495	antigen processing and presentation of peptide antigen via MHC class II	23	-0.783371	-2.41098	5.66839e-07	0.000144257	474	tags=57%, list=7%, signal=53%	HLA-DMB/TRAF6/HLA-DOB/IFI30/HLA-DQA2/HLA-DRB1/HLA-DOA/CD74/HLA-DQB1/HLA-DPB1/HLA-DRA/HLA-DPA1/HLA-DRB5
GO:0002396	MHC protein complex assembly	16	-0.845584	-2.35973	6.57403e-07	0.000144998	474	tags=69%, list=7%, signal=64%	HLA-DMA/HLA-DMB/HLA-DOB/HLA-DQA2/HLA-DRB1/HLA-DOA/HLA-DQB1/HLA-DPB1/HLA-DRA/HLA-DPA1/HLA-DRB5
GO:0002501	peptide antigen assembly with MHC protein complex	16	-0.845584	-2.35973	6.57403e-07	0.000144998	474	tags=69%, list=7%, signal=64%	HLA-DMA/HLA-DMB/HLA-DOB/HLA-DQA2/HLA-DRB1/HLA-DOA/HLA-DQB1/HLA-DPB1/HLA-DRA/HLA-DPA1/HLA-DRB5
GO:0000727	double-strand break repair via break-induced replication	11	0.896905	2.24739	7.14914e-07	0.000147827	328	tags=64%, list=5%, signal=61%	MCM4/MCM7/MCM5/MCM3/MCM2/CDC45/MCM6
GO:0098609	cell-cell adhesion	233	-0.398391	-1.80324	1.33852e-06	0.000260493	787	tags=25%, list=12%, signal=23%	RASGRP1/EMB/CASP3/CBLL1/CBFB/HLA-DMA/PTPN22/PTPRC/SLC39A8/ADORA2A/BAIAP2L1/CITED2/DOCK8/RHOH/NCKAP1L/SASH3/HLA-DMB/TRAF6/CD86/RGCC/ICAM1/BLK/JAK1/RHOA/PIK3CG/TNFRSF13C/CD55/IL12RB1/HLA-DOB/ALOX5/STXBP6/PAG1/CD81/LCK/HLA-DQA2/VEZT/HLA-DRB1/HLA-DOA/JUP/CD74/EZR/MILR1/CD164/IL4R/PALLD/FERMT3/HLA-DQB1/LGALS1/ZFP36L1/HLA-DPB1/PLEK/CD83/MYL12A/LAPTM5/HLA-DRA/MYADM/SOCS1/HLA-DPA1/HLA-DRB5
GO:0042026	protein refolding	16	0.827479	2.25911	1.74626e-06	0.000305853	126	tags=38%, list=2%, signal=37%	HSPA1B/HSPA1A/HSP90AA1/SNRNP70/HSPD1/HSPA8
GO:0006081	cellular aldehyde metabolic process	23	0.754754	2.25423	1.75649e-06	0.000305853	535	tags=39%, list=8%, signal=36%	TKT/TPI1/IDH2/DHRS4L2/GRHPR/TALDO1/AKR1A1/IDH1/AKR7A2
GO:0050870	positive regulation of T cell activation	97	-0.498716	-2.02303	2.64478e-06	0.000437503	825	tags=34%, list=12%, signal=30%	BCL10/RASGRP1/CBFB/HLA-DMA/PTPN22/PTPRC/DOCK8/RHOH/NCKAP1L/SASH3/HLA-DMB/TRAF6/CD86/RHOA/TNFRSF13C/CD55/IL12RB1/HLA-DOB/CD81/LCK/HLA-DQA2/HLA-DRB1/HLA-DOA/CD74/IL4R/HLA-DQB1/LGALS1/HLA-DPB1/CD83/HLA-DRA/SOCS1/HLA-DPA1/HLA-DRB5
GO:0002478	antigen processing and presentation of exogenous peptide antigen	28	-0.694122	-2.24407	3.89047e-06	0.00058506	474	tags=46%, list=7%, signal=43%	HLA-DMB/TRAF6/HLA-DOB/IFI30/HLA-DQA2/HLA-DRB1/HLA-DOA/CD74/HLA-DQB1/HLA-DPB1/HLA-DRA/HLA-DPA1/HLA-DRB5
GO:0007186	G protein-coupled receptor signaling pathway	108	-0.482	-1.97721	3.74229e-06	0.00058506	889	tags=31%, list=13%, signal=28%	GNAI3/GNB2/YWHAB/RAC1/CALM2/ADORA2A/ABCA1/GNG10/SORL1/S1PR2/GNG7/BCAR3/PNOC/PDE4B/AREG/DGKD/PTK2B/AKAP13/PIK3CG/ARHGEF1/PDE4D/GPR65/POMC/RGS2/CALM1/RGS13/EZR/GNA13/CXCR4/CXCR5/PLEK/GPR160/GPR18/RGS1
GO:0050867	positive regulation of cell activation	147	-0.443601	-1.90606	4.77404e-06	0.000686719	1052	tags=36%, list=16%, signal=31%	ITGB2/HLA-A/BTN2A2/CD38/PELI1/KMT5B/CARD11/TNIP2/AP1G1/CORO1A/PPP2R3C/BCL10/RASGRP1/CBFB/HLA-DMA/PTPN22/PTPRC/HMCES/DOCK8/RHOH/NCKAP1L/SASH3/HLA-DMB/TRAF6/CD86/RHOA/TNFRSF13C/CD55/SH3KBP1/IL12RB1/HLA-DOB/STAT6/BLOC1S6/MEF2C/CD81/LCK/HLA-DQA2/HLA-DRB1/HLA-DOA/CD74/TOX/IL4R/CD40/STAP1/HLA-DQB1/LGALS1/HLA-DPB1/PLEK/CD83/HLA-DRA/SOCS1/HLA-DPA1/HLA-DRB5
GO:0001775	cell activation	409	-0.333627	-1.61532	6.38772e-06	0.000880552	656	tags=19%, list=10%, signal=19%	IRF8/PTPRC/RNF41/AZI2/ADORA2A/HMCES/DOCK8/PKNOX1/RHOH/IFNGR1/NCKAP1L/JUN/CCND3/SASH3/SKAP2/SYVN1/BAG6/HLA-DMB/TRAF6/GPR89B/CD79A/CD86/RGCC/LCP1/VAMP2/ICAM1/BLK/DGKD/RHOA/PTK2B/PIK3CG/TNFRSF13C/CD55/SH3KBP1/KMT2E/GPR137B/IL12RB1/HLA-DOB/STAT6/BLOC1S6/MEF2C/PAG1/IFNGR2/CD81/LCK/HLA-DQA2/MFHAS1/HLA-DRB1/HLA-DOA/CD74/TOX/GNA13/MILR1/ZFP36L2/IL4R/CD40/CR2/FERMT3/IL21R/STAP1/HLA-DQB1/CXCR5/LGALS1/ZFP36…
GO:0051251	positive regulation of lymphocyte activation	135	-0.447014	-1.9072	9.1648e-06	0.00121284	1049	tags=37%, list=16%, signal=32%	HLA-A/BTN2A2/CD38/PELI1/KMT5B/CARD11/TNIP2/AP1G1/CORO1A/PPP2R3C/BCL10/RASGRP1/CBFB/HLA-DMA/PTPN22/PTPRC/HMCES/DOCK8/RHOH/NCKAP1L/SASH3/HLA-DMB/TRAF6/CD86/RHOA/TNFRSF13C/CD55/SH3KBP1/IL12RB1/HLA-DOB/STAT6/BLOC1S6/MEF2C/CD81/LCK/HLA-DQA2/HLA-DRB1/HLA-DOA/CD74/TOX/IL4R/CD40/HLA-DQB1/LGALS1/HLA-DPB1/CD83/HLA-DRA/SOCS1/HLA-DPA1/HLA-DRB5
GO:0022407	regulation of cell-cell adhesion	161	-0.422515	-1.82619	1.1437e-05	0.00145533	1052	tags=33%, list=16%, signal=28%	ITGB2/HLA-A/BTN2A2/GCNT2/PELI1/CARD11/TMEM131L/RIPOR2/CORO1A/BCL10/RASGRP1/CASP3/CBFB/HLA-DMA/PTPN22/PTPRC/ADORA2A/CITED2/DOCK8/RHOH/NCKAP1L/SASH3/HLA-DMB/TRAF6/CD86/RGCC/BLK/JAK1/RHOA/TNFRSF13C/CD55/IL12RB1/HLA-DOB/ALOX5/PAG1/CD81/LCK/HLA-DQA2/HLA-DRB1/HLA-DOA/CD74/IL4R/FERMT3/HLA-DQB1/LGALS1/HLA-DPB1/CD83/LAPTM5/HLA-DRA/MYADM/SOCS1/HLA-DPA1/HLA-DRB5
GO:0044786	cell cycle DNA replication	37	0.638284	2.12784	1.20662e-05	0.00147852	565	tags=41%, list=8%, signal=37%	MCM4/PCNA/FEN1/MCM3/GMNN/TIPIN/MCM2/ATAD5/POLA1/BCL6/CDC45/FBXO5/MCM6/E2F8/LIG1
GO:0002696	positive regulation of leukocyte activation	146	-0.436034	-1.86651	1.2717e-05	0.00150261	1052	tags=36%, list=16%, signal=31%	ITGB2/HLA-A/BTN2A2/CD38/PELI1/KMT5B/CARD11/TNIP2/AP1G1/CORO1A/PPP2R3C/BCL10/RASGRP1/CBFB/HLA-DMA/PTPN22/PTPRC/HMCES/DOCK8/RHOH/NCKAP1L/SASH3/HLA-DMB/TRAF6/CD86/RHOA/TNFRSF13C/CD55/SH3KBP1/IL12RB1/HLA-DOB/STAT6/BLOC1S6/MEF2C/CD81/LCK/HLA-DQA2/HLA-DRB1/HLA-DOA/CD74/TOX/IL4R/CD40/STAP1/HLA-DQB1/LGALS1/HLA-DPB1/CD83/HLA-DRA/SOCS1/HLA-DPA1/HLA-DRB5
GO:0030003	cellular cation homeostasis	174	-0.413816	-1.81359	1.37061e-05	0.00156364	1093	tags=29%, list=16%, signal=25%	ABCB7/TMEM165/ATP2A3/CD38/IREB2/TTC7A/CORO1A/TMBIM6/ATP6V1H/MCUR1/NCOA4/ISCU/HIF1A/ATP6V1A/SLC30A5/CLIC4/SLC30A4/HTT/SLC30A9/CALM2/PTPRC/DDIT3/SLC4A7/SLC39A8/MCUB/TMEM9/GPR89B/MTLN/DMXL1/TPT1/SLC9A7/HVCN1/PTK2B/PIK3CG/PDE4D/CD55/GPR65/DMD/MICU2/ANXA6/LCK/CALM1/ATP6V1G1/GNA13/CD40/ATP6V0D1/CXCR4/CXCR5/MS4A1/GPR18/HERPUD1
GO:0022409	positive regulation of cell-cell adhesion	114	-0.464908	-1.92711	1.44815e-05	0.00159703	1052	tags=37%, list=16%, signal=32%	ITGB2/HLA-A/BTN2A2/GCNT2/CARD11/CORO1A/BCL10/RASGRP1/CBFB/HLA-DMA/PTPN22/PTPRC/CITED2/DOCK8/RHOH/NCKAP1L/SASH3/HLA-DMB/TRAF6/CD86/JAK1/RHOA/TNFRSF13C/CD55/IL12RB1/HLA-DOB/ALOX5/CD81/LCK/HLA-DQA2/HLA-DRB1/HLA-DOA/CD74/IL4R/HLA-DQB1/LGALS1/HLA-DPB1/CD83/HLA-DRA/SOCS1/HLA-DPA1/HLA-DRB5
GO:0006873	cellular ion homeostasis	175	-0.405377	-1.77857	1.83156e-05	0.0019547	1058	tags=29%, list=16%, signal=25%	ABCB7/TMEM165/ATP2A3/CD38/IREB2/TTC7A/CORO1A/TMBIM6/ATP6V1H/MCUR1/NCOA4/ISCU/HIF1A/ATP6V1A/SLC30A5/CLIC4/SLC30A4/HTT/SLC30A9/CALM2/PTPRC/DDIT3/SLC4A7/SLC39A8/MCUB/TMEM9/GPR89B/MTLN/DMXL1/TPT1/SLC9A7/HVCN1/PTK2B/PIK3CG/PDE4D/CD55/GPR65/DMD/MICU2/ANXA6/LCK/CALM1/ATP6V1G1/GNA13/CD40/ATP6V0D1/CXCR4/CXCR5/MS4A1/GPR18/HERPUD1
GO:0055080	cation homeostasis	194	-0.391829	-1.73747	2.19362e-05	0.00226795	1093	tags=28%, list=16%, signal=24%	ABCB7/GNAI2/TMEM165/ATP2A3/COMMD1/CD38/IREB2/TTC7A/CORO1A/TMBIM6/ATP6V1H/MCUR1/NCOA4/ISCU/HIF1A/ATP6V1A/SLC30A5/CLIC4/SLC30A4/HTT/SLC30A9/CALM2/PTPRC/DDIT3/SLC4A7/SLC39A8/ADORA2A/MCUB/TMEM9/GPR89B/MTLN/DMXL1/TPT1/SLC9A7/HVCN1/PTK2B/PIK3CG/PDE4D/CD55/GPR65/DMD/MICU2/ANXA6/LCK/CALM1/ATP6V1G1/GNA13/CD40/ATP6V0D1/CXCR4/CXCR5/MS4A1/GPR18/HERPUD1
GO:1902969	mitotic DNA replication	14	0.798088	2.09392	2.30434e-05	0.00231022	565	tags=57%, list=8%, signal=52%	MCM4/MCM3/MCM2/POLA1/BCL6/CDC45/MCM6/LIG1
GO:0006271	DNA strand elongation involved in DNA replication	14	0.797538	2.09248	2.38615e-05	0.00232188	565	tags=64%, list=8%, signal=59%	MCM4/MCM7/PCNA/POLD3/MCM3/POLD2/RFC4/POLA1/LIG1
GO:1903039	positive regulation of leukocyte cell-cell adhesion	107	-0.466388	-1.91534	2.57922e-05	0.00243804	825	tags=32%, list=12%, signal=28%	BCL10/RASGRP1/CBFB/HLA-DMA/PTPN22/PTPRC/DOCK8/RHOH/NCKAP1L/SASH3/HLA-DMB/TRAF6/CD86/RHOA/TNFRSF13C/CD55/IL12RB1/HLA-DOB/ALOX5/CD81/LCK/HLA-DQA2/HLA-DRB1/HLA-DOA/CD74/IL4R/HLA-DQB1/LGALS1/HLA-DPB1/CD83/HLA-DRA/SOCS1/HLA-DPA1/HLA-DRB5
GO:1990868	response to chemokine	15	-0.777826	-2.12598	3.22318e-05	0.00288206	1056	tags=73%, list=16%, signal=62%	DUSP1/RNF113A/RIPOR2/LRCH1/HIF1A/DOCK8/RHOA/PTK2B/CIB1/CXCR4/CXCR5
GO:1990869	cellular response to chemokine	15	-0.777826	-2.12598	3.22318e-05	0.00288206	1056	tags=73%, list=16%, signal=62%	DUSP1/RNF113A/RIPOR2/LRCH1/HIF1A/DOCK8/RHOA/PTK2B/CIB1/CXCR4/CXCR5
GO:0045321	leukocyte activation	376	-0.328099	-1.56871	3.6577e-05	0.00318453	656	tags=19%, list=10%, signal=19%	IRF8/PTPRC/RNF41/AZI2/ADORA2A/HMCES/DOCK8/PKNOX1/RHOH/IFNGR1/NCKAP1L/JUN/CCND3/SASH3/SKAP2/SYVN1/BAG6/HLA-DMB/TRAF6/GPR89B/CD79A/CD86/LCP1/VAMP2/ICAM1/BLK/RHOA/PTK2B/PIK3CG/TNFRSF13C/CD55/SH3KBP1/KMT2E/GPR137B/IL12RB1/HLA-DOB/STAT6/BLOC1S6/MEF2C/PAG1/IFNGR2/CD81/LCK/HLA-DQA2/MFHAS1/HLA-DRB1/HLA-DOA/CD74/TOX/MILR1/ZFP36L2/IL4R/CD40/CR2/IL21R/STAP1/HLA-DQB1/CXCR5/LGALS1/ZFP36L1/HLA-DPB1/CD83/LAPTM5…
GO:0032392	DNA geometric change	73	0.507379	1.95143	3.77816e-05	0.00320506	1604	tags=47%, list=24%, signal=36%	MCM4/MCM7/MCM5/MCM3/MCM2/HMGA1/RFC4/CDC45/MCM6/RFC2/HMGB3/RUVBL1/RFC5/CHD6/RUVBL2/SSBP1/HNRNPA2B1/DSCC1/RPA1/XRCC6/RFC3/CHD3/MCM8/XRCC5/NBN/DDX11/DHX9/CHD9/CHD1/CHD8/DNA2/RAD51/POLQ/GTF2F2
GO:0006875	cellular metal ion homeostasis	145	-0.409915	-1.75473	4.12092e-05	0.0033253	1093	tags=30%, list=16%, signal=25%	ABCB7/TMEM165/ATP2A3/CD38/IREB2/TTC7A/CORO1A/TMBIM6/MCUR1/NCOA4/ISCU/HIF1A/ATP6V1A/SLC30A5/SLC30A4/HTT/SLC30A9/CALM2/PTPRC/DDIT3/SLC39A8/MCUB/MTLN/TPT1/PTK2B/PIK3CG/PDE4D/CD55/GPR65/DMD/MICU2/ANXA6/LCK/CALM1/ATP6V1G1/GNA13/CD40/ATP6V0D1/CXCR4/CXCR5/MS4A1/GPR18/HERPUD1
GO:0050865	regulation of cell activation	230	-0.363997	-1.65205	4.04818e-05	0.0033253	1052	tags=29%, list=16%, signal=25%	ITGB2/HLA-A/BTN2A2/CD38/PELI1/KMT5B/CARD11/TMEM131L/TNIP2/RIPOR2/AP1G1/CORO1A/PPP2R3C/BCL10/RASGRP1/CASP3/CBFB/HLA-DMA/PTPN22/PTPRC/RNF41/ADORA2A/HMCES/DOCK8/RHOH/NCKAP1L/SASH3/HLA-DMB/TRAF6/CD86/BLK/RHOA/TNFRSF13C/CD55/SH3KBP1/GPR137B/IL12RB1/HLA-DOB/STAT6/BLOC1S6/MEF2C/PAG1/CD81/LCK/HLA-DQA2/MFHAS1/HLA-DRB1/HLA-DOA/CD74/TOX/MILR1/ZFP36L2/IL4R/CD40/STAP1/HLA-DQB1/LGALS1/ZFP36L1/HLA-DPB1/PLEK/CD8…
GO:0016064	immunoglobulin mediated immune response	71	-0.499607	-1.91056	4.44307e-05	0.00347037	281	tags=32%, list=4%, signal=31%	HLA-DMA/PTPRC/HMCES/IRF7/HLA-DMB/CD55/HLA-DOB/STAT6/FCER2/CD81/HLA-DQA2/HLA-DRB1/HLA-DOA/CD74/IL4R/CD40/CR2/IL21R/HLA-DQB1/HLA-DPB1/HLA-DRA/HLA-DPA1/HLA-DRB5
GO:0098771	inorganic ion homeostasis	194	-0.385045	-1.70738	4.52888e-05	0.00347037	1093	tags=28%, list=16%, signal=24%	ABCB7/GNAI2/TMEM165/ATP2A3/COMMD1/CD38/IREB2/TTC7A/CORO1A/TMBIM6/ATP6V1H/MCUR1/NCOA4/ISCU/HIF1A/ATP6V1A/SLC30A5/CLIC4/SLC30A4/HTT/SLC30A9/CALM2/PTPRC/DDIT3/SLC4A7/SLC39A8/ADORA2A/MCUB/TMEM9/GPR89B/MTLN/DMXL1/TPT1/SLC9A7/HVCN1/PTK2B/PIK3CG/PDE4D/CD55/GPR65/DMD/MICU2/ANXA6/LCK/CALM1/ATP6V1G1/GNA13/CD40/ATP6V0D1/CXCR4/CXCR5/MS4A1/GPR18/HERPUD1
GO:0006302	double-strand break repair	191	0.381665	1.70453	4.61538e-05	0.00347037	1559	tags=36%, list=23%, signal=29%	MCM4/MCM7/FEN1/MCM5/MCM3/SFPQ/MSH2/MCM2/PRKDC/POLA1/MRNIP/CHEK1/NABP2/MGMT/TIMELESS/CDC45/REC8/RNF168/MCM6/SIRT6/ESCO2/BRCA1/CGAS/RUVBL1/MMS22L/FIGNL1/WAS/RFWD3/RUVBL2/XRCC1/MAGEF1/DTX3L/CDCA5/NSD2/TDP2/SIRT7/RPA1/XRCC6/REV3L/SMC6/MCM8/XRCC5/NBN/RAD21/PARP2/HPF1/BRD8/EP400/DMAP1/RNF8/BRCA2/DDX11/CHEK2/KDM2A/CYREN/KDM1A/SLF1/BABAM1/SMCHD1/DNA2/SMC5/INTS3/RAD51/DEK/XRCC2/FOXM1/POLQ/RPA2/TFIP11
GO:0009628	response to abiotic stimulus	427	0.320006	1.55157	4.97241e-05	0.00365574	1059	tags=24%, list=16%, signal=21%	GSN/HSPA1B/HSPA1A/IRF1/HSP90AA1/CFLAR/TXNIP/PDLIM1/DNAJB1/CD24/PCNA/POLD3/FEN1/BARD1/ENO1/HSPD1/MSH6/ITPR2/FOSB/TXN/TMEM109/TIPIN/MSH2/HSP90AB1/FAM162A/STAT1/PRKDC/SMC1A/GPI/DDIT4/DAXX/MRNIP/BNIP3/USP1/CHEK1/NFKBIA/PHB2/NABP2/DNAJC2/ADA/MGMT/TIMELESS/BNIP3L/HILPDA/RNF168/DDB1/IFI16/ITGB1/PIK3R1/HMOX2/NPEPPS/REV1/BMP7/RBM4B/BRCA1/CTSS/DNM2/FOXO1/XPC/UNC119/UCP2/PTAFR/DTL/MAP3K20/FIGNL1/CCDC115/AKR…
GO:0019884	antigen processing and presentation of exogenous antigen	33	-0.639921	-2.10255	6.0154e-05	0.003755	474	tags=45%, list=7%, signal=42%	CD1C/HLA-DMA/HLA-DMB/TRAF6/HLA-DOB/IFI30/HLA-DQA2/HLA-DRB1/HLA-DOA/CD74/HLA-DQB1/HLA-DPB1/HLA-DRA/HLA-DPA1/HLA-DRB5
GO:0033260	nuclear DNA replication	33	0.627094	2.0477	5.44573e-05	0.003755	328	tags=36%, list=5%, signal=35%	MCM4/PCNA/FEN1/MCM3/GMNN/TIPIN/MCM2/ATAD5/POLA1/BCL6/CDC45/MCM6
GO:0006457	protein folding	130	0.428357	1.82227	5.50838e-05	0.003755	1349	tags=35%, list=20%, signal=28%	HSPA1B/HSPA1A/HSP90AA1/DNAJB1/TRAP1/SNRNP70/HSPD1/HSPA8/HSP90AB1/GRN/DNAJC2/FKBP4/PTGES3/ERP29/PPIF/AHSA1/NUDC/FKBP11/CCT5/CCT7/MESD/AIP/TCP1/RUVBL2/FKBP8/DNAJC4/CCT6A/CDC37/PDIA6/PDRG1/DNAJC7/HSPE1/DNAJC19/PPID/PPIA/PDCD5/PPIG/BAG4/DNAJC1/DNAJA1/CSNK2A1/GRPEL1/PPIH/DNAJB6/BAG2
GO:0007159	leukocyte cell-cell adhesion	151	-0.407782	-1.74521	5.73321e-05	0.003755	1052	tags=33%, list=16%, signal=29%	ITGB2/HLA-A/BTN2A2/PELI1/CARD11/TMEM131L/RIPOR2/CORO1A/BCL10/RASGRP1/CASP3/CBFB/HLA-DMA/PTPN22/PTPRC/SLC39A8/ADORA2A/DOCK8/RHOH/NCKAP1L/SASH3/HLA-DMB/TRAF6/CD86/ICAM1/RHOA/TNFRSF13C/CD55/IL12RB1/HLA-DOB/ALOX5/PAG1/CD81/LCK/HLA-DQA2/HLA-DRB1/HLA-DOA/CD74/EZR/IL4R/FERMT3/HLA-DQB1/LGALS1/HLA-DPB1/CD83/LAPTM5/HLA-DRA/SOCS1/HLA-DPA1/HLA-DRB5
GO:0050801	ion homeostasis	197	-0.382414	-1.70021	5.62098e-05	0.003755	1205	tags=29%, list=18%, signal=25%	FIS1/GLS/PPT1/MAIP1/ABCB7/GNAI2/TMEM165/ATP2A3/COMMD1/CD38/IREB2/TTC7A/CORO1A/TMBIM6/ATP6V1H/MCUR1/NCOA4/ISCU/HIF1A/ATP6V1A/SLC30A5/CLIC4/SLC30A4/HTT/SLC30A9/CALM2/PTPRC/DDIT3/SLC4A7/SLC39A8/ADORA2A/MCUB/TMEM9/GPR89B/MTLN/DMXL1/TPT1/SLC9A7/HVCN1/PTK2B/PIK3CG/PDE4D/CD55/GPR65/DMD/MICU2/ANXA6/LCK/CALM1/ATP6V1G1/GNA13/CD40/ATP6V0D1/CXCR4/CXCR5/MS4A1/GPR18/HERPUD1
GO:0042110	T cell activation	207	-0.374797	-1.68312	5.88327e-05	0.003755	787	tags=24%, list=12%, signal=22%	RASGRP1/CD1C/CASP3/CBFB/HLA-DMA/PTPN22/PTPRC/AZI2/ADORA2A/DOCK8/PKNOX1/RHOH/NCKAP1L/CCND3/SASH3/HLA-DMB/TRAF6/GPR89B/CD86/LCP1/ICAM1/RHOA/PIK3CG/TNFRSF13C/CD55/IL12RB1/HLA-DOB/STAT6/PAG1/CD81/LCK/HLA-DQA2/HLA-DRB1/HLA-DOA/CD74/TOX/ZFP36L2/IL4R/HLA-DQB1/LGALS1/ZFP36L1/HLA-DPB1/CD83/LAPTM5/HLA-DRA/GPR18/LY9/SOCS1/HLA-DPA1/HLA-DRB5
GO:0140014	mitotic nuclear division	211	0.370306	1.67458	6.00059e-05	0.003755	1609	tags=37%, list=24%, signal=29%	HSPA1B/HSPA1A/MKI67/NAA10/SMC2/SMC1A/ZWINT/HNRNPU/CDCA2/RANBP1/TOGARAM1/CHEK1/PHB2/PKMYT1/FBXO5/REC8/CDC6/RCC1/TUBG1/BMP7/NCAPD3/RAB11A/ANAPC5/FLNA/NUDC/NUMA1/NDE1/SGO1/CENPF/SMC3/PRMT5/KIF22/BAZ1B/TTN/UBE2S/NCAPH2/PLK1/CDCA5/PIN1/DSCC1/SIRT7/DAPK3/NCAPG2/KNTC1/PDS5B/ANAPC11/DSN1/CHMP4B/BANF1/STAG1/SMC4/RAD21/ANLN/CHAMP1/GOLGA2/DRG1/CHEK2/AKAP8/BUB1B/NCAPH/KIF14/KIF15/KIF4A/NSL1/NUP62/RAN/SLF1/SM…
GO:0040011	locomotion	460	-0.311026	-1.51075	5.80329e-05	0.003755	1100	tags=25%, list=16%, signal=22%	SPAG16/ST6GAL1/GNAI2/AGO2/SEMA7A/SUN1/DUSP1/ITGB2/GCNT2/ARID2/RIPOR2/GCSAM/TSPO/PPP3CB/CORO1A/TUBGCP2/LOXL2/ARHGDIB/TP53INP1/WDR1/ITGB1BP1/LRCH1/PRKD2/NET1/RAC1/RAP2C/STAT5A/HIF1A/SDCBP/PDGFD/PDCD10/EMB/SVBP/CBLL1/PLAA/ASAP3/CNN2/OSBPL8/CLIC4/PTPRC/RNF41/ADORA2A/CITED2/DOCK8/RHOH/MYSM1/TMEM18/ARHGEF7/INPP5F/NCKAP1L/IFITM1/JUN/ELMO1/CAP1/ADIPOR1/PKN2/SORL1/ELP5/SINHCAF/S1PR2/B3GNT2/KANK2/SCARB1/ZF…
GO:0031647	regulation of protein stability	171	0.391973	1.7285	6.65038e-05	0.00403033	904	tags=26%, list=14%, signal=23%	GSN/HSPA1B/HSPA1A/HSP90AA1/HSPD1/CTSH/HSPA8/HSP90AB1/PRKDC/GRN/PYHIN1/PHB2/PTGES3/PIM1/HDAC3/SIRT6/NCLN/PIK3R1/UBL4A/FLNA/COA8/RNF149/CCT5/CCT7/TCP1/NAA15/HIP1R/FLOT2/GAPDH/FBXW7/NAA16/DPM2/CCT6A/CTSA/ISOC2/CDC37/PLK1/VPS35/PIN1/GTPBP4/TRIM44/DDRGK1/GGA3/MCM8/QRSL1
GO:0051249	regulation of lymphocyte activation	198	-0.37405	-1.6653	6.70011e-05	0.00403033	1049	tags=31%, list=16%, signal=27%	HLA-A/BTN2A2/CD38/PELI1/KMT5B/CARD11/TMEM131L/TNIP2/RIPOR2/AP1G1/CORO1A/PPP2R3C/BCL10/RASGRP1/CASP3/CBFB/HLA-DMA/PTPN22/PTPRC/RNF41/ADORA2A/HMCES/DOCK8/RHOH/NCKAP1L/SASH3/HLA-DMB/TRAF6/CD86/BLK/RHOA/TNFRSF13C/CD55/SH3KBP1/IL12RB1/HLA-DOB/STAT6/BLOC1S6/MEF2C/PAG1/CD81/LCK/HLA-DQA2/HLA-DRB1/HLA-DOA/CD74/TOX/ZFP36L2/IL4R/CD40/HLA-DQB1/LGALS1/ZFP36L1/HLA-DPB1/CD83/LAPTM5/HLA-DRA/CD22/SOCS1/HLA-DPA1/H…
GO:0046649	lymphocyte activation	338	-0.329472	-1.57912	8.00172e-05	0.00472733	766	tags=21%, list=11%, signal=19%	CD1C/CASP3/PRDX1/CBFB/HLA-DMA/PTPN22/IRF8/PTPRC/RNF41/AZI2/ADORA2A/HMCES/DOCK8/PKNOX1/RHOH/NCKAP1L/CCND3/SASH3/SKAP2/SYVN1/BAG6/HLA-DMB/TRAF6/GPR89B/CD79A/CD86/LCP1/ICAM1/BLK/RHOA/PTK2B/PIK3CG/TNFRSF13C/CD55/SH3KBP1/IL12RB1/HLA-DOB/STAT6/BLOC1S6/MEF2C/PAG1/CD81/LCK/HLA-DQA2/HLA-DRB1/HLA-DOA/CD74/TOX/ZFP36L2/IL4R/CD40/CR2/IL21R/HLA-DQB1/CXCR5/LGALS1/ZFP36L1/HLA-DPB1/CD83/LAPTM5/HLA-DRA/TPD52/CD22/…
GO:0032508	DNA duplex unwinding	69	0.498642	1.90338	8.25899e-05	0.00473427	1604	tags=46%, list=24%, signal=36%	MCM4/MCM7/MCM5/MCM3/MCM2/HMGA1/RFC4/CDC45/MCM6/RFC2/RUVBL1/RFC5/CHD6/RUVBL2/SSBP1/DSCC1/RPA1/XRCC6/RFC3/CHD3/MCM8/XRCC5/NBN/DDX11/DHX9/CHD9/CHD1/CHD8/DNA2/RAD51/POLQ/GTF2F2
GO:0050863	regulation of T cell activation	137	-0.40864	-1.74364	8.29965e-05	0.00473427	1049	tags=33%, list=16%, signal=28%	HLA-A/BTN2A2/PELI1/CARD11/TMEM131L/RIPOR2/CORO1A/BCL10/RASGRP1/CASP3/CBFB/HLA-DMA/PTPN22/PTPRC/ADORA2A/DOCK8/RHOH/NCKAP1L/SASH3/HLA-DMB/TRAF6/CD86/RHOA/TNFRSF13C/CD55/IL12RB1/HLA-DOB/PAG1/CD81/LCK/HLA-DQA2/HLA-DRB1/HLA-DOA/CD74/TOX/IL4R/HLA-DQB1/LGALS1/HLA-DPB1/CD83/LAPTM5/HLA-DRA/SOCS1/HLA-DPA1/HLA-DRB5
GO:0003158	endothelium development	35	-0.61557	-2.05158	8.88004e-05	0.00497948	817	tags=40%, list=12%, signal=35%	PRKD2/RAP2C/CLIC4/S1PR2/ICAM1/RHOA/KDM6B/PDE4D/EZR/BTG1/RAP1B/CXCR4/RHOB/MYADM
GO:0022616	DNA strand elongation	31	0.626353	2.01185	9.03894e-05	0.0049841	624	tags=35%, list=9%, signal=32%	MCM4/MCM7/PCNA/POLD3/MCM3/POLD2/RFC4/POLA1/RUVBL1/LIG1/RUVBL2
GO:0048002	antigen processing and presentation of peptide antigen	40	-0.601671	-2.06287	9.55209e-05	0.00508364	474	tags=38%, list=7%, signal=35%	HLA-DMB/TRAF6/HLA-DOB/ERAP2/IFI30/HLA-DQA2/HLA-DRB1/HLA-DOA/CD74/HLA-C/HLA-DQB1/HLA-DPB1/HLA-DRA/HLA-DPA1/HLA-DRB5
GO:1903037	regulation of leukocyte cell-cell adhesion	135	-0.418924	-1.78735	9.40215e-05	0.00508364	1052	tags=34%, list=16%, signal=29%	ITGB2/HLA-A/BTN2A2/PELI1/CARD11/TMEM131L/RIPOR2/CORO1A/BCL10/RASGRP1/CASP3/CBFB/HLA-DMA/PTPN22/PTPRC/ADORA2A/DOCK8/RHOH/NCKAP1L/SASH3/HLA-DMB/TRAF6/CD86/RHOA/TNFRSF13C/CD55/IL12RB1/HLA-DOB/ALOX5/PAG1/CD81/LCK/HLA-DQA2/HLA-DRB1/HLA-DOA/CD74/IL4R/HLA-DQB1/LGALS1/HLA-DPB1/CD83/LAPTM5/HLA-DRA/SOCS1/HLA-DPA1/HLA-DRB5
GO:0002694	regulation of leukocyte activation	224	-0.36063	-1.63423	9.68044e-05	0.00508364	1052	tags=29%, list=16%, signal=26%	ITGB2/HLA-A/BTN2A2/CD38/PELI1/KMT5B/CARD11/TMEM131L/TNIP2/RIPOR2/AP1G1/CORO1A/PPP2R3C/BCL10/RASGRP1/CASP3/CBFB/HLA-DMA/PTPN22/PTPRC/RNF41/ADORA2A/HMCES/DOCK8/RHOH/NCKAP1L/SASH3/HLA-DMB/TRAF6/CD86/BLK/RHOA/TNFRSF13C/CD55/SH3KBP1/GPR137B/IL12RB1/HLA-DOB/STAT6/BLOC1S6/MEF2C/PAG1/CD81/LCK/HLA-DQA2/MFHAS1/HLA-DRB1/HLA-DOA/CD74/TOX/MILR1/ZFP36L2/IL4R/CD40/STAP1/HLA-DQB1/LGALS1/ZFP36L1/HLA-DPB1/CD83/LAP…
GO:0055065	metal ion homeostasis	163	-0.389252	-1.68052	0.000105637	0.00546078	1093	tags=28%, list=16%, signal=24%	ABCB7/GNAI2/TMEM165/ATP2A3/COMMD1/CD38/IREB2/TTC7A/CORO1A/TMBIM6/MCUR1/NCOA4/ISCU/HIF1A/ATP6V1A/SLC30A5/SLC30A4/HTT/SLC30A9/CALM2/PTPRC/DDIT3/SLC39A8/ADORA2A/MCUB/MTLN/TPT1/PTK2B/PIK3CG/PDE4D/CD55/GPR65/DMD/MICU2/ANXA6/LCK/CALM1/ATP6V1G1/GNA13/CD40/ATP6V0D1/CXCR4/CXCR5/MS4A1/GPR18/HERPUD1
GO:2000516	positive regulation of CD4-positive, alpha-beta T cell activation	18	-0.734693	-2.09864	0.000121154	0.00607316	564	tags=61%, list=8%, signal=56%	NCKAP1L/SASH3/CD86/CD55/IL12RB1/CD81/HLA-DRB1/IL4R/CD83/HLA-DRA/SOCS1
GO:0006310	DNA recombination	201	0.364729	1.64089	0.000120686	0.00607316	1546	tags=34%, list=23%, signal=27%	MCM4/MCM7/FEN1/MCM5/HSPD1/MSH6/MCM3/SFPQ/MSH2/MCM2/PRKDC/CENPS/ATAD5/BCL6/MRNIP/CHEK1/NABP2/TIMELESS/CDC45/REC8/RNF168/MCM6/SIRT6/UNG/BRCA1/HMGB3/CGAS/RUVBL1/MMS22L/FIGNL1/BATF/WAS/NDFIP1/RFWD3/RUVBL2/XRCC1/TFRC/MAGEF1/NSD2/MSH3/RPA1/REV3L/SMC6/MCM8/APEX1/NONO/TCF3/XRCC5/NBN/RAD21/BRD8/EP400/CENPX/DMAP1/RNF8/BRCA2/CYREN/KDM1A/SUPT6H/UBR2/SMCHD1/SMC5/INTS3/RAD51/INO80C/XRCC2/POLQ/RPA2
GO:0019724	B cell mediated immunity	72	-0.492523	-1.88672	0.000137271	0.00677834	281	tags=32%, list=4%, signal=31%	HLA-DMA/PTPRC/HMCES/IRF7/HLA-DMB/CD55/HLA-DOB/STAT6/FCER2/CD81/HLA-DQA2/HLA-DRB1/HLA-DOA/CD74/IL4R/CD40/CR2/IL21R/HLA-DQB1/HLA-DPB1/HLA-DRA/HLA-DPA1/HLA-DRB5
GO:0072507	divalent inorganic cation homeostasis	115	-0.42204	-1.75053	0.000155148	0.00754844	702	tags=24%, list=11%, signal=22%	SLC30A5/SLC30A4/HTT/SLC30A9/CALM2/PTPRC/DDIT3/SLC39A8/MCUB/MTLN/TPT1/PTK2B/PIK3CG/PDE4D/CD55/GPR65/DMD/MICU2/ANXA6/LCK/CALM1/GNA13/CD40/CXCR4/CXCR5/MS4A1/GPR18/HERPUD1
GO:0030029	actin filament-based process	263	-0.333284	-1.52762	0.000160092	0.00767609	959	tags=27%, list=14%, signal=24%	CORO1A/ARHGDIB/TSC1/ARHGAP44/SETD3/ABI1/WDR1/UTRN/ITGB1BP1/LIMK1/RAC1/SDCBP/GMFB/GMFG/ASAP3/CNN2/DBNL/HCLS1/BAIAP2L1/ABRACL/RHOH/NCKAP1L/ELMO1/CAP1/ARPC1B/SSH2/ATXN3/S1PR2/CDC42EP3/MYO1E/CAPZA2/RGCC/LCP1/PDE4B/CFL1/FGD2/RHOA/PTK2B/CUL3/AKAP13/LIMA1/ARPC2/PDE4D/SH3KBP1/ACTR2/GPR65/DMD/ARPC5/COTL1/ARPC5L/BLOC1S6/MEF2A/FGD6/RHOQ/CAPZA1/ACTR3/MYL6/JUP/SYNE2/EZR/TPM4/SNX9/ARHGAP25/PALLD/ZYX/STAP1/RHOB…
GO:0010564	regulation of cell cycle process	387	0.312298	1.49965	0.000180031	0.00850886	1456	tags=28%, list=22%, signal=24%	HSPA1B/HSPA1A/MKI67/BIN1/PSME2/NAA10/FEN1/CLSPN/RRM2/SFPQ/TIPIN/MSH2/PRKDC/ZWINT/HNRNPU/ATAD5/EZH2/BID/CDCA2/CDK2/RANBP1/BCL6/MRNIP/CHEK1/PHB2/PLSCR1/PKMYT1/NABP2/TIMELESS/RAE1/CDC45/FBXO5/PSME1/DDB1/CDC6/ANKRD17/RCC1/TMOD3/APPL1/BMP7/BRCA1/RAB11A/ANAPC5/PAF1/CDK4/SIN3A/E2F8/CIT/XPC/DTL/MAP3K20/NUMA1/RBM14/RFWD3/FBXW7/CENPF/CTDSP1/PRMT5/AHCTF1/BAZ1B/ATRIP/CDC25A/CCNF/PLK1/CDCA5/PIN1/NPM1/EIF4G1/D…
GO:0043462	regulation of ATP-dependent activity	40	0.580046	1.94998	0.000186708	0.00870012	817	tags=40%, list=12%, signal=35%	TPM2/DNAJB1/SNRNP70/MSH6/UHRF1/MSH2/MCM2/HNRNPU/PLSCR1/PPIF/DNAJC9/AHSA1/DNM2/VMA21/SSBP1/MSH3
GO:0002684	positive regulation of immune system process	334	-0.322556	-1.53592	0.000193212	0.00887815	1052	tags=26%, list=16%, signal=23%	ITGB2/HLA-A/BTN2A2/CD38/PELI1/KMT5B/CARD11/TNIP2/RIPOR2/GCSAM/AP1G1/CORO1A/PPP2R3C/DENND1B/TRIM41/BCL10/PRKD2/LIMK1/RAC1/DHX36/RASGRP1/PDGFD/CD1C/RIOK3/CBFB/HLA-DMA/PTPN22/PTPRC/HMCES/HCLS1/DOCK8/RHOH/NCKAP1L/SASH3/IRF7/BAG6/HLA-DMB/TRAF6/UBE2N/CD79A/CD86/UBE2K/STX7/RGCC/ICAM1/BLK/PDE4B/RHOA/PTK2B/PDE4D/TNFRSF13C/ELF1/CD55/SH3KBP1/IL12RB1/ARID5A/HLA-DOB/STAT6/FCER2/LSM14A/BLOC1S6/MEF2C/CD81/LCK/H…
GO:0006268	DNA unwinding involved in DNA replication	19	0.710157	2.01521	0.000216572	0.00960277	819	tags=53%, list=12%, signal=46%	MCM4/MCM7/MCM5/MCM3/MCM2/HMGA1/CDC45/MCM6/SSBP1/RPA1
GO:0048870	cell motility	428	-0.303689	-1.47752	0.000217689	0.00960277	1082	tags=25%, list=16%, signal=22%	GNAI2/AGO2/SEMA7A/SUN1/DUSP1/ITGB2/GCNT2/ARID2/RIPOR2/GCSAM/TSPO/CORO1A/TUBGCP2/LOXL2/ARHGDIB/TP53INP1/WDR1/ITGB1BP1/LRCH1/PRKD2/NET1/RAC1/RAP2C/STAT5A/HIF1A/SDCBP/PDGFD/PDCD10/SVBP/CBLL1/PLAA/ASAP3/CNN2/OSBPL8/CLIC4/PTPRC/RNF41/CITED2/DOCK8/RHOH/MYSM1/TMEM18/ARHGEF7/INPP5F/NCKAP1L/IFITM1/JUN/ELMO1/CAP1/ADIPOR1/PKN2/SORL1/ELP5/SINHCAF/S1PR2/KANK2/SCARB1/ZFAND5/NR4A2/ARF4/RGCC/LCP1/NUMB/ICAM1/PDE4…
GO:0051674	localization of cell	428	-0.303689	-1.47752	0.000217689	0.00960277	1082	tags=25%, list=16%, signal=22%	GNAI2/AGO2/SEMA7A/SUN1/DUSP1/ITGB2/GCNT2/ARID2/RIPOR2/GCSAM/TSPO/CORO1A/TUBGCP2/LOXL2/ARHGDIB/TP53INP1/WDR1/ITGB1BP1/LRCH1/PRKD2/NET1/RAC1/RAP2C/STAT5A/HIF1A/SDCBP/PDGFD/PDCD10/SVBP/CBLL1/PLAA/ASAP3/CNN2/OSBPL8/CLIC4/PTPRC/RNF41/CITED2/DOCK8/RHOH/MYSM1/TMEM18/ARHGEF7/INPP5F/NCKAP1L/IFITM1/JUN/ELMO1/CAP1/ADIPOR1/PKN2/SORL1/ELP5/SINHCAF/S1PR2/KANK2/SCARB1/ZFAND5/NR4A2/ARF4/RGCC/LCP1/NUMB/ICAM1/PDE4…
GO:0061061	muscle structure development	167	-0.381161	-1.65818	0.000222272	0.00967592	645	tags=21%, list=10%, signal=19%	DDIT3/CITED2/EHD1/HIF1AN/GPCPD1/MBNL1/MEF2D/BTG2/RBM38/MTLN/MDM2/RHOA/SYNE1/KDM6B/AKAP13/ID3/DMD/MEF2A/MEF2C/CD81/RGS2/MYL6/RB1/CD164/IL4R/BTG1/DDX5/LGALS1/HOPX/ZFP36L1/CD53/UCHL1/NR4A1/ARID5B/CAMK1
GO:0055082	cellular chemical homeostasis	218	-0.354836	-1.59418	0.000232409	0.00998579	1058	tags=26%, list=16%, signal=23%	TMEM165/ATP2A3/CD38/IREB2/TTC7A/PPP3CB/CORO1A/TMBIM6/ORMDL2/ATP6V1H/MCUR1/NCOA4/ISCU/HIF1A/ATP6V1A/PIH1D1/SLC30A5/CLIC4/SLC30A4/HTT/SLC30A9/CALM2/PTPRC/DDIT3/SLC4A7/SLC39A8/MCUB/CCDC186/TMEM9/GPR89B/MTLN/DMXL1/TPT1/PIM3/SLC9A7/ICAM1/HVCN1/PTK2B/PIK3CG/PDE4D/CD55/GPR65/DMD/MICU2/ANXA6/LCK/CALM1/HLA-DRB1/ATP6V1G1/GNA13/CD40/ATP6V0D1/CXCR4/CXCR5/MS4A1/GPR18/HERPUD1
GO:0019932	second-messenger-mediated signaling	67	-0.490272	-1.84986	0.000275897	0.0115542	718	tags=28%, list=11%, signal=26%	RCAN3/HTT/CALM2/PTPRC/CAP1/EIF2AK3/UBE2B/PTK2B/PDE4D/DMD/POMC/CIB1/CALM1/CXCR4/CXCR5/PLEK/PPP3CC/MCTP2/CD22
GO:0050821	protein stabilization	103	0.430782	1.75193	0.000274218	0.0115542	871	tags=28%, list=13%, signal=25%	HSPA1B/HSPA1A/HSP90AA1/HSPD1/HSP90AB1/GRN/PYHIN1/PHB2/PTGES3/PIM1/NCLN/PIK3R1/FLNA/COA8/CCT5/CCT7/TCP1/NAA15/HIP1R/FLOT2/GAPDH/FBXW7/NAA16/CCT6A/CDC37/PIN1/GTPBP4/TRIM44/MCM8
GO:0072503	cellular divalent inorganic cation homeostasis	112	-0.426727	-1.76211	0.000290786	0.0120255	702	tags=25%, list=11%, signal=23%	SLC30A5/SLC30A4/HTT/SLC30A9/CALM2/PTPRC/DDIT3/SLC39A8/MCUB/MTLN/TPT1/PTK2B/PIK3CG/PDE4D/CD55/GPR65/DMD/MICU2/ANXA6/LCK/CALM1/GNA13/CD40/CXCR4/CXCR5/MS4A1/GPR18/HERPUD1
GO:0002521	leukocyte differentiation	236	-0.343331	-1.55865	0.000294652	0.012035	681	tags=20%, list=10%, signal=19%	PTPN22/IRF8/PTPRC/RNF41/AZI2/HCLS1/CITED2/PKNOX1/RHOH/NCKAP1L/JUN/SASH3/IRF7/SYVN1/TRAF6/GPR89B/CD79A/CD86/LBR/BLK/PARP1/RHOA/PTK2B/GPR137B/IL12RB1/STAT6/CD81/LCK/RB1/HLA-DRB1/HLA-DOA/CD74/TOX/ZFP36L2/IL4R/CR2/JUNB/LGALS1/ZFP36L1/CD83/HLA-DRA/TPD52/MS4A1/GPR18/LY9/HHEX/SOCS1
GO:0006739	NADP metabolic process	18	0.692664	1.94569	0.000302171	0.0120447	532	tags=33%, list=8%, signal=31%	TKT/IDH2/PGD/TALDO1/PGAM1/IDH1
GO:0019722	calcium-mediated signaling	54	-0.521701	-1.87388	0.000301498	0.0120447	718	tags=30%, list=11%, signal=27%	RCAN3/HTT/CALM2/PTPRC/EIF2AK3/PTK2B/DMD/POMC/CIB1/CALM1/CXCR4/CXCR5/PLEK/PPP3CC/MCTP2/CD22
GO:0006874	cellular calcium ion homeostasis	101	-0.424793	-1.73627	0.000316733	0.0124748	671	tags=24%, list=10%, signal=22%	HTT/CALM2/PTPRC/DDIT3/MCUB/MTLN/TPT1/PTK2B/PIK3CG/PDE4D/CD55/GPR65/DMD/MICU2/ANXA6/LCK/CALM1/GNA13/CD40/CXCR4/CXCR5/MS4A1/GPR18/HERPUD1
GO:0006458	'de novo' protein folding	28	0.629313	1.95702	0.000327772	0.0127577	275	tags=25%, list=4%, signal=24%	HSPA1B/HSPA1A/DNAJB1/HSPD1/HSPA8/DNAJC2/PTGES3
GO:0000902	cell morphogenesis	287	-0.329233	-1.52809	0.00035048	0.013483	1188	tags=27%, list=18%, signal=23%	KIDINS220/WEE1/MBP/CDC42SE2/CFDP1/SEC24B/SPG11/ST6GAL1/SEMA7A/ITGB2/RILPL2/LLPH/EIF4G2/PPP3CB/CORO1A/ARHGAP44/LARP4/TCTN1/ABI1/IST1/WDR1/ZFYVE27/ITGB1BP1/LIMK1/RAC1/DHX36/EMB/CASP3/PLAA/SLC23A2/CLIC4/DBNL/ADORA2A/RHOH/SNX2/ARHGEF7/NIN/NCKAP1L/CAP1/RNF6/SS18L2/GDI1/CDC42EP3/B3GNT2/NR4A2/NUMB/CFL1/FGD2/RHOA/ITSN2/PTK2B/CUL3/ARPC2/SH3KBP1/ACTR2/BLOC1S6/MEF2A/CIB1/MEF2C/FGD6/RHOQ/SS18/SGK1/BCL11A/RB1…
GO:0016477	cell migration	391	-0.305455	-1.46756	0.000360737	0.0137181	1082	tags=26%, list=16%, signal=23%	GNAI2/AGO2/SEMA7A/SUN1/DUSP1/ITGB2/GCNT2/ARID2/RIPOR2/GCSAM/TSPO/CORO1A/TUBGCP2/LOXL2/ARHGDIB/TP53INP1/WDR1/ITGB1BP1/LRCH1/PRKD2/NET1/RAC1/RAP2C/STAT5A/HIF1A/SDCBP/PDGFD/PDCD10/SVBP/CBLL1/PLAA/ASAP3/CNN2/OSBPL8/CLIC4/PTPRC/RNF41/CITED2/DOCK8/RHOH/MYSM1/TMEM18/ARHGEF7/NCKAP1L/IFITM1/JUN/ELMO1/CAP1/ADIPOR1/PKN2/SORL1/ELP5/SINHCAF/S1PR2/KANK2/SCARB1/ZFAND5/NR4A2/ARF4/RGCC/LCP1/NUMB/ICAM1/PDE4B/RHOA/…
GO:0035710	CD4-positive, alpha-beta T cell activation	40	-0.570992	-1.95769	0.0003813	0.0143352	564	tags=35%, list=8%, signal=32%	NCKAP1L/SASH3/CD86/CD55/IL12RB1/STAT6/CD81/HLA-DRB1/TOX/IL4R/CD83/HLA-DRA/LY9/SOCS1
GO:0055074	calcium ion homeostasis	102	-0.42312	-1.73854	0.000443446	0.0164843	671	tags=24%, list=10%, signal=21%	HTT/CALM2/PTPRC/DDIT3/MCUB/MTLN/TPT1/PTK2B/PIK3CG/PDE4D/CD55/GPR65/DMD/MICU2/ANXA6/LCK/CALM1/GNA13/CD40/CXCR4/CXCR5/MS4A1/GPR18/HERPUD1
GO:0046635	positive regulation of alpha-beta T cell activation	36	-0.580619	-1.94195	0.00050311	0.0184944	744	tags=42%, list=11%, signal=37%	CBFB/PTPN22/PTPRC/NCKAP1L/SASH3/CD86/RHOA/CD55/IL12RB1/CD81/HLA-DRB1/IL4R/CD83/HLA-DRA/SOCS1
GO:0090329	regulation of DNA-templated DNA replication	37	0.559548	1.86536	0.000549314	0.019971	844	tags=41%, list=13%, signal=36%	PCNA/GMNN/TIPIN/RFC4/CDK2/BCL6/TIMELESS/FBXO5/RFC2/E2F8/STOML2/RFC5/SSBP1/DSCC1/RFC3
GO:0034605	cellular response to heat	35	0.554335	1.83125	0.000594404	0.0211456	264	tags=20%, list=4%, signal=19%	HSPA1B/HSPA1A/HSP90AA1/DNAJB1/HSP90AB1/DAXX/DNAJC2
GO:0048285	organelle fission	289	0.32354	1.52221	0.00059115	0.0211456	1583	tags=33%, list=24%, signal=26%	HSPA1B/HSPA1A/MKI67/NAA10/SMC2/CENPS/SMC1A/ZWINT/HNRNPU/UBB/CDCA2/RANBP1/TOGARAM1/BNIP3/CHEK1/PHB2/PKMYT1/FBXO5/REC8/CDC6/MTFP1/RCC1/TUBG1/BMP7/NCAPD3/RAB11A/ANAPC5/FLNA/NUDC/SLC25A46/FIGNL1/NUMA1/BCL2L11/NDE1/SGO1/CENPF/CCNE2/SMC3/PRMT5/KIF22/BAZ1B/TTN/UBE2S/NCAPH2/PLK1/VPS35/CDCA5/PIN1/DSCC1/SIRT7/DAPK3/NCAPG2/KNTC1/PDS5B/ANAPC11/DSN1/CHMP4B/BANF1/STAG1/SMC4/RAD21/CENPX/ANLN/EHMT2/RAD1/DNM1L/CH…
GO:0019882	antigen processing and presentation	63	-0.477212	-1.77692	0.000639782	0.0225178	474	tags=25%, list=7%, signal=24%	HLA-DMB/TRAF6/ICAM1/HLA-DOB/ERAP2/IFI30/HLA-DQA2/HLA-DRB1/HLA-DOA/CD74/HLA-C/HLA-DQB1/HLA-DPB1/HLA-DRA/HLA-DPA1/HLA-DRB5
GO:0002460	adaptive immune response based on somatic recombination of immune receptors built from immunoglobulin superfamily domains	131	-0.394019	-1.67668	0.000685623	0.0238772	649	tags=24%, list=10%, signal=22%	PTPRC/HMCES/NCKAP1L/SASH3/IRF7/HLA-DMB/TRAF6/STX7/ICAM1/CD55/IL12RB1/ARID5A/HLA-DOB/STAT6/FCER2/MEF2C/CD81/HLA-DQA2/HLA-DRB1/HLA-DOA/CD74/IL4R/CD40/CR2/BACH2/IL21R/HLA-DQB1/HLA-DPB1/HLA-DRA/LY9/HLA-DPA1/HLA-DRB5
GO:0071103	DNA conformation change	78	0.444281	1.72686	0.000700115	0.0241279	1464	tags=42%, list=22%, signal=33%	MCM4/MCM7/MCM5/MCM3/MCM2/HMGA1/RFC4/CDC45/MCM6/RFC2/HMGB3/RUVBL1/RFC5/TOP1/CHD6/RUVBL2/SSBP1/HNRNPA2B1/DSCC1/RPA1/XRCC6/RFC3/CHD3/MCM8/XRCC5/NBN/DDX11/DHX9/CHD9/CHD1/CHD8/DNA2/RAD51
GO:0002250	adaptive immune response	179	-0.354904	-1.56151	0.000707982	0.0241474	673	tags=24%, list=10%, signal=22%	HLA-DMA/DBNL/PTPRC/HMCES/NCKAP1L/SASH3/IRF7/HLA-DMB/TRAF6/CD79A/CD86/STX7/ICAM1/JCHAIN/PTK2B/PIK3CG/TNFRSF13C/CD55/IL12RB1/ARID5A/HLA-DOB/STAT6/FCER2/ERAP2/MEF2C/PAG1/CD81/HLA-DQA2/HLA-DRB1/HLA-DOA/CD74/IL4R/CD40/CR2/HLA-C/BACH2/IL21R/HLA-DQB1/HLA-DPB1/HLA-DRA/LY9/HLA-DPA1/HLA-DRB5
GO:0000280	nuclear division	267	0.327602	1.52376	0.000750244	0.0253278	1662	tags=35%, list=25%, signal=27%	HSPA1B/HSPA1A/MKI67/NAA10/SMC2/CENPS/SMC1A/ZWINT/HNRNPU/UBB/CDCA2/RANBP1/TOGARAM1/CHEK1/PHB2/PKMYT1/FBXO5/REC8/CDC6/RCC1/TUBG1/BMP7/NCAPD3/RAB11A/ANAPC5/FLNA/NUDC/FIGNL1/NUMA1/BCL2L11/NDE1/SGO1/CENPF/CCNE2/SMC3/PRMT5/KIF22/BAZ1B/TTN/UBE2S/NCAPH2/PLK1/CDCA5/PIN1/DSCC1/SIRT7/DAPK3/NCAPG2/KNTC1/PDS5B/ANAPC11/DSN1/CHMP4B/BANF1/STAG1/SMC4/RAD21/CENPX/ANLN/EHMT2/RAD1/CHAMP1/BRCA2/GOLGA2/DRG1/CHEK2/AKAP…
GO:0045446	endothelial cell differentiation	30	-0.591781	-1.92075	0.000774326	0.0258767	802	tags=37%, list=12%, signal=32%	RAP2C/CLIC4/S1PR2/ICAM1/KDM6B/PDE4D/EZR/BTG1/RAP1B/CXCR4/MYADM
GO:0043367	CD4-positive, alpha-beta T cell differentiation	35	-0.564964	-1.88292	0.000805799	0.0266592	564	tags=34%, list=8%, signal=32%	NCKAP1L/SASH3/CD86/IL12RB1/STAT6/HLA-DRB1/TOX/IL4R/CD83/HLA-DRA/LY9/SOCS1
GO:0043372	positive regulation of CD4-positive, alpha-beta T cell differentiation	15	-0.712851	-1.94839	0.000907641	0.0283289	564	tags=60%, list=8%, signal=55%	NCKAP1L/SASH3/CD86/IL12RB1/HLA-DRB1/IL4R/CD83/HLA-DRA/SOCS1
GO:0046631	alpha-beta T cell activation	67	-0.467296	-1.76317	0.000892044	0.0283289	744	tags=30%, list=11%, signal=27%	CBFB/PTPN22/PTPRC/ADORA2A/NCKAP1L/SASH3/CD86/RHOA/CD55/IL12RB1/STAT6/CD81/HLA-DRB1/TOX/IL4R/CD83/HLA-DRA/GPR18/LY9/SOCS1
GO:0071897	DNA biosynthetic process	125	0.396475	1.67145	0.000874135	0.0283289	1049	tags=27%, list=16%, signal=23%	TK1/HSP90AA1/TYMS/PCNA/POLD3/HSP90AB1/POLD2/HNRNPU/RFC4/POLA1/CHEK1/DNAJC2/PTGES3/REV1/RFC2/CCT5/RFC5/CCT7/DTL/LIG1/TCP1/GAR1/CENPF/CCT6A/HNRNPA2B1/DSCC1/RPA1/REV3L/RFC3/TEN1/XRN1/JADE2/POLD4/XRCC5
GO:0051604	protein maturation	146	0.37328	1.61827	0.000899009	0.0283289	1771	tags=35%, list=27%, signal=26%	GSN/BACE2/NLRP7/NAA10/ENO1/HSPD1/FAM111A/S100A10/CTSH/CTSZ/IFI16/CTSS/STOML2/TBC1D10A/PITRM1/AIP/NAA15/NAA16/TYSND1/BAD/MAGEF1/HM13/CASP9/MYH9/GCSH/PGK1/BCL2L12/SEC11A/DHPS/CLN3/CASP4/NFU1/LPCAT3/ISCA2/BAG2/PIDD1/PYCARD/CALR/PMPCA/PRKACB/LMF2/CPD/PRDX4/CARD16/SPRTN/FKBP1A/SPCS1/RCE1/NAA40/BAK1/NDUFAB1
GO:0002443	leukocyte mediated immunity	167	-0.361898	-1.57438	0.000907494	0.0283289	866	tags=31%, list=13%, signal=27%	ITGB2/HLA-A/KMT5B/AP1G1/PPP3CB/CORO1A/WDR1/DENND1B/BCL10/ARL8B/DHX36/RASGRP1/CD1C/PRDX1/HLA-DMA/PTPRC/HMCES/NCKAP1L/SASH3/IRF7/HLA-DMB/TRAF6/STX7/VAMP2/ICAM1/BLK/SERPINB9/PIK3CG/CD55/KMT2E/IL12RB1/ARID5A/HLA-DOB/STAT6/FCER2/CD81/HLA-DQA2/HLA-DRB1/HLA-DOA/CD74/MILR1/IL4R/CD40/CR2/IL21R/STAP1/HLA-DQB1/HLA-DPB1/HLA-DRA/HLA-DPA1/HLA-DRB5
GO:0007264	small GTPase mediated signal transduction	215	-0.342514	-1.53914	0.000864942	0.0283289	1151	tags=28%, list=17%, signal=24%	BRK1/RACGAP1/CDC42SE2/G3BP1/RALGAPA1/FARP2/RASGEF1B/RALGAPB/SETDB1/RIPOR2/RAB18/ARHGDIB/PSD4/ARHGAP44/RHEB/DENND4A/LIMK1/NET1/RRAGC/RAC1/RAP2C/SDCBP/RASGRP1/OGT/DBNL/RASA2/ABCA1/DOCK8/RHOH/JUN/ELMO1/GDI1/CDC42EP3/KANK2/ARHGAP45/BCAR3/G3BP2/SIAH2/CFL1/FGD2/RHOA/CUL3/AKAP13/RAPGEF5/PIK3CG/ARHGEF1/RAB9A/GPR65/CYTH1/RHOQ/RB1/SHOC2/GNA13/ARHGAP25/DENND3/RAP1B/TAGAP/RAB30/RHOB/RRAS2/GPR18
GO:2001239	regulation of extrinsic apoptotic signaling pathway in absence of ligand	15	0.71323	1.90293	0.000993807	0.0304438	35	tags=20%, list=1%, signal=20%	HSPA1B/HSPA1A/PRDX2
GO:0006897	endocytosis	198	-0.343764	-1.53047	0.000993144	0.0304438	971	tags=27%, list=15%, signal=24%	AP1G1/RUBCN/PPP3CB/LOXL2/ATP6V1H/ATAD1/DENND1B/SCYL2/AP1G2/RAC1/EHD4/SDCBP/CBLL1/AP3M1/RAB5A/DBNL/BECN1/TSG101/LRP10/ABCA1/HNRNPK/EHD1/RHOH/SNX2/INPP5F/NCKAP1L/LY75/ELMO1/CAP1/SORL1/NECAP1/SCARB1/MYO1E/NUMB/VAMP2/LMBRD1/CLTB/DGKD/ITSN2/PIK3CG/SH3KBP1/RHOQ/CD81/MTMR6/EZR/CLTC/SNX9/ARHGAP25/RABGAP1L/STAP1/ANKRD13A/PPP3CC/CD22
GO:0007346	regulation of mitotic cell cycle	268	0.320318	1.49448	0.00100832	0.030605	1085	tags=24%, list=16%, signal=21%	MKI67/PSME2/CLSPN/RRM2/GMNN/TIPIN/MSH2/SLC9A3R1/PRKDC/ZWINT/HNRNPU/EIF4EBP1/ATAD5/EZH2/BID/CDCA2/CDK11B/CDK2/BCL6/MRNIP/CHEK1/PHB2/PKMYT1/NABP2/BTG3/FBXO5/PSME1/DDB1/CDC6/SRA1/ANKRD17/RCC1/TMOD3/APPL1/BMP7/BRCA1/RAB11A/ANAPC5/CDK4/SIN3A/XPC/DTL/MAP3K20/RFWD3/CENPF/CTDSP1/PRMT5/CDC25A/PLK1/CDCA5/PIN1/EIF4G1/DAPK3/KNTC1/APEX1/ANAPC11/CDK10/MECP2/RRM1/TAOK1/RNASEH2B/NBN/RAD21
GO:0051156	glucose 6-phosphate metabolic process	14	0.718738	1.88573	0.00106961	0.0317579	393	tags=36%, list=6%, signal=34%	TKT/PGD/GPI/TALDO1/PGAM1
GO:0046939	nucleotide phosphorylation	44	0.521065	1.79693	0.00108122	0.0317579	597	tags=30%, list=9%, signal=27%	TPI1/LDHA/ENO1/PKM/GPI/NME2/DDIT4/SIRT6/PFKP/PGM1/PGAM1/NME1/GAPDH
GO:0050851	antigen receptor-mediated signaling pathway	96	-0.412985	-1.67247	0.0010847	0.0317579	1049	tags=31%, list=16%, signal=27%	HLA-A/BTN2A2/CD38/CARD11/GCSAM/DENND1B/BCL10/PRKD2/PTPN22/PTPRC/NCKAP1L/TRAF6/UBE2N/CD79A/BLK/PDE4B/PDE4D/ELF1/MEF2C/CD81/LCK/SPG21/HLA-DRB1/EZR/STAP1/HLA-DQB1/HLA-DPB1/LAPTM5/CD22/MS4A1
GO:1903131	mononuclear cell differentiation	190	-0.343566	-1.52354	0.00106085	0.0317579	681	tags=21%, list=10%, signal=19%	PTPN22/IRF8/PTPRC/RNF41/AZI2/PKNOX1/RHOH/NCKAP1L/JUN/SASH3/IRF7/SYVN1/TRAF6/GPR89B/CD79A/CD86/BLK/RHOA/PTK2B/IL12RB1/STAT6/LCK/HLA-DRB1/HLA-DOA/CD74/TOX/ZFP36L2/IL4R/CR2/LGALS1/ZFP36L1/CD83/HLA-DRA/TPD52/MS4A1/GPR18/LY9/HHEX/SOCS1
GO:0042088	T-helper 1 type immune response	14	-0.713631	-1.89318	0.00110874	0.032177	472	tags=43%, list=7%, signal=40%	TRAF6/IL12RB1/ARID5A/STAT6/HLA-DRB1/IL4R
GO:0031570	DNA integrity checkpoint signaling	87	0.428074	1.68268	0.00115261	0.0331592	1597	tags=39%, list=24%, signal=30%	CLSPN/TIPIN/MSH2/PRKDC/CDK2/MRNIP/CHEK1/TIMELESS/CDC45/CDC6/BRCA1/XPC/DTL/MAP3K20/RFWD3/ATRIP/PLK1/WDR76/TAOK1/RNASEH2B/NBN/FEM1B/RAD1/USP28/CDC5L/CHEK2/RAD9A/PIDD1/ORC1/BABAM1/DNA2/CDKN1B/RPA2/FBXO4
GO:0010952	positive regulation of peptidase activity	93	0.405223	1.60929	0.00117058	0.033386	1032	tags=28%, list=15%, signal=24%	GSN/CFLAR/PSME2/HSPD1/CTSH/FAM162A/GRN/BID/IFT57/ADRM1/PRELID1/PSME1/TNFSF10/IFI16/TBC1D10A/BCL2L11/HIP1R/PICALM/BAD/CASP8AP2/LGALS9/DIABLO/DDRGK1/CASP9/HSPE1/CR1
GO:0019725	cellular homeostasis	263	-0.31185	-1.42938	0.00118074	0.0333878	1456	tags=32%, list=22%, signal=26%	RAF1/PDK3/BOLA2/ITPR1/TMEM199/ORMDL3/CAMK2D/SWAP70/PRDX6/MPC2/BAX/FTH1/STXBP3/UBE2C/FIS1/PPT1/MAIP1/NFE2L2/CLCN6/ABCB7/TMEM165/ATP2A3/CD38/IREB2/TTC7A/PPP3CB/CORO1A/TMBIM6/ORMDL2/ATP6V1H/MCUR1/NCOA4/ISCU/HIF1A/ATP6V1A/PRDX1/DLD/PLAA/PIH1D1/SLC30A5/CLIC4/SLC30A4/HTT/SLC30A9/CALM2/PTPRC/DDIT3/SLC4A7/SLC39A8/CHMP2B/MCUB/CCDC186/TMEM9/GPR89B/MTLN/UBE2K/DMXL1/TPT1/PIM3/SLC9A7/ICAM1/HVCN1/PTK2B/PIK3CG/…
GO:0046031	ADP metabolic process	40	0.537525	1.80704	0.00122543	0.0341465	669	tags=32%, list=10%, signal=29%	TPI1/LDHA/ENO1/PKM/GPI/DDIT4/SIRT6/PFKP/PGM1/PGAM1/GAPDH/AK2/BAD
GO:0030097	hemopoiesis	363	-0.295885	-1.41387	0.00122821	0.0341465	798	tags=20%, list=12%, signal=18%	HIF1A/DHX36/RASGRP1/MKNK2/CASP3/ISG15/UFL1/CBFB/CNN2/PTPN22/PIP4K2A/IRF8/PTPRC/RNF41/AZI2/HCLS1/CITED2/PKNOX1/RHOH/MYSM1/SNRK/NCKAP1L/JUN/EIF2AK2/SASH3/IRF7/SYVN1/TRAF6/GPR89B/CD79A/MYO1E/CD86/FLI1/LBR/BLK/JAK1/PARP1/RHOA/PTK2B/KMT2E/GPR137B/IL12RB1/STAT6/TENT2/CIB1/MEF2C/CD81/LCK/MFHAS1/RB1/HLA-DRB1/HLA-DOA/CD74/TOX/ZFP36L2/CD164/IL4R/CR2/JUNB/PDCD2/ZFP36/LGALS1/ZFP36L1/PLEK/CD83/HLA-DRA/TPD52/M…
GO:0006165	nucleoside diphosphate phosphorylation	43	0.527208	1.80104	0.00125676	0.0346492	597	tags=30%, list=9%, signal=28%	TPI1/LDHA/ENO1/PKM/GPI/NME2/DDIT4/SIRT6/PFKP/PGM1/PGAM1/NME1/GAPDH
GO:0032970	regulation of actin filament-based process	143	-0.363572	-1.55584	0.00130302	0.0356277	998	tags=31%, list=15%, signal=27%	ARPC4/CORO1A/ARHGDIB/TSC1/ARHGAP44/WDR1/ITGB1BP1/LIMK1/RAC1/GMFB/GMFG/ASAP3/CNN2/DBNL/HCLS1/BAIAP2L1/ABRACL/RHOH/NCKAP1L/ARPC1B/SSH2/CDC42EP3/CAPZA2/RGCC/PDE4B/RHOA/PTK2B/AKAP13/LIMA1/ARPC2/PDE4D/GPR65/ARPC5/COTL1/ARPC5L/RHOQ/CAPZA1/JUP/SNX9/STAP1/RHOB/VASP/PLEK/MYADM
GO:1902751	positive regulation of cell cycle G2/M phase transition	22	0.627985	1.84296	0.00132648	0.0359717	1021	tags=45%, list=15%, signal=39%	ATAD5/FBXO5/RAB11A/CDK4/SIN3A/DTL/CDC25A/NPM1/MECP2/RRM1
GO:0032612	interleukin-1 production	31	0.553918	1.77919	0.00140435	0.0374692	317	tags=23%, list=5%, signal=22%	GSTP1/NLRP7/IL16/GSDMD/ACP5/PYHIN1/IFI16
GO:0032652	regulation of interleukin-1 production	31	0.553918	1.77919	0.00140435	0.0374692	317	tags=23%, list=5%, signal=22%	GSTP1/NLRP7/IL16/GSDMD/ACP5/PYHIN1/IFI16
GO:0002449	lymphocyte mediated immunity	127	-0.385023	-1.62942	0.0014372	0.0380389	971	tags=31%, list=15%, signal=27%	AP1G1/PPP3CB/CORO1A/DENND1B/BCL10/ARL8B/RASGRP1/CD1C/PRDX1/HLA-DMA/PTPRC/HMCES/NCKAP1L/SASH3/IRF7/HLA-DMB/TRAF6/STX7/ICAM1/SERPINB9/CD55/IL12RB1/ARID5A/HLA-DOB/STAT6/FCER2/CD81/HLA-DQA2/HLA-DRB1/HLA-DOA/CD74/IL4R/CD40/CR2/IL21R/HLA-DQB1/HLA-DPB1/HLA-DRA/HLA-DPA1/HLA-DRB5
GO:0006298	mismatch repair	21	0.643369	1.86516	0.00148016	0.038865	819	tags=43%, list=12%, signal=38%	PCNA/POLD3/MSH6/MSH2/RNASEH2A/XPC/LIG1/MSH3/RPA1
GO:0007204	positive regulation of cytosolic calcium ion concentration	63	-0.457526	-1.70362	0.00150183	0.0391235	671	tags=27%, list=10%, signal=25%	HTT/CALM2/PTPRC/DDIT3/PTK2B/PIK3CG/PDE4D/CD55/GPR65/DMD/LCK/CALM1/GNA13/CXCR4/CXCR5/MS4A1/GPR18
GO:1903432	regulation of TORC1 signaling	18	-0.666068	-1.90261	0.00155665	0.0394652	806	tags=39%, list=12%, signal=34%	RRAGC/PIH1D1/RRAGA/GPR137B/SESN3/LAMTOR5/MIOS
GO:0031279	regulation of cyclase activity	14	-0.701999	-1.86232	0.00157459	0.0394652	1456	tags=57%, list=22%, signal=45%	RAF1/GNAS/GNAI2/GNAI3/CALM2/CAP1/RGS2/CALM1
GO:0002218	activation of innate immune response	31	0.551747	1.77221	0.00156333	0.0394652	1049	tags=42%, list=16%, signal=36%	HSP90AA1/SFPQ/PRKDC/PYHIN1/IFI16/SIN3A/CGAS/RBM14/XRCC6/TOMM70/MAVS/NONO/XRCC5
GO:0000725	recombinational repair	119	0.386339	1.62139	0.001528	0.0394652	1546	tags=36%, list=23%, signal=28%	MCM4/MCM7/FEN1/MCM5/MCM3/SFPQ/MCM2/MRNIP/CHEK1/NABP2/TIMELESS/CDC45/REC8/MCM6/SIRT6/BRCA1/CGAS/RUVBL1/MMS22L/FIGNL1/WAS/RFWD3/RUVBL2/XRCC1/MAGEF1/RPA1/REV3L/SMC6/MCM8/NBN/RAD21/BRD8/EP400/DMAP1/BRCA2/KDM1A/SMCHD1/SMC5/INTS3/RAD51/XRCC2/POLQ/RPA2
GO:0010243	response to organonitrogen compound	386	-0.294066	-1.41053	0.00154419	0.0394652	806	tags=20%, list=12%, signal=19%	RRAGC/STAT5A/PDGFD/OGT/CASP3/UFL1/SEL1L/DHX15/OSBPL8/RRAGA/PTPN22/PIP4K2A/INSIG2/ADORA2A/SLC38A9/BAIAP2L1/ABCA1/PTPRA/UBE2J1/STAT2/VCP/RRM2B/JUN/ADIPOR1/LAMTOR3/SORL1/CCND3/ATXN3/SYVN1/BAG6/UBE4A/TMUB2/BTG2/NR4A2/MAX/MDM2/AMFR/BCAR3/VAMP2/ICAM1/JAK1/PDE4B/AREG/PARP1/RHOA/PTK2B/OGG1/PIK3CG/ACTR2/UBAC2/STAT6/POMC/SYAP1/MEF2C/RHOQ/CD81/RGS2/SESN3/BCL11A/RB1/PTPRE/JUP/UBQLN1/EZR/LAMTOR5/BTG1/RAP1B/DN…
GO:1901987	regulation of cell cycle phase transition	245	0.320597	1.48594	0.00159333	0.0396345	1455	tags=29%, list=22%, signal=24%	PSME2/CLSPN/RRM2/TIPIN/MSH2/PRKDC/ZWINT/ATAD5/EZH2/BID/CDK2/MRNIP/CHEK1/PHB2/NABP2/TIMELESS/CDC45/FBXO5/PSME1/DDB1/CDC6/ANKRD17/TMOD3/APPL1/BRCA1/RAB11A/ANAPC5/PAF1/CDK4/SIN3A/XPC/DTL/MAP3K20/RFWD3/FBXW7/CENPF/CTDSP1/ATRIP/CDC25A/PLK1/CDCA5/NPM1/EIF4G1/DDRGK1/KNTC1/WDR76/APEX1/ANAPC11/CDK10/MECP2/RRM1/TAOK1/RNASEH2B/NBN/RAD21/FEM1B/ANLN/RAD1/USP28/CDC5L/KLHL18/CHEK2/SASS6/RAD9A/BUB1B/KIF14/PIDD1/…
GO:0070613	regulation of protein processing	26	0.600451	1.84608	0.00167751	0.0397201	175	tags=19%, list=3%, signal=19%	GSN/NLRP7/ENO1/S100A10/CTSZ
GO:1903317	regulation of protein maturation	26	0.600451	1.84608	0.00167751	0.0397201	175	tags=19%, list=3%, signal=19%	GSN/NLRP7/ENO1/S100A10/CTSZ
GO:0006096	glycolytic process	36	0.544279	1.81611	0.00171682	0.0397201	597	tags=31%, list=9%, signal=28%	TPI1/LDHA/ENO1/PKM/GPI/DDIT4/SIRT6/PFKP/PGM1/PGAM1/GAPDH
GO:0006757	ATP generation from ADP	36	0.544279	1.81611	0.00171682	0.0397201	597	tags=31%, list=9%, signal=28%	TPI1/LDHA/ENO1/PKM/GPI/DDIT4/SIRT6/PFKP/PGM1/PGAM1/GAPDH
GO:0046632	alpha-beta T cell differentiation	48	-0.504415	-1.77064	0.00167116	0.0397201	564	tags=29%, list=8%, signal=27%	NCKAP1L/SASH3/CD86/RHOA/IL12RB1/STAT6/HLA-DRB1/TOX/IL4R/CD83/HLA-DRA/GPR18/LY9/SOCS1
GO:1902749	regulation of cell cycle G2/M phase transition	72	0.439964	1.6809	0.00170709	0.0397201	1455	tags=38%, list=22%, signal=30%	CLSPN/ATAD5/CDK2/MRNIP/CHEK1/NABP2/FBXO5/CDC6/BRCA1/RAB11A/CDK4/SIN3A/DTL/CENPF/CDC25A/PLK1/NPM1/MECP2/RRM1/TAOK1/RNASEH2B/NBN/RAD21/KIF14/ORC1/BABAM1/INTS3
GO:0032200	telomere organization	104	0.394798	1.60995	0.00168556	0.0397201	1597	tags=38%, list=24%, signal=30%	HSP90AA1/PCNA/FEN1/HSP90AB1/PRKDC/HNRNPU/EZH2/NABP2/PTGES3/SIRT6/CCT5/CCT7/TCP1/GAR1/XRCC1/CCNE2/CCT6A/YLPM1/HNRNPA2B1/RPA1/XRCC6/SMC6/TEN1/APEX1/XRN1/XRCC5/NBN/BRCA2/DCP2/NAF1/GNL3/RFC1/HNRNPD/DNA2/SMC5/RAD51/RPA2/TFIP11/EXO1/FBXO4
GO:0000086	G2/M transition of mitotic cell cycle	93	0.397241	1.57759	0.00167097	0.0397201	1589	tags=38%, list=24%, signal=29%	CLSPN/CDK2/MRNIP/CHEK1/PKMYT1/NABP2/FBXO5/CDC6/PPME1/BRCA1/RAB11A/CDK4/DNM2/SIN3A/CIT/DTL/CENPF/CDC25A/PLK1/MECP2/RRM1/TAOK1/RNASEH2B/NBN/RAD21/CHEK2/CCNA2/KIF14/ENSA/ORC1/BABAM1/INTS3/FOXM1/FBXL15/TAF2
GO:0030036	actin cytoskeleton organization	242	-0.322462	-1.46817	0.00161271	0.0397201	959	tags=27%, list=14%, signal=24%	CORO1A/ARHGDIB/TSC1/ARHGAP44/SETD3/ABI1/WDR1/UTRN/ITGB1BP1/LIMK1/RAC1/SDCBP/GMFB/GMFG/ASAP3/CNN2/DBNL/HCLS1/BAIAP2L1/RHOH/NCKAP1L/ELMO1/CAP1/ARPC1B/SSH2/ATXN3/S1PR2/CDC42EP3/MYO1E/CAPZA2/RGCC/LCP1/CFL1/FGD2/RHOA/PTK2B/CUL3/AKAP13/LIMA1/ARPC2/SH3KBP1/ACTR2/GPR65/DMD/ARPC5/COTL1/ARPC5L/BLOC1S6/MEF2A/FGD6/RHOQ/CAPZA1/ACTR3/EZR/TPM4/SNX9/ARHGAP25/PALLD/ZYX/STAP1/RHOB/WIPF1/VASP/PLEK/MYADM
GO:0051052	regulation of DNA metabolic process	303	0.311208	1.46468	0.00162149	0.0397201	1559	tags=33%, list=23%, signal=27%	HSP90AA1/PCNA/MSH6/GMNN/TIPIN/MSH2/HSP90AB1/PRKDC/HNRNPU/ATAD5/RFC4/CDK2/BCL6/MRNIP/USP1/CHEK1/SUB1/NABP2/DNAJC2/MGMT/TIMELESS/PTGES3/FBXO5/CCDC117/RNF168/CDC6/ANKRD17/SIRT6/ESCO2/RFC2/BRCA1/CCT5/E2F8/STOML2/CGAS/MPV17/RUVBL1/RFC5/CCT7/FIGNL1/WAS/TCP1/NDFIP1/RUVBL2/XRCC1/SMC3/PRIM2/PRMT5/SSBP1/CCT6A/TFRC/MAGEF1/YLPM1/DTX3L/HNRNPA2B1/ESCO1/NSD2/MPHOSPH8/PARG/DSCC1/NPM1/SIRT7/GTPBP4/MSH3/RFC3/TEN1/…
GO:0002221	pattern recognition receptor signaling pathway	80	0.423541	1.64958	0.0017333	0.0398228	651	tags=24%, list=10%, signal=22%	HSPA1B/HSPA1A/IRF1/HSPD1/SCIMP/FCRL3/OAS1/TIFA/NFKBIA/PHB2/ANKRD17/IFI35/APPL1/NINJ1/ITCH/CTSS/WDFY1/PDPK1/UFD1
GO:0044770	cell cycle phase transition	321	0.296662	1.4025	0.00182874	0.0414401	1680	tags=32%, list=25%, signal=25%	PSME2/CLSPN/RRM2/NASP/TIPIN/MSH2/PRKDC/ZWINT/EIF4EBP1/ATAD5/EZH2/BID/CDK2/MRNIP/CHEK1/PHB2/PKMYT1/NABP2/TIMELESS/CDC45/FBXO5/PSME1/DDB1/CDC6/ANKRD17/ITGB1/RCC1/TMOD3/PPME1/APPL1/BRCA1/RAB11A/ANAPC5/PAF1/CDK4/DNM2/SIN3A/CIT/XPC/DTL/MAP3K20/RFWD3/FBXW7/CENPF/CCNE2/CDK16/CTDSP1/ATRIP/CDC25A/CCNF/UBE2S/PLK1/CDCA5/NPM1/EIF4G1/SIRT7/DDRGK1/KNTC1/WDR76/APEX1/ANAPC11/GSPT1/CDK10/CHMP4B/MECP2/RRM1/TAOK1/R…
GO:0048534	hematopoietic or lymphoid organ development	378	-0.291694	-1.39702	0.0018278	0.0414401	1023	tags=23%, list=15%, signal=21%	IREB2/TTC7A/CARD11/NFKB2/TMEM131L/CDC73/PABPC4/PPP3CB/ARIH2/TSC1/PPP2R3C/ABI1/WDR1/RRS1/HIF1A/DHX36/RASGRP1/MKNK2/CASP3/ISG15/UFL1/CBFB/CNN2/PTPN22/PIP4K2A/IRF8/PTPRC/RNF41/AZI2/HCLS1/CITED2/PKNOX1/RHOH/MYSM1/SNRK/NCKAP1L/JUN/EIF2AK2/SASH3/IRF7/SYVN1/TRAF6/GPR89B/CD79A/MYO1E/CD86/FLI1/LBR/BLK/JAK1/PARP1/RHOA/PTK2B/KMT2E/GPR137B/IL12RB1/STAT6/TENT2/CIB1/MEF2C/CD81/LCK/MFHAS1/RB1/HLA-DRB1/HLA-DOA/C…
GO:0032623	interleukin-2 production	30	-0.569096	-1.84712	0.00191472	0.0425147	817	tags=40%, list=12%, signal=35%	CARD11/PRKD2/PTPRC/SASH3/TRAF6/CD86/PDE4B/PDE4D/EZR/ZFP36/CD83/LAPTM5
GO:0032663	regulation of interleukin-2 production	30	-0.569096	-1.84712	0.00191472	0.0425147	817	tags=40%, list=12%, signal=35%	CARD11/PRKD2/PTPRC/SASH3/TRAF6/CD86/PDE4B/PDE4D/EZR/ZFP36/CD83/LAPTM5
GO:0032787	monocarboxylic acid metabolic process	182	0.349521	1.55069	0.00189219	0.0425147	1802	tags=38%, list=27%, signal=29%	GSTP1/TPI1/IDH2/ACSF3/LDHA/FABP5/ENO1/PHGDH/ACAT2/PGD/MIF/PKM/GPI/DDIT4/GRHPR/PTGES3/TECR/SIRT6/AKR1A1/PFKP/PGM1/ABHD10/PGAM1/BRCA1/MID1IP1/HADH/IDH1/AKR1B1/ACSL3/GPX4/GAPDH/TYSND1/ACAA2/GAMT/THEM4/ACAD9/NR1H2/ALDH5A1/PRKAR2B/LDHB/ACOT7/ACADVL/OGDH/PGK1/ILVBL/BDH2/AACS/ACAA1/PANK2/MTHFS/ELOVL1/PDK2/PTGES2/ALDOA/ARL2/ACSL5/PARK7/ZBTB20/ABHD3/PCK2/DECR1/ACAT1/DHTKD1/PRKCE/HSD17B10/VDAC1/GALK1/NDUFA…
GO:0000724	double-strand break repair via homologous recombination	118	0.386545	1.62245	0.00197429	0.0432207	1546	tags=36%, list=23%, signal=29%	MCM4/MCM7/FEN1/MCM5/MCM3/SFPQ/MCM2/MRNIP/CHEK1/NABP2/TIMELESS/CDC45/REC8/MCM6/SIRT6/BRCA1/CGAS/RUVBL1/MMS22L/FIGNL1/WAS/RFWD3/RUVBL2/XRCC1/MAGEF1/RPA1/REV3L/SMC6/MCM8/NBN/RAD21/BRD8/EP400/DMAP1/BRCA2/KDM1A/SMCHD1/SMC5/INTS3/RAD51/XRCC2/POLQ/RPA2
GO:0002429	immune response-activating cell surface receptor signaling pathway	115	-0.374439	-1.55309	0.00199877	0.0432207	1049	tags=29%, list=16%, signal=25%	HLA-A/BTN2A2/CD38/CARD11/GCSAM/DENND1B/BCL10/PRKD2/LIMK1/PTPN22/PTPRC/NCKAP1L/BAG6/TRAF6/UBE2N/CD79A/BLK/PDE4B/PDE4D/ELF1/MEF2C/CD81/LCK/SPG21/HLA-DRB1/EZR/CR2/STAP1/HLA-DQB1/HLA-DPB1/LAPTM5/CD22/MS4A1
GO:0002757	immune response-activating signal transduction	115	-0.374439	-1.55309	0.00199877	0.0432207	1049	tags=29%, list=16%, signal=25%	HLA-A/BTN2A2/CD38/CARD11/GCSAM/DENND1B/BCL10/PRKD2/LIMK1/PTPN22/PTPRC/NCKAP1L/BAG6/TRAF6/UBE2N/CD79A/BLK/PDE4B/PDE4D/ELF1/MEF2C/CD81/LCK/SPG21/HLA-DRB1/EZR/CR2/STAP1/HLA-DQB1/HLA-DPB1/LAPTM5/CD22/MS4A1
GO:0019752	carboxylic acid metabolic process	305	0.300848	1.41574	0.00196292	0.0432207	1059	tags=22%, list=16%, signal=20%	GSTP1/TPI1/IDH2/GOT2/ACSF3/LDHA/FABP5/ENO1/PHGDH/ACAT2/PGD/FARSA/MIF/SHMT2/GLUL/PKM/GPI/DDIT4/GRHPR/PTGES3/GSTO1/PCBD1/TECR/SIRT6/GPT2/AKR1A1/PFKP/PGM1/ABHD10/DHFR/PGAM1/ATIC/BRCA1/MDH2/MID1IP1/DLST/ASRGL1/MPST/HADH/ASL/IDH1/AKR1B1/ACSL3/GPX4/GAPDH/MTAP/TYSND1/ACAA2/TST/GAMT/THEM4/ACAD9/FARS2/GMPS/NR1H2/ALDH5A1/PRKAR2B/TARS2/QRSL1/MCCC2/LDHB/ACOT7/UROS/MECP2/ACADVL/OGDH/GCSH/PGK1

## Sheet: PC CD vs Non-IBD
ID	Description	Set size	Enrichment score (ES)	Normalized enrichment score (NES)	P value	False discovery rate (FDR)	Rank	Leading edge	Core enrichment gene
GO:0006986	response to unfolded protein	95	-0.54162	-2.59147	1e-10	7.54685e-08	337	tags=29%, list=6%, signal=28%	ATF4/SERP1/BCL2L11/CTH/NFE2L2/DDIT3/TRAM1/HSPA13/CHAC1/HSPA6/PPP1R15A/DNAJB9/DERL3/BAG3/HSPA8/DNAJB4/HERPUD1/HSPD1/ATF3/HSPE1/HSP90AB1/HSPB1/DNAJA1/HSPA1A/HSP90AA1/DNAJB1/HSPH1/HSPA1B
GO:0035966	response to topologically incorrect protein	109	-0.505374	-2.45539	1.01015e-10	7.54685e-08	337	tags=26%, list=6%, signal=25%	ATF4/SERP1/BCL2L11/CTH/NFE2L2/DDIT3/TRAM1/HSPA13/CHAC1/HSPA6/PPP1R15A/DNAJB9/DERL3/BAG3/HSPA8/DNAJB4/HERPUD1/HSPD1/ATF3/HSPE1/HSP90AB1/HSPB1/DNAJA1/HSPA1A/HSP90AA1/DNAJB1/HSPH1/HSPA1B
GO:0030036	actin cytoskeleton organization	214	0.543621	1.92166	1e-10	7.54685e-08	1465	tags=46%, list=25%, signal=36%	CORO1A/ACTB/ACTG1/ITGB1/MYH9/CNN2/STMN1/PFN1/FLNA/ARHGDIB/TMSB10/ARPC1B/CFL1/LCP1/CALR/IQGAP2/RAC2/ADD3/SLC9A3R1/MTPN/SPTBN1/S100A10/MYADM/CDC42/CORO7/WDR1/ARPC5/FGD2/PDLIM1/TPM4/ARHGDIA/ARPC2/ARPC4/TWF2/ARF6/COTL1/DBNL/ARPC3/SPTAN1/CAPZB/PLEC/TPM3/ADD1/ACTR3/ACTR2/MYO1G/TRIM27/PDCL3/ALDOA/RHOQ/ID1/GMFG/RHOB/MYO1D/KRAS/WAS/CAP1/ARPC5L/DIAPH1/IQSEC1/ITGB1BP1/AKAP13/CAPZA1/SH3BP1/ACTN4/RHOA/HCLS1/W…
GO:0030029	actin filament-based process	229	0.535163	1.89272	1e-10	7.54685e-08	1465	tags=46%, list=25%, signal=36%	CORO1A/ACTB/ACTG1/ITGB1/MYH9/CNN2/STMN1/PFN1/FLNA/ARHGDIB/TMSB10/ARPC1B/CFL1/LCP1/CALR/IQGAP2/RAC2/ADD3/SLC9A3R1/MTPN/SPTBN1/S100A10/MYADM/CDC42/CORO7/WDR1/ARPC5/CAV1/FGD2/PDLIM1/TPM4/ARHGDIA/ARPC2/ARPC4/TWF2/ARF6/COTL1/DBNL/ARPC3/SPTAN1/CAPZB/PLEC/ABRACL/TPM3/ADD1/ACTR3/ACTR2/MYO1G/TRIM27/PDCL3/ALDOA/RHOQ/ID1/GMFG/RHOB/MYO1D/KRAS/WAS/SUMO1/CAP1/ARPC5L/DIAPH1/IQSEC1/ITGB1BP1/AKAP13/CAPZA1/SH3BP1/…
GO:0032970	regulation of actin filament-based process	123	0.589075	1.99623	2.28672e-10	1.36673e-07	805	tags=40%, list=14%, signal=35%	CORO1A/ACTG1/MYH9/CNN2/STMN1/PFN1/FLNA/ARHGDIB/TMSB10/ARPC1B/IQGAP2/RAC2/ADD3/MTPN/SPTBN1/S100A10/MYADM/CDC42/WDR1/ARPC5/CAV1/ARHGDIA/ARPC2/ARPC4/TWF2/ARF6/COTL1/DBNL/ARPC3/SPTAN1/CAPZB/ABRACL/ADD1/TRIM27/RHOQ/ID1/GMFG/RHOB/WAS/SUMO1/ARPC5L/ITGB1BP1/AKAP13/CAPZA1/SH3BP1/RHOA/HCLS1/WASF2/IQGAP1
GO:0007015	actin filament organization	143	0.573376	1.97422	7.4707e-10	3.72093e-07	767	tags=36%, list=13%, signal=32%	CORO1A/ACTG1/STMN1/PFN1/FLNA/TMSB10/ARPC1B/CFL1/LCP1/IQGAP2/RAC2/ADD3/MTPN/SPTBN1/S100A10/MYADM/CDC42/CORO7/WDR1/ARPC5/PDLIM1/TPM4/ARPC2/ARPC4/TWF2/ARF6/COTL1/DBNL/ARPC3/SPTAN1/CAPZB/PLEC/TPM3/ADD1/ACTR3/ACTR2/MYO1G/TRIM27/ALDOA/ID1/GMFG/RHOB/MYO1D/WAS/ARPC5L/DIAPH1/ITGB1BP1/CAPZA1/SH3BP1/RHOA/HCLS1/WASF2
GO:0110053	regulation of actin filament organization	92	0.615379	2.04008	2.51189e-09	1.07237e-06	1161	tags=49%, list=20%, signal=40%	CORO1A/ACTG1/STMN1/PFN1/FLNA/TMSB10/ARPC1B/ADD3/MTPN/SPTBN1/S100A10/MYADM/CDC42/WDR1/ARPC5/ARPC2/ARPC4/TWF2/ARF6/COTL1/DBNL/ARPC3/SPTAN1/CAPZB/ADD1/TRIM27/ID1/GMFG/WAS/ARPC5L/ITGB1BP1/CAPZA1/SH3BP1/RHOA/HCLS1/WASF2/SWAP70/PAK2/PYCARD/CYFIP2/S1PR1/PTK2B/NCKAP1L/FLII/GRB2
GO:0032956	regulation of actin cytoskeleton organization	113	0.581311	1.94982	3.69204e-09	1.37917e-06	1161	tags=47%, list=20%, signal=38%	CORO1A/ACTG1/STMN1/PFN1/FLNA/ARHGDIB/TMSB10/ARPC1B/IQGAP2/RAC2/ADD3/MTPN/SPTBN1/S100A10/MYADM/CDC42/WDR1/ARPC5/ARHGDIA/ARPC2/ARPC4/TWF2/ARF6/COTL1/DBNL/ARPC3/SPTAN1/CAPZB/ADD1/TRIM27/RHOQ/ID1/GMFG/RHOB/WAS/ARPC5L/ITGB1BP1/AKAP13/CAPZA1/SH3BP1/RHOA/HCLS1/WASF2/IQGAP1/SWAP70/PAK2/PYCARD/CYFIP2/S1PR1/PTK2B/NCKAP1L/FLII/GRB2
GO:0008064	regulation of actin polymerization or depolymerization	60	0.65492	2.05669	2.04335e-08	6.1064e-06	1161	tags=55%, list=20%, signal=45%	CORO1A/PFN1/TMSB10/ARPC1B/ADD3/MTPN/SPTBN1/MYADM/WDR1/ARPC5/ARPC2/ARPC4/TWF2/ARF6/COTL1/DBNL/ARPC3/SPTAN1/CAPZB/ADD1/WAS/ARPC5L/CAPZA1/SH3BP1/RHOA/HCLS1/SWAP70/PYCARD/CYFIP2/PTK2B/NCKAP1L/FLII/GRB2
GO:0030832	regulation of actin filament length	60	0.65492	2.05669	2.04335e-08	6.1064e-06	1161	tags=55%, list=20%, signal=45%	CORO1A/PFN1/TMSB10/ARPC1B/ADD3/MTPN/SPTBN1/MYADM/WDR1/ARPC5/ARPC2/ARPC4/TWF2/ARF6/COTL1/DBNL/ARPC3/SPTAN1/CAPZB/ADD1/WAS/ARPC5L/CAPZA1/SH3BP1/RHOA/HCLS1/SWAP70/PYCARD/CYFIP2/PTK2B/NCKAP1L/FLII/GRB2
GO:1900026	positive regulation of substrate adhesion-dependent cell spreading	18	0.845092	2.18556	5.51574e-08	1.49849e-05	219	tags=56%, list=4%, signal=54%	FLNA/P4HB/CALR/C1QBP/DNM2/S100A10/MYADM/CDC42/LIMS1/ARPC2
GO:0008154	actin polymerization or depolymerization	75	0.624337	2.01707	6.5538e-08	1.63213e-05	1457	tags=56%, list=25%, signal=43%	CORO1A/PFN1/TMSB10/ARPC1B/CFL1/ADD3/MTPN/SPTBN1/MYADM/CORO7/WDR1/ARPC5/ARPC2/ARPC4/TWF2/ARF6/COTL1/DBNL/ARPC3/SPTAN1/CAPZB/ADD1/WAS/ARPC5L/DIAPH1/CAPZA1/SH3BP1/RHOA/HCLS1/SWAP70/PYCARD/CYFIP2/PTK2B/NCKAP1L/FLII/GRB2/JAK2/WIPF1/VASP/MLST8/DLG1/PLEK
GO:0022604	regulation of cell morphogenesis	95	0.589761	1.95433	7.63936e-08	1.75612e-05	751	tags=39%, list=13%, signal=35%	CORO1A/MYH9/FLNA/P4HB/CFL1/CALR/C1QBP/RAC2/SLC9A3R1/DNM2/S100A10/MYADM/CDC42/LIMS1/WDR1/MSN/SEMA4A/FGD2/ARPC2/DBNL/CAPZB/PHIP/ITGB2/PRKDC/ACTR2/ALDOA/RHOQ/PRPF40A/CDC42SE1/RHOB/CPNE5/CAPRIN1/DIAPH1/UNC13D/ITGB1BP1/ACTN4/RHOA
GO:0007010	cytoskeleton organization	430	0.429033	1.55824	1.02246e-07	2.18252e-05	1125	tags=30%, list=19%, signal=26%	CORO1A/ACTB/ACTG1/ITGB1/MYH9/CNN2/GAPDH/STMN1/TUBA1B/PFN1/FLNA/ARHGDIB/TMSB10/ARPC1B/CFL1/LCP1/CALR/RAN/IQGAP2/RAC2/VCP/ADD3/SLC9A3R1/MTPN/SPTBN1/CDC20/S100A10/MYADM/CDC42/HNRNPU/CORO7/WDR1/ARPC5/MSN/TUBB/PCLAF/FGD2/PDLIM1/CHMP4B/TPM4/ARHGDIA/ARPC2/ARPC4/TWF2/ARF6/COTL1/DBNL/DYNC1H1/CLTC/FBXW5/RANBP1/HLA-DRB1/ARPC3/SPTAN1/POLDIP2/CNP/CAPZB/CAPN2/PLEC/PHIP/KPNB1/MYBL2/TPM3/ADD1/ACTR3/ACTR2/MYO1G/T…
GO:0051085	chaperone cofactor-dependent protein refolding	24	-0.75908	-2.64965	2.45261e-07	4.5809e-05	220	tags=42%, list=4%, signal=40%	CD74/HSPA13/HSPA6/HSPA8/DNAJB4/HSPE1/HSPA1A/DNAJB1/HSPH1/HSPA1B
GO:0030041	actin filament polymerization	63	0.635115	2.00659	2.32514e-07	4.5809e-05	1423	tags=57%, list=24%, signal=44%	CORO1A/PFN1/TMSB10/ARPC1B/ADD3/MTPN/SPTBN1/MYADM/CORO7/ARPC5/ARPC2/ARPC4/TWF2/ARF6/COTL1/DBNL/ARPC3/SPTAN1/CAPZB/ADD1/WAS/ARPC5L/DIAPH1/CAPZA1/RHOA/HCLS1/PYCARD/CYFIP2/PTK2B/NCKAP1L/FLII/GRB2/JAK2/VASP/MLST8/DLG1
GO:0045010	actin nucleation	27	0.760514	2.10446	3.45097e-07	5.83461e-05	767	tags=52%, list=13%, signal=45%	CORO1A/ARPC1B/IQGAP2/ARPC5/ARPC2/ARPC4/ARPC3/ACTR3/ACTR2/TRIM27/GMFG/WAS/ARPC5L/WASF2
GO:0030833	regulation of actin filament polymerization	52	0.657996	2.03138	3.51433e-07	5.83461e-05	1161	tags=56%, list=20%, signal=45%	CORO1A/PFN1/TMSB10/ARPC1B/ADD3/MTPN/SPTBN1/MYADM/ARPC5/ARPC2/ARPC4/TWF2/ARF6/COTL1/DBNL/ARPC3/SPTAN1/CAPZB/ADD1/ARPC5L/CAPZA1/RHOA/HCLS1/PYCARD/CYFIP2/PTK2B/NCKAP1L/FLII/GRB2
GO:0033043	regulation of organelle organization	476	0.416293	1.51605	4.29976e-07	6.76289e-05	1484	tags=36%, list=25%, signal=29%	CORO1A/ACTG1/STMN1/ANXA2/PFN1/LMAN1/FLNA/ARHGDIB/TMSB10/ARPC1B/PTTG1/LCP1/CALR/PREB/SFPQ/SMC4/IQGAP2/PARP1/RAC2/ADD3/MTPN/CCT2/CCT5/SPTBN1/CDC20/SLC25A5/DNM2/S100A10/MYADM/CDC42/HNRNPU/XRCC5/WDR1/ARL6IP1/MFF/ARPC5/MSN/MKI67/ANAPC5/CHMP4B/ARHGDIA/ARPC2/HNRNPD/BAX/ARPC4/TWF2/SEPTIN9/CCT8/ARF6/COTL1/DBNL/DYNC1H1/CCT6A/CLTC/FBXW5/ARPC3/STOML2/SPTAN1/CAPZB/CAPN2/PHIP/VDAC1/MTCH2/CCT3/ADD1/DNMT1/FEN1/R…
GO:0034314	Arp2/3 complex-mediated actin nucleation	24	0.770567	2.09642	6.33724e-07	9.46917e-05	767	tags=54%, list=13%, signal=47%	ARPC1B/IQGAP2/ARPC5/ARPC2/ARPC4/ARPC3/ACTR3/ACTR2/TRIM27/GMFG/WAS/ARPC5L/WASF2
GO:0009408	response to heat	55	-0.539738	-2.29499	1.34144e-06	0.000190835	153	tags=20%, list=3%, signal=20%	HSPA6/DNAJB6/BAG3/DNAJB4/HSP90AB1/HSPB1/DNAJA1/HSPA1A/HSP90AA1/DNAJB1/HSPA1B
GO:0010769	regulation of cell morphogenesis involved in differentiation	34	0.702529	2.02466	1.40488e-06	0.000190835	744	tags=50%, list=13%, signal=44%	FLNA/P4HB/CALR/C1QBP/DNM2/S100A10/MYADM/CDC42/LIMS1/ARPC2/DBNL/PRKDC/ACTR2/CAPRIN1/UNC13D/ITGB1BP1/ACTN4
GO:0010770	positive regulation of cell morphogenesis involved in differentiation	29	0.732292	2.04921	1.74854e-06	0.00022719	690	tags=52%, list=12%, signal=46%	FLNA/P4HB/CALR/C1QBP/DNM2/S100A10/MYADM/CDC42/LIMS1/ARPC2/DBNL/PRKDC/ACTR2/CAPRIN1/UNC13D
GO:1900024	regulation of substrate adhesion-dependent cell spreading	23	0.762532	2.05383	2.20751e-06	0.000274873	744	tags=57%, list=13%, signal=50%	FLNA/P4HB/CALR/C1QBP/DNM2/S100A10/MYADM/CDC42/LIMS1/ARPC2/UNC13D/ITGB1BP1/ACTN4
GO:0022603	regulation of anatomical structure morphogenesis	221	0.461113	1.62855	2.50611e-06	0.000299573	1277	tags=36%, list=22%, signal=29%	CORO1A/ITGB1/MYH9/MTDH/FLNA/PKM/P4HB/CFL1/CALR/MYDGF/C1QBP/RAC2/SLC9A3R1/DNM2/S100A10/MYADM/CDC42/LIMS1/WDR1/MFF/XBP1/MSN/SEMA4A/FGD2/PRKD2/ARPC2/KLF2/TWF2/PGK1/STAT1/DBNL/EMC10/RTN4/STAT3/CAPZB/PHIP/MTCH2/ITGB2/CTSH/PRKDC/ACTR2/PDCL3/MEF2C/HIPK2/ALDOA/ARHGAP4/RHOQ/TGFB1/PRPF40A/CDC42SE1/ID1/RHOB/CPNE5/CAPRIN1/DIAPH1/UNC13D/ITGB1BP1/ACTN4/RHOA/GAB1/PDPK1/ERAP1/PAK2/MACF1/PLAA/ADA/MAP2K1/PRKCB/UBE…
GO:0034446	substrate adhesion-dependent cell spreading	34	0.69162	1.99322	3.01836e-06	0.000346928	751	tags=47%, list=13%, signal=41%	FLNA/P4HB/CALR/C1QBP/DNM2/S100A10/MYADM/CDC42/LIMS1/ARPC2/ITGA4/ITGB7/UNC13D/ITGB1BP1/ACTN4/RHOA
GO:0032535	regulation of cellular component size	112	0.529231	1.77476	3.22213e-06	0.000356632	1190	tags=42%, list=20%, signal=34%	CORO1A/PFN1/TMSB10/ARPC1B/ADD3/SLC9A3R1/PPP1CA/MTPN/SPTBN1/DNM2/MYADM/WDR1/ARPC5/MSN/SEMA4A/ARPC2/ARPC4/TWF2/ARF6/COTL1/DBNL/RTN4/ARPC3/SPTAN1/CAPZB/AP2M1/VAV1/ADD1/ARHGAP4/WAS/ARPC5L/CAPZA1/SH3BP1/RHOA/HCLS1/ABCB8/SWAP70/MACF1/SLC12A6/PYCARD/CYFIP2/PTK2B/NCKAP1L/E2F4/FLII/GRB2/KDM1A
GO:0051084	'de novo' post-translational protein folding	28	-0.684901	-2.5521	3.73242e-06	0.000375541	371	tags=39%, list=6%, signal=37%	CD74/SELENOF/HSPA13/HSPA6/HSPA8/DNAJB4/HSPE1/HSPA1A/DNAJB1/HSPH1/HSPA1B
GO:0009266	response to temperature stimulus	74	-0.472492	-2.11057	3.72753e-06	0.000375541	153	tags=18%, list=3%, signal=17%	HSPA6/DNAJB6/NFKBIA/BAG3/DNAJB4/HSPD1/HSP90AB1/HSPB1/DNAJA1/HSPA1A/HSP90AA1/DNAJB1/HSPA1B
GO:0030335	positive regulation of cell migration	156	0.489322	1.69317	3.76996e-06	0.000375541	1091	tags=35%, list=19%, signal=30%	CORO1A/ACTG1/ITGB1/SPN/PFN1/CD99/RIPOR2/CALR/GNAI2/STK4/C1QBP/RAC2/HMGB1/MYADM/ATP5F1B/XBP1/CAV1/IL6R/SEMA4A/PRKD2/ITGA4/DOCK8/ARF6/EMC10/RTN4/STAT3/ATP5F1A/CTSH/GPI/TGFB1/RHOB/CCAR1/PTPRC/DIAPH1/IQSEC1/ITGB1BP1/GPSM3/AAMP/PLCG2/ACTN4/RHOA/GAB1/PDPK1/SLAMF1/AKIRIN1/TRADD/SWAP70/PLAA/FERMT3/PYCARD/S1PR1/CPNE3/PDCD6/PTK2B/NCKAP1L
GO:0097435	supramolecular fiber organization	233	0.455236	1.6107	4.9675e-06	0.00047887	1465	tags=40%, list=25%, signal=32%	CORO1A/ACTG1/ITGB1/STMN1/FKBP1A/PFN1/FLNA/TMSB10/ARPC1B/CFL1/LCP1/IQGAP2/RAC2/ADD3/MTPN/SPTBN1/S100A10/MYADM/CDC42/CORO7/WDR1/ARPC5/MDM2/PDLIM1/TPM4/ARPC2/BAX/ARPC4/TWF2/ARF6/COTL1/DBNL/DYNC1H1/ARPC3/SPTAN1/CAPZB/PLEC/KPNB1/LDLR/TPM3/ADD1/ACTR3/ACTR2/MYO1G/RB1/TRIM27/ALDOA/ID1/GMFG/RHOB/MYO1D/WAS/ARPC5L/ZNF207/DIAPH1/ITGB1BP1/AKAP13/CAPZA1/SH3BP1/RHOA/HCLS1/WASF2/SWAP70/PAK2/MYO1F/PLOD3/PYCARD/CY…
GO:0001738	morphogenesis of a polarized epithelium	18	0.788708	2.03975	5.32608e-06	0.000497393	177	tags=33%, list=3%, signal=32%	ACTB/ACTG1/SLC9A3R1/CDC42/WDR1/MSN
GO:0032272	negative regulation of protein polymerization	27	0.722628	1.99963	5.95553e-06	0.000539322	437	tags=41%, list=7%, signal=38%	STMN1/PFN1/TMSB10/ADD3/MTPN/SPTBN1/MYADM/TWF2/SPTAN1/CAPZB/ADD1
GO:0090066	regulation of anatomical structure size	134	0.505089	1.72721	6.76392e-06	0.000594513	1190	tags=41%, list=20%, signal=34%	CORO1A/PFN1/CD38/TMSB10/ARPC1B/ADD3/SLC9A3R1/PPP1CA/MTPN/SPTBN1/DNM2/MYADM/WDR1/ARPC5/MSN/CAV1/SEMA4A/ARPC2/ARPC4/KLF2/TWF2/ARF6/COTL1/DBNL/RTN4/ARPC3/SPTAN1/CAPZB/AP2M1/VAV1/ADD1/ARHGAP4/WAS/ARPC5L/ITGB1BP1/CAPZA1/SH3BP1/RHOA/HCLS1/ECE1/ABCB8/SWAP70/MACF1/SLC12A6/PLOD3/PYCARD/CYFIP2/RAP1GDS1/PTK2B/NCKAP1L/E2F4/FLII/GRB2/ASXL1/KDM1A
GO:0010591	regulation of lamellipodium assembly	16	0.800718	2.00417	7.55412e-06	0.00062708	879	tags=69%, list=15%, signal=59%	RAC2/DNM2/CDC42/ARPC2/TWF2/CAPZB/ACTR3/ACTR2/WAS/WASF2/AKIRIN1
GO:0010811	positive regulation of cell-substrate adhesion	32	0.690822	1.97044	7.4027e-06	0.00062708	329	tags=38%, list=6%, signal=36%	FLNA/P4HB/CALR/STK4/C1QBP/DNM2/S100A10/MYADM/CDC42/LIMS1/ARPC2/POLDIP2
GO:0006457	protein folding	139	-0.37108	-1.80697	8.90505e-06	0.00068913	153	tags=12%, list=3%, signal=12%	HSPA6/DNAJB6/PFDN5/BAG3/HSPA8/DNAJB4/HSPD1/FKBP2/HSPE1/HSP90AB1/HSPB1/DNAJA1/HSPA1A/HSP90AA1/DNAJB1/HSPH1/HSPA1B
GO:0001568	blood vessel development	156	0.482463	1.66943	8.9934e-06	0.00068913	1277	tags=42%, list=22%, signal=34%	ACTG1/ITGB1/MYH9/MTDH/ANXA2/FLNA/PKM/MYDGF/STK4/SYK/CDC42/BAK1/ATP5F1B/XBP1/MDM2/CAV1/IL6R/RNF213/SEMA4A/PRKD2/BAX/KLF2/PGK1/STAT1/EMC10/STAT3/LDLR/CTSH/CCM2/PDCL3/MEF2C/HIPK2/CXCR3/TGFB1/ID1/RHOB/SRPK2/HECTD1/ITGB1BP1/AAMP/RHOA/WASF2/GAB1/PDPK1/ERAP1/TMED2/EIF2AK3/YWHAZ/SLC12A6/B4GALT1/ANKRD17/MAP2K1/PRKCB/S1PR1/PANK2/SNX17/PDCD6/C1GALT1/PTK2B/AGGF1/FBXW7/SPI1/MED1/GTF2I/ROCK1/EPN1
GO:0051272	positive regulation of cellular component movement	162	0.480515	1.66599	8.9934e-06	0.00068913	1091	tags=35%, list=19%, signal=29%	CORO1A/ACTG1/ITGB1/STMN1/SPN/PFN1/CD99/RIPOR2/CALR/GNAI2/STK4/C1QBP/RAC2/HMGB1/MYADM/ATP5F1B/XBP1/CAV1/IL6R/SEMA4A/PRKD2/ITGA4/DOCK8/ARF6/EMC10/RTN4/STAT3/ATP5F1A/CTSH/GPI/TGFB1/RHOB/CCAR1/PTPRC/DIAPH1/IQSEC1/ITGB1BP1/GPSM3/AAMP/PLCG2/ACTN4/RHOA/GAB1/PDPK1/SLAMF1/AKIRIN1/TRADD/SWAP70/PLAA/FERMT3/PYCARD/S1PR1/CPNE3/PDCD6/PTK2B/NCKAP1L
GO:0042026	protein refolding	17	-0.765084	-2.51758	1.02275e-05	0.000764099	220	tags=53%, list=4%, signal=51%	HSPA13/HSPA6/HSPA8/HSPD1/HSPB1/DNAJA1/HSPA1A/HSP90AA1/HSPA1B
GO:0006458	'de novo' protein folding	31	-0.635656	-2.4061	1.12252e-05	0.000818185	220	tags=39%, list=4%, signal=37%	CD74/SELENOF/HSPA13/HSPA6/HSPA8/DNAJB4/HSPD1/HSPE1/HSPA1A/DNAJB1/HSPH1/HSPA1B
GO:0031589	cell-substrate adhesion	78	0.569735	1.85217	1.21161e-05	0.000862097	751	tags=32%, list=13%, signal=28%	CORO1A/ACTG1/ITGB1/FLNA/P4HB/CALR/STK4/C1QBP/RAC2/DNM2/S100A10/MYADM/CDC42/LIMS1/ARPC2/ITGA4/POLDIP2/ITGB7/ITGB2/MYO1G/ID1/UNC13D/ITGB1BP1/ACTN4/RHOA
GO:0051276	chromosome organization	498	0.394035	1.43748	1.41023e-05	0.000980086	1811	tags=41%, list=31%, signal=31%	ACTB/SMCHD1/HMGA1/PTTG1/RAN/HMGN2/MCM7/SFPQ/SMC4/PARP1/CCT2/CCT5/HMGB1/CDC20/SET/DAXX/HNRNPU/XRCC5/MKI67/ANAPC5/MCM5/CHMP4B/HNRNPD/KLF2/NUCKS1/CCT8/CCT6A/ANP32E/NOC2L/SSRP1/BAZ2A/KMT2A/IKZF1/MCM3/KPNB1/NUDT5/IFI16/CENPX/BRD2/FBH1/SMARCA4/CCT3/BRD4/DNMT1/PRKDC/SMARCC1/FEN1/XRCC6/HMGN1/HMGB3/RB1/TRIM27/NSD3/ZWINT/HMGB2/PHF19/HNRNPA2B1/RFC1/C17orf49/MAD2L1/DCTN2/NCOR1/NASP/PCNA/NHP2/PBRM1/TOP1/BAZ1A…
GO:1902743	regulation of lamellipodium organization	20	0.760991	1.99949	1.46704e-05	0.000996391	879	tags=55%, list=15%, signal=47%	RAC2/DNM2/CDC42/ARPC2/TWF2/CAPZB/ACTR3/ACTR2/WAS/WASF2/AKIRIN1
GO:2000147	positive regulation of cell motility	160	0.475306	1.64611	1.58145e-05	0.00105023	1091	tags=34%, list=19%, signal=29%	CORO1A/ACTG1/ITGB1/SPN/PFN1/CD99/RIPOR2/CALR/GNAI2/STK4/C1QBP/RAC2/HMGB1/MYADM/ATP5F1B/XBP1/CAV1/IL6R/SEMA4A/PRKD2/ITGA4/DOCK8/ARF6/EMC10/RTN4/STAT3/ATP5F1A/CTSH/GPI/TGFB1/RHOB/CCAR1/PTPRC/DIAPH1/IQSEC1/ITGB1BP1/GPSM3/AAMP/PLCG2/ACTN4/RHOA/GAB1/PDPK1/SLAMF1/AKIRIN1/TRADD/SWAP70/PLAA/FERMT3/PYCARD/S1PR1/CPNE3/PDCD6/PTK2B/NCKAP1L
GO:0051301	cell division	267	0.434791	1.54988	1.8346e-05	0.00119186	2077	tags=47%, list=35%, signal=32%	MYH9/STMN1/TUBA1B/NCOA3/PTTG1/RAN/CALM3/GNAI2/SMC4/TXNIP/PPP1CA/SPTBN1/CDC20/CDC42/HNRNPU/CDC25B/TUBB/CCND2/SEPTIN6/ANAPC5/CHMP4B/YTHDF2/SEPTIN9/ARF6/TXNL4A/CDC123/DYNC1H1/CLTC/POLDIP2/PLEC/CENPX/CALM1/ACTR3/ACTR2/SEPTIN1/RB1/ANXA11/TGFB1/PRPF40A/ZWINT/UBE2S/RHOB/MAD2L1/TOP1/RAD21/ZNF207/BUB1/TADA3/ITGB1BP1/RBL2/RHOA/CCNB1/SMC2/SMC1A/NUSAP1/MAP4/POGZ/CLTA/YBX1/RUVBL1/NUMA1/CENPW/DCTN1/TPR/BUB3/TA…
GO:0002474	antigen processing and presentation of peptide antigen via MHC class I	20	0.753273	1.97921	2.14896e-05	0.00134594	516	tags=50%, list=9%, signal=46%	HLA-A/TAP1/CALR/HLA-B/IFI30/TAPBP/ABCB9/HLA-E/TAP2/ERAP2
GO:0030837	negative regulation of actin filament polymerization	21	0.742617	1.95343	2.16184e-05	0.00134594	437	tags=48%, list=7%, signal=44%	PFN1/TMSB10/ADD3/MTPN/SPTBN1/MYADM/TWF2/SPTAN1/CAPZB/ADD1
GO:0040017	positive regulation of locomotion	162	0.472254	1.63735	2.37686e-05	0.00144961	1091	tags=34%, list=19%, signal=28%	CORO1A/ACTG1/ITGB1/SPN/PFN1/CD99/RIPOR2/CALR/GNAI2/STK4/C1QBP/RAC2/HMGB1/MYADM/ATP5F1B/XBP1/CAV1/IL6R/SEMA4A/PRKD2/ITGA4/DOCK8/ARF6/EMC10/RTN4/STAT3/ATP5F1A/CTSH/GPI/TGFB1/RHOB/CCAR1/PTPRC/DIAPH1/IQSEC1/ITGB1BP1/GPSM3/AAMP/PLCG2/ACTN4/RHOA/GAB1/PDPK1/SLAMF1/AKIRIN1/TRADD/SWAP70/PLAA/FERMT3/PYCARD/S1PR1/CPNE3/PDCD6/PTK2B/NCKAP1L
GO:0043620	regulation of DNA-templated transcription in response to stress	30	-0.624043	-2.31531	2.64736e-05	0.00158228	337	tags=40%, list=6%, signal=38%	BCLAF1/ATF4/EGR1/JUN/NFE2L2/DDIT3/CITED2/BACH1/BAG3/ATF3/HSPA1A/DNAJB1
GO:0035239	tube morphogenesis	183	0.45783	1.60365	2.97938e-05	0.00174581	1377	tags=41%, list=23%, signal=32%	ACTG1/ITGB1/MYH9/MTDH/ANXA2/PFN1/FLNA/PKM/MYDGF/STK4/PPP1CA/SYK/CDC42/BAK1/ATP5F1B/XBP1/CAV1/RNF213/SEMA4A/PRKD2/BAX/KLF2/PGK1/STAT1/EMC10/CTSZ/STAT3/CASP3/LDLR/BRD2/CTSH/CCM2/PDCL3/MEF2C/HIPK2/CXCR3/TGFB1/ID1/RHOB/KRAS/SRPK2/HECTD1/MTHFD1/ITGB1BP1/AAMP/RHOA/WASF2/GAB1/PDPK1/ERAP1/TMED2/EIF2AK3/YWHAZ/SLC12A6/B4GALT1/PRKCB/S1PR1/PANK2/PHACTR4/PDCD6/C1GALT1/PTK2B/PHB2/AGGF1/FBXW7/SPI1/MED1/GTF2I/RO…
GO:0010810	regulation of cell-substrate adhesion	50	0.613206	1.88233	3.35373e-05	0.00192737	751	tags=36%, list=13%, signal=32%	ACTG1/FLNA/P4HB/CALR/STK4/C1QBP/RAC2/DNM2/S100A10/MYADM/CDC42/LIMS1/ARPC2/POLDIP2/UNC13D/ITGB1BP1/ACTN4/RHOA
GO:0072359	circulatory system development	260	0.429001	1.528	3.90858e-05	0.00220386	1277	tags=35%, list=22%, signal=29%	ACTG1/ITGB1/MYH9/FKBP1A/MTDH/ANXA2/FLNA/PKM/CALR/MYDGF/STK4/SYK/CDC42/HNRNPU/LY6E/BAK1/NDUFV2/ATP5F1B/XBP1/MDM2/CAV1/IL6R/RNF213/SEMA4A/PDLIM1/PRKD2/BAX/KLF2/PGK1/STAT1/EMC10/RTN4/STAT3/CASP3/PLEC/LDLR/CTSH/CCM2/DNMT1/PRKDC/PRMT1/RB1/PDCL3/TCF25/MEF2C/HIPK2/CXCR3/TGFB1/ID1/RHOB/G6PD/PCNA/SRPK2/HECTD1/MTHFD1/AP1B1/UNC13D/ITGB1BP1/AAMP/AKAP13/OXCT1/RHOA/WASF2/ECE1/GAB1/PDPK1/ERAP1/TMED2/EIF2AK3/YWH…
GO:0043618	regulation of transcription from RNA polymerase II promoter in response to stress	27	-0.644705	-2.36128	3.99756e-05	0.00221229	337	tags=41%, list=6%, signal=39%	ATF4/EGR1/JUN/NFE2L2/DDIT3/CITED2/BACH1/BAG3/ATF3/HSPA1A/DNAJB1
GO:0001525	angiogenesis	119	0.502128	1.69576	4.07495e-05	0.00221412	1277	tags=44%, list=22%, signal=35%	ACTG1/ITGB1/MYH9/MTDH/ANXA2/FLNA/PKM/MYDGF/STK4/SYK/CDC42/ATP5F1B/XBP1/CAV1/RNF213/SEMA4A/PRKD2/KLF2/PGK1/STAT1/EMC10/STAT3/CTSH/PDCL3/HIPK2/CXCR3/ID1/RHOB/SRPK2/ITGB1BP1/AAMP/RHOA/WASF2/GAB1/PDPK1/ERAP1/EIF2AK3/YWHAZ/SLC12A6/B4GALT1/PRKCB/S1PR1/PANK2/PDCD6/C1GALT1/PTK2B/AGGF1/FBXW7/MED1/GTF2I/ROCK1/EPN1
GO:0006909	phagocytosis	83	0.540243	1.77048	4.32851e-05	0.00230989	1183	tags=37%, list=20%, signal=30%	CORO1A/ITGB1/MYH9/CNN2/CALR/RAC2/HMGB1/SYK/DNM2/CDC42/CSK/BIN2/MESD/VAV1/LDLR/ITGB2/MYO1G/RAB14/ANXA11/CDC42SE1/PTPRC/UNC13D/PLCG2/SH3BP1/SLAMF1/PYCARD/NCKAP1L/RAB11FIP2/EIF2AK1/APPL1/BECN1
GO:0000902	cell morphogenesis	250	0.432016	1.53459	4.53173e-05	0.00237591	1624	tags=44%, list=28%, signal=33%	CORO1A/ACTB/ITGB1/MYH9/STMN1/FLNA/P4HB/CFL1/CALR/STK4/C1QBP/RAC2/SLC9A3R1/DNM2/S100A10/MYADM/CDC42/LIMS1/WDR1/MSN/SEMA4A/FGD2/ARPC2/PTPN6/ITGA4/KLF2/TWF2/YTHDF2/DBNL/RTN4/CNP/CASP3/CAPZB/PLEC/ITGB7/PHIP/ITGB2/PRKDC/ACTR2/RB1/MEF2C/ALDOA/ARHGAP4/RHOQ/PRPF40A/CDC42SE1/ID1/EIF2AK4/RHOB/CPNE5/VHL/TAOK3/CAP1/CAPRIN1/DIAPH1/UNC13D/ITGB1BP1/ACTN4/RHOA/WASF2/IQGAP1/ECE1/MYCBP2/S100A6/PAK2/MACF1/PLAA/PLOD…
GO:0051494	negative regulation of cytoskeleton organization	49	0.609774	1.86701	4.66127e-05	0.0024017	1125	tags=41%, list=19%, signal=33%	CORO1A/STMN1/PFN1/TMSB10/ADD3/MTPN/SPTBN1/MYADM/TWF2/SPTAN1/CAPZB/ADD1/GMFG/WAS/CAPZA1/WASF2/SWAP70/PAK2/S1PR1/FLII
GO:0048514	blood vessel morphogenesis	137	0.488912	1.67193	5.04716e-05	0.00255645	1377	tags=45%, list=23%, signal=35%	ACTG1/ITGB1/MYH9/MTDH/ANXA2/FLNA/PKM/MYDGF/STK4/SYK/CDC42/BAK1/ATP5F1B/XBP1/CAV1/RNF213/SEMA4A/PRKD2/BAX/KLF2/PGK1/STAT1/EMC10/STAT3/LDLR/CTSH/CCM2/PDCL3/HIPK2/CXCR3/TGFB1/ID1/RHOB/SRPK2/ITGB1BP1/AAMP/RHOA/WASF2/GAB1/PDPK1/ERAP1/EIF2AK3/YWHAZ/SLC12A6/B4GALT1/PRKCB/S1PR1/PANK2/PDCD6/C1GALT1/PTK2B/AGGF1/FBXW7/SPI1/MED1/GTF2I/ROCK1/EPN1/HPGD/RNH1/CHD7
GO:0034330	cell junction organization	135	0.488089	1.67008	5.9523e-05	0.00296466	923	tags=32%, list=16%, signal=27%	ACTB/ACTG1/PFN1/FLNA/CFL1/VCP/PERP/EIF4G1/CDC20/S100A10/CDC42/LIMS1/WDR1/CAV1/TUBB/SEMA4A/RAB29/SDF4/CSK/ARF6/DBNL/POLDIP2/PLEC/MESD/CCM2/ADD1/ACTR2/MEF2C/TGFB1/CAPRIN1/IQSEC1/LSR/ITGB1BP1/CAPZA1/SH3BP1/RHOA/ZDHHC12/WASF2/DNAJA3/YWHAZ/FNTA/PAK2/MACF1
GO:0051493	regulation of cytoskeleton organization	181	0.4629	1.62194	6.10842e-05	0.00299255	1091	tags=34%, list=19%, signal=28%	CORO1A/ACTG1/STMN1/PFN1/FLNA/ARHGDIB/TMSB10/ARPC1B/IQGAP2/RAC2/ADD3/MTPN/SPTBN1/S100A10/MYADM/CDC42/HNRNPU/WDR1/ARPC5/CHMP4B/ARHGDIA/ARPC2/ARPC4/TWF2/ARF6/COTL1/DBNL/DYNC1H1/CLTC/ARPC3/SPTAN1/CAPZB/CAPN2/ADD1/TRIM27/RHOQ/ID1/GMFG/RHOB/WAS/ARPC5L/DIAPH1/ITGB1BP1/AKAP13/CAPZA1/SH3BP1/RHOA/HCLS1/WASF2/IQGAP1/MYCBP2/SWAP70/PAK2/PYCARD/CYFIP2/NUMA1/S1PR1/DCTN1/TPR/PTK2B/NCKAP1L
GO:0061077	chaperone-mediated protein folding	52	-0.483003	-2.05439	6.80568e-05	0.0031034	272	tags=29%, list=5%, signal=28%	CD74/CHORDC1/FKBP11/HSPA13/HSPA6/DNAJB6/HSPA8/DNAJB4/FKBP2/HSPE1/HSPB1/HSPA1A/DNAJB1/HSPH1/HSPA1B
GO:0019883	antigen processing and presentation of endogenous antigen	17	0.74924	1.9108	6.85394e-05	0.0031034	516	tags=53%, list=9%, signal=48%	HLA-A/TAP1/HLA-B/TAPBP/ABCB9/HLA-DRB1/HLA-E/TAP2/ERAP2
GO:0048002	antigen processing and presentation of peptide antigen	37	0.641077	1.87313	6.68355e-05	0.0031034	977	tags=46%, list=17%, signal=39%	HLA-A/TAP1/CALR/HLA-B/IFI30/DNM2/TAPBP/ABCB9/HLA-DRB1/HLA-E/TAP2/HLA-DRB5/ERAP2/CTSD/ERAP1/HLA-DPB1/PYCARD
GO:0120034	positive regulation of plasma membrane bounded cell projection assembly	33	0.652231	1.87237	6.6084e-05	0.0031034	1019	tags=42%, list=17%, signal=35%	PFN1/RIPOR2/RAC2/DNM2/CDC42/ARPC2/TWF2/SEPTIN9/ACTR3/ACTR2/RHOQ/WASF2/AKIRIN1/DEF8
GO:0001944	vasculature development	169	0.464769	1.61847	6.80033e-05	0.0031034	1277	tags=40%, list=22%, signal=32%	ACTG1/ITGB1/MYH9/MTDH/ANXA2/FLNA/PKM/MYDGF/STK4/SYK/CDC42/BAK1/ATP5F1B/XBP1/MDM2/CAV1/IL6R/RNF213/SEMA4A/PRKD2/BAX/KLF2/PGK1/STAT1/EMC10/STAT3/LDLR/CTSH/CCM2/DNMT1/PDCL3/MEF2C/HIPK2/CXCR3/TGFB1/ID1/RHOB/SRPK2/HECTD1/UNC13D/ITGB1BP1/AAMP/RHOA/WASF2/GAB1/PDPK1/ERAP1/TMED2/EIF2AK3/YWHAZ/SLC12A6/B4GALT1/ANKRD17/MAP2K1/PRKCB/S1PR1/PANK2/SNX17/PDCD6/C1GALT1/PTK2B/AGGF1/FBXW7/SPI1/MED1/GTF2I/ROCK1/EPN1
GO:0048729	tissue morphogenesis	114	0.502437	1.68557	7.52409e-05	0.00331109	751	tags=27%, list=13%, signal=24%	ACTB/ACTG1/ITGB1/FKBP1A/PFN1/FLNA/STK4/SLC9A3R1/PPP1CA/CDC42/LY6E/WDR1/MDM2/MSN/PRKD2/STAT1/CTSZ/CASP3/BRD2/CTSH/GPI/CCM2/MEF2C/TGFB1/RHOB/KRAS/GRSF1/HECTD1/MTHFD1/SH3BP1/RHOA
GO:0060284	regulation of cell development	123	0.480422	1.62803	7.59367e-05	0.00331109	1770	tags=47%, list=30%, signal=34%	FLNA/P4HB/CALR/C1QBP/DNM2/S100A10/MYADM/CDC42/LIMS1/XRCC5/SEMA4A/ARPC2/TWF2/YTHDF2/DBNL/RTN4/RNF10/LDLR/ADD1/PRKDC/ACTR2/ARHGAP4/TGFB1/HMGB2/ID1/SRRT/CAPRIN1/UNC13D/ITGB1BP1/ACTN4/TSPO/PRPF19/MACF1/UFL1/MAP2K1/CTDSP1/EZH2/DHX36/PRMT5/DNAJB11/KDM1A/FBXW7/HDAC1/ROCK1/CUX1/TRPV2/CHD7/PRKCI/REST/ANAPC2/MAP3K13/LILRB1/EIF4G2/NAP1L1/DICER1/SPEN/STK25/KDM4A
GO:0035295	tube development	237	0.431871	1.53027	7.645e-05	0.00331109	1428	tags=40%, list=24%, signal=31%	ACTG1/ITGB1/MYH9/MTDH/ANXA2/PFN1/TYMS/FLNA/PKM/MYDGF/STK4/PPP1CA/SYK/CDC42/FKBP8/BAK1/ATP5F1B/XBP1/CAV1/RNF213/SEMA4A/PRKD2/BAX/PTPN6/KLF2/PGK1/STAT1/EMC10/CTSZ/STAT3/CASP3/LDLR/BRD2/CTSH/CCM2/RB1/PDCL3/MEF2C/HIPK2/CXCR3/TGFB1/ATP6AP2/ID1/RHOB/KRAS/SRPK2/HECTD1/MTHFD1/ITGB1BP1/AAMP/RHOA/WASF2/ECE1/GAB1/PDPK1/ERAP1/AIMP2/TMED2/EIF2AK3/YWHAZ/SLC12A6/B4GALT1/PLOD3/ADA/MAP2K1/PRKCB/S1PR1/PANK2/PHACTR…
GO:0034109	homotypic cell-cell adhesion	28	0.676266	1.87636	7.97158e-05	0.00340321	307	tags=36%, list=5%, signal=34%	ACTB/ACTG1/MYH9/PPIA/CD99/FLNA/CLIC1/SYK/PTPN6/MYL12A
GO:0097581	lamellipodium organization	33	0.648184	1.86075	8.78976e-05	0.00369965	1039	tags=45%, list=18%, signal=38%	ITGB1/RAC2/DNM2/CDC42/ARPC5/ARPC2/TWF2/CAPZB/ACTR3/ACTR2/WAS/WASF2/GOLPH3/AKIRIN1/S1PR1
GO:0010592	positive regulation of lamellipodium assembly	13	0.797609	1.90767	9.45666e-05	0.0038713	879	tags=69%, list=15%, signal=59%	RAC2/DNM2/CDC42/ARPC2/TWF2/ACTR3/ACTR2/WASF2/AKIRIN1
GO:0050878	regulation of body fluid levels	94	0.515027	1.7081	9.38044e-05	0.0038713	820	tags=29%, list=14%, signal=25%	ACTB/ACTG1/MYH9/STMN1/PPIA/LMAN1/FLNA/AQP3/CLIC1/GNAI2/SYK/XBP1/CAV1/PTPN6/MYL12A/PLEC/NME1/VAV1/GPI/FIBP/COPA/WAS/LSR/PLCG2/FLI1/OAS2/ENTPD1
GO:0030032	lamellipodium assembly	26	0.690481	1.89776	0.000101627	0.00405903	1039	tags=54%, list=18%, signal=45%	ITGB1/RAC2/DNM2/CDC42/ARPC2/TWF2/CAPZB/ACTR3/ACTR2/WAS/WASF2/GOLPH3/AKIRIN1/S1PR1
GO:0002250	adaptive immune response	160	0.457146	1.58322	0.000101869	0.00405903	1091	tags=35%, list=19%, signal=29%	HLA-A/TAP1/SPN/HLA-B/C1QBP/HMGB1/SYK/IL6R/LIME1/SEMA4A/PRKD2/IRF4/PTPN6/CSK/DBNL/LILRB4/SASH3/HLA-DRB1/STAT3/HLA-E/DENND1B/NFKB2/TAP2/CTSH/HLA-DRB5/RFTN1/BTN3A2/MYO1G/TRIM27/MEF2C/ERAP2/TGFB1/UNC93B1/EIF2AK4/BTK/IL27RA/WAS/IRF7/PTPRC/UNC13D/TCIRG1/IRF1/OTUB1/SLAMF1/ERAP1/RELB/CD79B/SWAP70/HLA-DPB1/ADA/MSH6/PYCARD/LAX1/PRKCB/PTK2B/NCKAP1L
GO:0007155	cell adhesion	328	0.406974	1.46429	0.000104555	0.00411123	978	tags=28%, list=17%, signal=25%	CORO1A/HLA-A/ACTB/ACTG1/ITGB1/MYH9/PPIA/ANXA2/SPN/CD99/FLNA/ARHGDIB/RIPOR2/CLIC1/P4HB/CALR/LAPTM5/STK4/C1QBP/RAC2/PERP/PPP1CA/HMGB1/SYK/DNM2/S100A10/MYADM/CDC42/LIMS1/SSPN/ATP5F1B/XBP1/MSN/CAV1/PDLIM1/PRKD2/ARHGDIA/ARPC2/PTPN6/ITGA4/CSK/DOCK8/YTHDF2/SELPLG/ARF6/ADAM19/LILRB4/SASH3/MYL12A/HLA-DRB1/POLDIP2/CASP3/HLA-E/ITGB7/VAV1/SELL/ITGB2/HLA-DRB5/MYO1G/FLOT2/FIBP/CXCR3/TGFB1/ID1/RHOB/IL27RA/PTPRC…
GO:0034605	cellular response to heat	38	-0.543801	-2.14484	0.00011783	0.00457307	153	tags=21%, list=3%, signal=21%	HSPA6/DNAJB6/BAG3/HSP90AB1/HSPA1A/HSP90AA1/DNAJB1/HSPA1B
GO:0015800	acidic amino acid transport	13	0.792238	1.89483	0.000122586	0.00469664	160	tags=23%, list=3%, signal=23%	ITGB1/SLC9A3R1/ARL6IP1
GO:0048488	synaptic vesicle endocytosis	17	0.735725	1.87633	0.000128255	0.00479101	566	tags=47%, list=10%, signal=43%	ACTB/ACTG1/CALM3/DNM2/ARF6/AP2M1/PPP3CC/CANX
GO:0140238	presynaptic endocytosis	17	0.735725	1.87633	0.000128255	0.00479101	566	tags=47%, list=10%, signal=43%	ACTB/ACTG1/CALM3/DNM2/ARF6/AP2M1/PPP3CC/CANX
GO:0002483	antigen processing and presentation of endogenous peptide antigen	15	0.769834	1.90237	0.000131189	0.00484011	516	tags=60%, list=9%, signal=55%	HLA-A/TAP1/HLA-B/TAPBP/ABCB9/HLA-DRB1/HLA-E/TAP2/ERAP2
GO:1902745	positive regulation of lamellipodium organization	16	0.759543	1.90111	0.000134168	0.00488964	879	tags=56%, list=15%, signal=48%	RAC2/DNM2/CDC42/ARPC2/TWF2/ACTR3/ACTR2/WASF2/AKIRIN1
GO:0034620	cellular response to unfolded protein	69	-0.432493	-1.9098	0.000138009	0.00496903	337	tags=26%, list=6%, signal=25%	ATF4/SERP1/BCL2L11/CTH/NFE2L2/DDIT3/HSPA13/HSPA6/PPP1R15A/DNAJB9/DERL3/BAG3/HSPA8/HERPUD1/HSPD1/ATF3/HSPA1A/HSPA1B
GO:0007266	Rho protein signal transduction	38	0.631304	1.85635	0.000140895	0.00501254	811	tags=45%, list=14%, signal=39%	ITGB1/STMN1/ARHGDIB/RIPOR2/CFL1/CDC42/ARHGDIA/ARHGAP4/CDC42SE1/ARHGEF1/P2RY8/RHOB/CNKSR1/WAS/AKAP13/RHOA/RAF1
GO:0019885	antigen processing and presentation of endogenous peptide antigen via MHC class I	13	0.788892	1.88682	0.000147831	0.00519742	516	tags=62%, list=9%, signal=56%	HLA-A/TAP1/HLA-B/TAPBP/ABCB9/HLA-E/TAP2/ERAP2
GO:0006259	DNA metabolic process	483	0.379886	1.38409	0.000150774	0.00523925	1920	tags=41%, list=33%, signal=30%	RRM2/ACTB/APOBEC3C/TYMS/APOBEC3G/SMCHD1/SUB1/HMGA1/PTTG1/RAN/MCM7/SFPQ/DUT/PARP1/VCP/CCT2/CCT5/HMGB1/SET/CDC42/TK1/HNRNPU/XRCC5/RBBP6/PCLAF/PRKD2/MCM5/DDB1/HNRNPD/BAX/NUCKS1/RAD9A/CCT8/UBR5/CCT6A/HERC2/SSRP1/STOML2/POLDIP2/BAZ2A/KMT2A/RAD23B/NME1/MCM3/CENPX/FBH1/CCT3/RNASEH1/STUB1/DNMT1/PRKDC/ACTR2/FEN1/XRCC6/HMGB3/TGFB1/HMGB2/HNRNPA2B1/RFC1/PPP4C/ISG20/IL27RA/APOBEC3B/NASP/PCNA/TAOK3/WAS/NHP2/SU…
GO:1901099	negative regulation of signal transduction in absence of ligand	10	-0.816068	-2.268	0.000162565	0.00549196	368	tags=40%, list=6%, signal=38%	BCL2/IFI6/HSPA1A/HSPA1B
GO:2001240	negative regulation of extrinsic apoptotic signaling pathway in absence of ligand	10	-0.816068	-2.268	0.000162565	0.00549196	368	tags=40%, list=6%, signal=38%	BCL2/IFI6/HSPA1A/HSPA1B
GO:0030168	platelet activation	35	0.618411	1.79849	0.000163559	0.00549196	499	tags=31%, list=8%, signal=29%	ACTB/ACTG1/MYH9/PPIA/FLNA/CLIC1/SYK/PTPN6/MYL12A/VAV1/FIBP
GO:0051653	spindle localization	23	0.683574	1.84116	0.000172218	0.00571846	1053	tags=52%, list=18%, signal=43%	ITGB1/MYH9/CFL1/DYNC1H1/KPNB1/ACTR3/ACTR2/MAD2L1/NUSAP1/MAP4/NUMA1/DCTN1
GO:0045216	cell-cell junction organization	39	0.613659	1.80636	0.000184878	0.00607136	751	tags=38%, list=13%, signal=34%	ACTB/ACTG1/FLNA/PERP/CDC42/LIMS1/WDR1/CAV1/CSK/PLEC/CCM2/ADD1/TGFB1/LSR/RHOA
GO:0006260	DNA replication	138	0.464303	1.5904	0.000186999	0.00607425	1978	tags=50%, list=34%, signal=34%	RRM2/HMGA1/MCM7/DUT/SET/CDC42/RBBP6/PCLAF/MCM5/NUCKS1/SSRP1/STOML2/MCM3/CENPX/FBH1/RNASEH1/FEN1/RFC1/NASP/PCNA/SRPK2/TOP1/BAZ1A/MCM4/PNKP/DNAJA3/ZBTB38/RRM1/TBRG1/WDR18/INO80E/ANKRD17/RUVBL1/SSBP1/RPA1/RBBP4/SUPT16H/NBN/PPP2CA/CDC6/PPP2R1A/YY1/GMNN/SIRT7/POLD2/LIG1/GRWD1/NUGGC/CDK9/BLM/MCM6/RUVBL2/EHMT2/WAPL/RTF2/PIF1/SMC3/NAP1L1/RPA2/PURA/POLE3/FBXO5/DNAJC2/RFC4/ZPR1/GTPBP4/TOPBP1/REPIN1/PRIM1
GO:1903036	positive regulation of response to wounding	13	0.781451	1.86903	0.000192883	0.00619801	171	tags=31%, list=3%, signal=30%	ACTG1/ITGB1/FLNA/XBP1
GO:0021954	central nervous system neuron development	18	-0.701099	-2.31821	0.000227813	0.00724255	254	tags=33%, list=4%, signal=32%	NR4A2/UQCRQ/C12orf57/UBB/HSP90AB1/HSP90AA1
GO:0060429	epithelium development	246	0.41061	1.45785	0.00023539	0.00732753	1377	tags=33%, list=23%, signal=26%	ACTB/ACTG1/PFN1/TYMS/NCOA3/FLNA/AQP3/STK4/SLC9A3R1/TXNIP/PPP1CA/MYADM/CDC42/FKBP8/WDR1/RBBP6/MSN/CAV1/TUBB/PRKD2/BAX/KLF2/PGK1/STAT1/CTSZ/RTN4/PLAAT4/CASP3/PLEC/VDAC1/BRD2/CTSH/CCM2/ADD1/PRKDC/MEF2C/TGFB1/ATP6AP2/ID1/RHOB/KRAS/PCNA/GRSF1/HECTD1/MTHFD1/PPHLN1/SH3BP1/RHOA/IQGAP1/ECE1/PDPK1/AIMP2/TMED2/TRADD/KEAP1/B4GALT1/PLOD3/MAP2K1/NUMA1/S1PR1/TRPC4AP/PHACTR4/SRSF6/C1GALT1/EZH2/PHB2/E2F4/GRB2/ASX…
GO:0051130	positive regulation of cellular component organization	361	0.390578	1.40981	0.000234684	0.00732753	1600	tags=38%, list=27%, signal=29%	EIF5A/ANXA2/PFN1/LMAN1/FLNA/RIPOR2/LCP1/SFPQ/SMC4/RAC2/VCP/EIF4G1/CCT2/CCT5/CDC20/SYK/SLC25A5/DNM2/S100A10/CDC42/LIMS1/XRCC5/WDR1/MFF/BAK1/MSN/CAV1/SEMA4A/ANAPC5/ARPC2/HNRNPD/BAX/TWF2/SEPTIN9/CCT8/ARF6/SF3A2/DBNL/DYNC1H1/CCT6A/STOML2/POLDIP2/CAPN2/PHIP/VDAC1/AP2M1/CCT3/STUB1/PPP3CC/ADD1/ACTR3/DNMT1/ACTR2/FEN1/RB1/TRIM27/RHOQ/TGFB1/HNRNPA2B1/ID1/TMED9/WAS/SUMO1/RAD21/PNKP/CAPRIN1/PPHLN1/IQSEC1/HNR…
GO:0030042	actin filament depolymerization	23	0.678233	1.82678	0.000238969	0.00736225	914	tags=52%, list=16%, signal=44%	CFL1/ADD3/MTPN/SPTBN1/WDR1/TWF2/SPTAN1/CAPZB/ADD1/CAPZA1/SH3BP1/SWAP70
GO:0090068	positive regulation of cell cycle process	87	0.513996	1.69314	0.000251027	0.00765485	1371	tags=43%, list=23%, signal=33%	RRM2/SFPQ/EIF4G1/CDC42/HNRNPU/CDC25B/MDM2/CCND2/ANAPC5/DYNC1H1/RANBP1/POLDIP2/PHIP/BRD4/FEN1/RB1/MAD2L1/RAD21/KMT2E/PLCG2/RHOA/CCNB1/PAGR1/RRM1/NUSAP1/ANKRD17/NUMA1/TPR/EZH2/PHB2/CDC6/BECN1/CCND3/MED1/DDX39B/KIF20B/PLRG1
GO:1902903	regulation of supramolecular fiber organization	133	0.471469	1.60926	0.000254716	0.00768888	1465	tags=44%, list=25%, signal=34%	CORO1A/ACTG1/STMN1/PFN1/FLNA/TMSB10/ARPC1B/ADD3/MTPN/SPTBN1/S100A10/MYADM/CDC42/WDR1/ARPC5/ARPC2/ARPC4/TWF2/ARF6/COTL1/DBNL/ARPC3/SPTAN1/CAPZB/LDLR/ADD1/RB1/TRIM27/ID1/GMFG/WAS/ARPC5L/ITGB1BP1/AKAP13/CAPZA1/SH3BP1/RHOA/HCLS1/WASF2/SWAP70/PAK2/PYCARD/CYFIP2/NUMA1/S1PR1/DCTN1/PTK2B/NCKAP1L/FLII/GRB2/PARK7/ROCK1/VASP/DRG1/MLST8/DLG1/VBP1/PLEK/DAPK3
GO:0051098	regulation of binding	150	0.455141	1.56979	0.000276667	0.00826796	1287	tags=37%, list=22%, signal=29%	ACTB/STMN1/FKBP1A/ANXA2/TLE5/RIPOR2/RAN/CALM3/STK4/PARP1/EIF4G1/PPP1CA/HMGB1/S100A10/CDC42/CAV1/IRF4/BAX/ITGA4/NUCKS1/CTSZ/POLDIP2/NME1/IFI16/FBH1/STUB1/CALM1/ADD1/RB1/MFNG/HIPK2/TGFB1/HMGB2/ID1/SUMO1/ITGB1BP1/DERL1/LRPAP1/BTAF1/EIF2S1/MARK3/CARD16/EIF3E/NSD1/CSNK1A1/TDG/PPP2CA/KDM1A/EPB41/PARK7/GMNN/FBXW7/ROCK1/JAK2/TMC8
GO:0034329	cell junction assembly	68	0.538669	1.72005	0.000295157	0.00873319	1540	tags=47%, list=26%, signal=35%	ACTB/ACTG1/EIF4G1/S100A10/CDC42/LIMS1/WDR1/CAV1/SEMA4A/RAB29/ARF6/DBNL/POLDIP2/PLEC/MEF2C/LSR/ITGB1BP1/CAPZA1/SH3BP1/RHOA/ZDHHC12/PAK2/MACF1/PTK2B/TLN1/DUSP22/PDCD6IP/ROCK1/DLG1/DAPK3/FLOT1/HDAC7
GO:0070423	nucleotide-binding oligomerization domain containing signaling pathway	15	-0.715096	-2.24926	0.000307441	0.00892924	80	tags=27%, list=1%, signal=26%	BIRC3/NFKBIA/HSPA1A/HSPA1B
GO:0051056	regulation of small GTPase mediated signal transduction	85	0.509665	1.67506	0.000307758	0.00892924	1028	tags=35%, list=17%, signal=30%	ITGB1/STMN1/ARHGDIB/RIPOR2/DNM2/FGD2/LRRC59/ARHGAP30/ARHGDIA/DEF6/DOCK8/ARF6/VAV1/ARHGAP4/CDC42SE1/ARHGEF1/P2RY8/KRAS/RASA3/IQSEC1/CYTH1/AKAP13/SH3BP1/GBF1/OGT/RAF1/SWAP70/ERBIN/MAPKAP1/ARHGAP45
GO:0070527	platelet aggregation	25	0.672193	1.84222	0.000328109	0.00942814	499	tags=40%, list=8%, signal=37%	ACTB/ACTG1/MYH9/PPIA/FLNA/CLIC1/SYK/PTPN6/MYL12A/FIBP
GO:0048870	cell motility	393	0.38372	1.38816	0.000344049	0.00969964	981	tags=27%, list=17%, signal=24%	CORO1A/ACTB/ACTG1/ITGB1/MYH9/CNN2/PPIA/SPN/PFN1/PPIB/CD99/FLNA/ARHGDIB/TMSB10/RIPOR2/CFL1/LCP1/CALR/GNAI2/ANXA6/STK4/C1QBP/RAC2/SLC9A3R1/HMGB1/SYK/MYADM/CDC42/WDR1/ARPC5/ATP5F1B/XBP1/MSN/CAV1/IL6R/SEMA4A/PDLIM1/PRKD2/ARPC2/BAX/ITGA4/DOCK8/SELPLG/ARF6/EMC10/BIN2/RTN4/ARPC3/STAT3/PLEC/ITGB7/ATP5F1A/VAV1/SELL/ITGB2/CTSH/GPI/ACTR3/MYO1G/MEF2C/ARHGAP4/CXCR3/RHOQ/TGFB1/PRPF40A/HMGB2/ID1/RHOB/IL27RA/WAS…
GO:0051674	localization of cell	393	0.38372	1.38816	0.000344049	0.00969964	981	tags=27%, list=17%, signal=24%	CORO1A/ACTB/ACTG1/ITGB1/MYH9/CNN2/PPIA/SPN/PFN1/PPIB/CD99/FLNA/ARHGDIB/TMSB10/RIPOR2/CFL1/LCP1/CALR/GNAI2/ANXA6/STK4/C1QBP/RAC2/SLC9A3R1/HMGB1/SYK/MYADM/CDC42/WDR1/ARPC5/ATP5F1B/XBP1/MSN/CAV1/IL6R/SEMA4A/PDLIM1/PRKD2/ARPC2/BAX/ITGA4/DOCK8/SELPLG/ARF6/EMC10/BIN2/RTN4/ARPC3/STAT3/PLEC/ITGB7/ATP5F1A/VAV1/SELL/ITGB2/CTSH/GPI/ACTR3/MYO1G/MEF2C/ARHGAP4/CXCR3/RHOQ/TGFB1/PRPF40A/HMGB2/ID1/RHOB/IL27RA/WAS…
GO:0035967	cellular response to topologically incorrect protein	83	-0.38633	-1.72813	0.000352327	0.00984019	337	tags=22%, list=6%, signal=21%	ATF4/SERP1/BCL2L11/CTH/NFE2L2/DDIT3/HSPA13/HSPA6/PPP1R15A/DNAJB9/DERL3/BAG3/HSPA8/HERPUD1/HSPD1/ATF3/HSPA1A/HSPA1B
GO:0019882	antigen processing and presentation	58	0.547074	1.70963	0.00036482	0.0100948	1145	tags=41%, list=19%, signal=34%	HLA-A/TAP1/CALR/HLA-B/PSMB8/IFI30/DNM2/TAPBP/ABCB9/HLA-DRB1/HLA-E/TAP2/CTSH/HLA-DRB5/RFTN1/ERAP2/WAS/CTSD/ERAP1/RELB/HLA-DPB1/PYCARD/RAB6A/TAPBPL
GO:0022402	cell cycle process	485	0.374513	1.3646	0.00038506	0.0105571	1713	tags=38%, list=29%, signal=29%	RRM2/ITGB1/MYH9/STMN1/FLNA/PSME2/CFL1/PTTG1/CALR/RAN/CALM3/GSPT1/SFPQ/SMC4/VCP/EIF4G1/KHDRBS1/CCNI/SPTBN1/CDC20/DNM2/CDC42/HNRNPU/CDC25B/MDM2/TUBB/CCND2/MKI67/PCLAF/SEPTIN6/ANAPC5/CHMP4B/DDB1/PTPN6/SND1/YTHDF2/RAD9A/SEPTIN9/DYNC1H1/CLTC/FBXW5/RANBP1/POLDIP2/PLEC/PHIP/MCM3/KPNB1/CENPX/MYBL2/CALM1/BRD4/ACTR3/PRKDC/ACTR2/FEN1/UBE2L3/SEPTIN1/RB1/PSMD13/ANXA11/PRPF40A/ZWINT/UBE2S/EIF2AK4/RHOB/MAD2L1/D…
GO:0031032	actomyosin structure organization	49	0.576561	1.76532	0.000393491	0.0106902	1276	tags=47%, list=22%, signal=37%	ACTG1/ITGB1/MYH9/CNN2/STMN1/PFN1/S100A10/CDC42/WDR1/PDLIM1/PLEC/WAS/ITGB1BP1/AKAP13/RHOA/WASF2/PAK2/S1PR1/PTK2B/FLII/EPB41/PDCD6IP/ROCK1
GO:2001252	positive regulation of chromosome organization	60	0.540792	1.69828	0.000408159	0.0109887	1164	tags=43%, list=20%, signal=35%	SFPQ/SMC4/CCT2/CCT5/XRCC5/HNRNPD/CCT8/CCT6A/CCT3/DNMT1/FEN1/HNRNPA2B1/RAD21/PNKP/PPHLN1/NABP2/SMC2/MAP2K7/SSBP1/NUMA1/DKC1/TPR/TNKS2/DHX36/NCAPD2/NBN
GO:0051099	positive regulation of binding	75	0.526584	1.70126	0.000435702	0.0114836	521	tags=29%, list=9%, signal=27%	STMN1/FKBP1A/ANXA2/RIPOR2/RAN/CALM3/STK4/PARP1/EIF4G1/HMGB1/S100A10/CAV1/IRF4/POLDIP2/NME1/CALM1/ADD1/RB1/MFNG/HIPK2/TGFB1/HMGB2
GO:0009132	nucleoside diphosphate metabolic process	60	0.539673	1.69477	0.000437843	0.0114836	820	tags=32%, list=14%, signal=28%	RRM2/GAPDH/LDHA/ENO1/PKM/PGAM1/TPI1/PGK1/PFKL/STAT3/NME1/NUDT5/GPI/ALDOA/NCOR1/DTYMK/OGT/RRM1/ENTPD1
GO:0043254	regulation of protein-containing complex assembly	164	0.443579	1.54013	0.000438069	0.0114836	1175	tags=34%, list=20%, signal=28%	CORO1A/STMN1/PFN1/TMSB10/ARPC1B/LCP1/PREB/PARP1/VCP/ADD3/EIF4G1/MTPN/SPTBN1/HMGB1/SYK/MYADM/CDC42/BAK1/ARPC5/MSN/ARPC2/BAX/ARPC4/TWF2/ARF6/COTL1/DBNL/NAPA/ARPC3/SPTAN1/CAPZB/STUB1/ADD1/RB1/TGFB1/SUMO1/ARPC5L/PLCG2/CAPZA1/RHOA/CAND1/HCLS1/RAF1/NCLN/PSMC6/ICE1/PYCARD/CYFIP2/NUMA1/DCTN1/HCFC1/PTK2B/NCKAP1L/FLII/GRB2/BIK
GO:0035872	nucleotide-binding domain, leucine rich repeat containing receptor signaling pathway	16	-0.686082	-2.17379	0.000453636	0.0115894	80	tags=25%, list=1%, signal=25%	BIRC3/NFKBIA/HSPA1A/HSPA1B
GO:0090162	establishment of epithelial cell polarity	11	0.791843	1.83682	0.000451604	0.0115894	794	tags=73%, list=13%, signal=63%	SLC9A3R1/CDC42/MSN/ARF6/CYTH1/SH3BP1/RHOA/GOLPH3
GO:0000910	cytokinesis	71	0.527319	1.68916	0.000457616	0.0115894	1381	tags=42%, list=23%, signal=33%	MYH9/STMN1/CALM3/SPTBN1/CDC42/CDC25B/SEPTIN6/CHMP4B/SEPTIN9/POLDIP2/PLEC/CALM1/ACTR3/ACTR2/SEPTIN1/ANXA11/PRPF40A/RHOB/RHOA/NUSAP1/CDC6/BECN1/PDCD6IP/ROCK1/USP8/SEPTIN2/PIN1/KIF20B/BIRC6/EFHC1
GO:0050900	leukocyte migration	107	0.477706	1.59812	0.000456148	0.0115894	1091	tags=39%, list=19%, signal=33%	CORO1A/ITGB1/MYH9/PPIA/SPN/PPIB/CD99/RIPOR2/CALR/C1QBP/RAC2/HMGB1/SYK/CDC42/WDR1/MSN/IL6R/ITGA4/DOCK8/SELPLG/PLEC/ITGB7/VAV1/SELL/ITGB2/MYO1G/CXCR3/IL27RA/GPSM3/STK10/GBF1/RHOA/GOLPH3/SLAMF1/AKIRIN1/SWAP70/B4GALT1/ADA/PYCARD/S1PR1/PTK2B/NCKAP1L
GO:0030834	regulation of actin filament depolymerization	21	0.676289	1.77895	0.000473104	0.0118809	1125	tags=57%, list=19%, signal=46%	ADD3/MTPN/SPTBN1/WDR1/TWF2/SPTAN1/CAPZB/ADD1/CAPZA1/SH3BP1/SWAP70/FLII
GO:1902904	negative regulation of supramolecular fiber organization	53	0.555281	1.72086	0.000495488	0.0123394	916	tags=36%, list=16%, signal=31%	CORO1A/STMN1/PFN1/TMSB10/ADD3/MTPN/SPTBN1/MYADM/TWF2/SPTAN1/CAPZB/LDLR/ADD1/GMFG/WAS/CAPZA1/WASF2/SWAP70/PAK2
GO:0048871	multicellular organismal homeostasis	126	0.458879	1.55962	0.00050204	0.0123992	1222	tags=34%, list=21%, signal=28%	CORO1A/ACTB/ACTG1/UCP2/ITGB1/STMN1/FABP5/CD38/AQP3/EIF4G1/SYK/CAV1/CHMP4B/IRF4/BAX/CSK/DYNC1H1/SASH3/OAS1/STAT3/DECR1/PLEC/CTSH/RB1/ID1/KRAS/PLAC8/TLE3/LSR/TCIRG1/OGT/NRDC/TSHR/DEF8/FH/S1PR1/CRTC3/PTK2B/CNOT3/KDM1A/NKIRAS2/INPP5D/STRAP
GO:0098660	inorganic ion transmembrane transport	183	0.430303	1.50723	0.000523229	0.0128166	1423	tags=36%, list=24%, signal=28%	CORO1A/UCP2/ITGB1/FKBP1A/ANXA2/FLNA/CALM3/ANXA6/SLC9A3R1/SLC25A5/DNM2/ATP5F1B/CAV1/LIME1/KCNK6/IBTK/BAX/PTPN6/TMEM165/KCNA3/UQCRFS1/AHNAK/UQCRC1/STOML2/MCUB/VDAC1/ORAI2/CYC1/CALM1/ATP5PO/G6PD/SUMO1/RASA3/SLC25A3/ATP13A1/PTPRC/DIAPH1/SLC25A11/PLCG2/ACTN4/TCIRG1/SEC61A1/PDPK1/ABCB8/ATP1B3/SLC39A7/NDUFS7/SLC12A6/ATP1A1/TRPC4AP/PTK2B/PHB2/COX8A/MCUR1/PARK7/NIPA2/CHERP/ATP6V1F/P2RX1/TRPV2/CHD7/ATP6V0D…
GO:0031638	zymogen activation	22	0.681554	1.81519	0.000552494	0.0134235	426	tags=41%, list=7%, signal=38%	ANXA2/ENO1/PERP/S100A10/BAK1/PGK1/CTSZ/IFI16/CTSH
GO:0030220	platelet formation	10	0.811065	1.84384	0.000560029	0.0134968	502	tags=60%, list=9%, signal=55%	MYH9/WDR1/PTPN6/CASP3/PRKDC/MEF2C
GO:0002253	activation of immune response	123	0.450442	1.52643	0.0005883	0.0140647	1237	tags=38%, list=21%, signal=31%	HLA-A/ZBP1/CD38/LAPTM5/SFPQ/C1QBP/KHDRBS1/HMGB1/SYK/XRCC5/LIME1/PRKD2/RAB29/AIM2/BAX/PTPN6/CSK/LILRB4/HLA-DRB1/STOML2/IFI16/VAV1/DENND1B/RFTN1/PRKDC/BTN3A2/XRCC6/MYO1G/MEF2C/BTK/PTPRC/PLCG2/CD79B/PAK2/HLA-DPB1/ADA/PYCARD/ZNFX1/UBE2N/LAX1/PRKCB/BLNK/NCKAP1L/APPL1/INPP5D/DUSP22/CASP6
GO:0006325	chromatin organization	277	0.399289	1.42757	0.000601109	0.0142569	1827	tags=41%, list=31%, signal=30%	ACTB/SMCHD1/HMGA1/HMGN2/SET/DAXX/HNRNPU/MKI67/KLF2/NUCKS1/ANP32E/NOC2L/SSRP1/BAZ2A/KMT2A/IKZF1/NUDT5/IFI16/BRD2/SMARCA4/BRD4/DNMT1/SMARCC1/HMGN1/RB1/TRIM27/NSD3/HMGB2/PHF19/C17orf49/NCOR1/NASP/PBRM1/TOP1/BAZ1A/KDM5A/BANF1/PPHLN1/CHD4/EPC1/KMT2E/UBN1/RBL2/OGT/MTA2/SMARCC2/INO80E/KMT2C/SRPK1/RUVBL1/ZNFX1/PRKCB/CENPW/NAP1L4/TPR/HCFC1/NSD1/EZH2/RBBP4/SUPT16H/TDG/BAZ1B/HMGN3/PRMT5/ARID1A/ASXL1/RING1/K…
GO:0036344	platelet morphogenesis	11	0.784332	1.8194	0.000622243	0.0146419	502	tags=55%, list=9%, signal=50%	MYH9/WDR1/PTPN6/CASP3/PRKDC/MEF2C
GO:0000904	cell morphogenesis involved in differentiation	165	0.433515	1.50737	0.000628267	0.0146682	1388	tags=37%, list=24%, signal=29%	ACTB/ITGB1/MYH9/STMN1/FLNA/P4HB/CFL1/CALR/C1QBP/RAC2/SLC9A3R1/DNM2/S100A10/MYADM/CDC42/LIMS1/WDR1/SEMA4A/ARPC2/PTPN6/ITGA4/TWF2/YTHDF2/DBNL/RTN4/CNP/CASP3/ITGB7/PRKDC/ACTR2/RB1/MEF2C/ARHGAP4/ID1/CAPRIN1/UNC13D/ITGB1BP1/ACTN4/RHOA/ECE1/MYCBP2/S100A6/PAK2/MACF1/PLOD3/FERMT3/MAP2K1/UBE3A/DHX36/KIF5B/KIF13B/CCDC88C/RAB8A/SPI1/ROCK1/VASP/TBC1D20/CUX1/TRPV2/FEZ2/USP33
GO:0098662	inorganic cation transmembrane transport	179	0.43278	1.5156	0.000633715	0.0146807	1423	tags=36%, list=24%, signal=28%	CORO1A/UCP2/ITGB1/FKBP1A/ANXA2/FLNA/CALM3/ANXA6/SLC9A3R1/SLC25A5/DNM2/ATP5F1B/CAV1/LIME1/KCNK6/IBTK/BAX/PTPN6/TMEM165/KCNA3/UQCRFS1/AHNAK/UQCRC1/STOML2/MCUB/VDAC1/ORAI2/CYC1/CALM1/ATP5PO/G6PD/SUMO1/RASA3/SLC25A3/ATP13A1/PTPRC/DIAPH1/PLCG2/ACTN4/TCIRG1/SEC61A1/PDPK1/ABCB8/ATP1B3/SLC39A7/NDUFS7/SLC12A6/ATP1A1/TRPC4AP/PTK2B/PHB2/COX8A/MCUR1/PARK7/NIPA2/CHERP/ATP6V1F/P2RX1/TRPV2/CHD7/ATP6V0D1/ITPR2/M…
GO:0048646	anatomical structure formation involved in morphogenesis	252	0.409484	1.45556	0.000647642	0.0148879	1277	tags=35%, list=22%, signal=28%	ACTG1/ITGB1/MYH9/FKBP1A/MTDH/ANXA2/PFN1/FLNA/RIPOR2/PKM/MYDGF/STK4/PERP/MTPN/SYK/CDC42/WDR1/ATP5F1B/XBP1/CAV1/RNF213/SEMA4A/PRKD2/PTPN6/ITGA4/KLF2/PGK1/STAT1/EMC10/RTN4/STAT3/CASP3/CAPN2/PLEC/BRD2/ITGB2/NFKB2/CTSH/GPI/PRKDC/MFNG/PDCL3/MEF2C/HIPK2/CXCR3/TGFB1/ID1/RHOB/SRPK2/RTF1/RRP7A/HECTD1/MTHFD1/UNC13D/ITGB1BP1/AAMP/AKAP13/RHOA/TCIRG1/WASF2/GAB1/PDPK1/ERAP1/TMED2/EIF2AK3/YWHAZ/SLC12A6/B4GALT1/A…
GO:0010720	positive regulation of cell development	80	0.506957	1.65548	0.000697464	0.0159108	1741	tags=49%, list=30%, signal=35%	FLNA/P4HB/CALR/C1QBP/DNM2/S100A10/MYADM/CDC42/LIMS1/XRCC5/ARPC2/TWF2/DBNL/ADD1/PRKDC/ACTR2/TGFB1/SRRT/CAPRIN1/UNC13D/TSPO/PRPF19/MACF1/UFL1/MAP2K1/DHX36/PRMT5/KDM1A/HDAC1/CUX1/TRPV2/PRKCI/ANAPC2/MAP3K13/EIF4G2/NAP1L1/DICER1/SPEN/STK25
GO:0070841	inclusion body assembly	12	-0.73542	-2.16215	0.000773451	0.0175106	102	tags=42%, list=2%, signal=41%	DNAJB6/BAG3/HSPA1A/DNAJB1/HSPA1B
GO:0044087	regulation of cellular component biogenesis	330	0.388906	1.39932	0.000783866	0.0176129	1526	tags=36%, list=26%, signal=28%	CORO1A/ACTG1/STMN1/PFN1/FLNA/TMSB10/RIPOR2/ARPC1B/LCP1/PREB/PARP1/RAC2/VCP/ADD3/EIF4G1/MTPN/SPTBN1/HMGB1/SYK/DNM2/S100A10/MYADM/CDC42/HNRNPU/LIMS1/XRCC5/BAK1/ARPC5/MSN/CAV1/SEMA4A/CHMP4B/ARPC2/BAX/ARPC4/TWF2/SEPTIN9/ARF6/COTL1/DBNL/DYNC1H1/NAPA/ARPC3/SNF8/SPTAN1/POLDIP2/CAPZB/STUB1/ADD1/ACTR3/DNMT1/ACTR2/RB1/MEF2C/RHOQ/TGFB1/ID1/WAS/SUMO1/ARPC5L/RAB1B/PPHLN1/VDAC3/ITGB1BP1/PLCG2/CAPZA1/RHOA/CAND1…
GO:0007599	hemostasis	58	0.533919	1.66852	0.000803075	0.0179099	820	tags=31%, list=14%, signal=27%	ACTB/ACTG1/MYH9/PPIA/LMAN1/FLNA/CLIC1/SYK/CAV1/PTPN6/MYL12A/VAV1/GPI/FIBP/WAS/PLCG2/FLI1/ENTPD1
GO:0016477	cell migration	360	0.383256	1.38271	0.000811369	0.0179608	977	tags=27%, list=17%, signal=24%	CORO1A/ACTG1/ITGB1/MYH9/CNN2/PPIA/SPN/PFN1/PPIB/CD99/FLNA/ARHGDIB/TMSB10/RIPOR2/LCP1/CALR/GNAI2/ANXA6/STK4/C1QBP/RAC2/SLC9A3R1/HMGB1/SYK/MYADM/CDC42/WDR1/ARPC5/ATP5F1B/XBP1/MSN/CAV1/IL6R/SEMA4A/PDLIM1/PRKD2/BAX/ITGA4/DOCK8/SELPLG/ARF6/EMC10/BIN2/RTN4/STAT3/PLEC/ITGB7/ATP5F1A/VAV1/SELL/ITGB2/CTSH/GPI/MYO1G/MEF2C/ARHGAP4/CXCR3/RHOQ/TGFB1/PRPF40A/HMGB2/ID1/RHOB/IL27RA/CAP1/CCAR1/ARPC5L/PTPRC/DIAPH1/…
GO:0051146	striated muscle cell differentiation	62	0.520782	1.64482	0.000817689	0.0179676	596	tags=27%, list=10%, signal=25%	ACTG1/ITGB1/MYH9/RIPOR2/CALR/MTPN/HNRNPU/WDR1/XBP1/CASP3/CAPN2/PLEC/RB1/MEF2C/TGFB1/KRAS/G6PD
GO:0098609	cell-cell adhesion	221	0.409353	1.44574	0.000842242	0.0183721	518	tags=21%, list=9%, signal=20%	CORO1A/HLA-A/ACTB/ACTG1/ITGB1/MYH9/PPIA/ANXA2/SPN/CD99/FLNA/RIPOR2/CLIC1/LAPTM5/RAC2/PERP/PPP1CA/HMGB1/SYK/MYADM/LIMS1/XBP1/MSN/CAV1/PDLIM1/PTPN6/ITGA4/CSK/DOCK8/YTHDF2/SELPLG/ADAM19/LILRB4/SASH3/MYL12A/HLA-DRB1/CASP3/HLA-E/ITGB7/VAV1/SELL/ITGB2/HLA-DRB5/FLOT2/FIBP/TGFB1
GO:0045071	negative regulation of viral genome replication	32	0.606002	1.7285	0.000865403	0.0187405	1007	tags=44%, list=17%, signal=36%	APOBEC3C/APOBEC3G/ILF3/OAS1/IFI16/ZC3HAV1/ISG20/APOBEC3B/SRPK2/BANF1/OAS2/SHFL/SRPK1/ZNFX1
GO:0014902	myotube differentiation	24	0.652369	1.77485	0.000896405	0.0192722	502	tags=29%, list=9%, signal=27%	ITGB1/MYH9/RIPOR2/XBP1/CAPN2/PLEC/MEF2C
GO:0046578	regulation of Ras protein signal transduction	58	0.531065	1.6596	0.000912811	0.0194847	965	tags=36%, list=16%, signal=31%	ITGB1/STMN1/ARHGDIB/RIPOR2/DNM2/LRRC59/ARHGDIA/ARF6/CDC42SE1/P2RY8/KRAS/RASA3/IQSEC1/CYTH1/AKAP13/SH3BP1/GBF1/OGT/RAF1/ERBIN/MAPKAP1
GO:0051480	regulation of cytosolic calcium ion concentration	67	0.510313	1.62801	0.000939426	0.0199106	1402	tags=49%, list=24%, signal=38%	CORO1A/CD52/FKBP1A/S1PR4/CD38/CALM3/HMGB1/P2RX5/BAK1/CAV1/LIME1/IBTK/BAX/PTPN6/CALM1/CXCR3/P2RY8/RASA3/PTPRC/DIAPH1/PLCG2/PDPK1/SWAP70/RIC3/S1PR1/PTK2B/JAK2/CHERP/P2RX1/TRPV2/CHD7/ITPR2/LETM1
GO:0002009	morphogenesis of an epithelium	97	0.480841	1.59992	0.000990583	0.020847	751	tags=27%, list=13%, signal=24%	ACTB/ACTG1/PFN1/FLNA/STK4/SLC9A3R1/PPP1CA/CDC42/WDR1/MSN/PRKD2/STAT1/CTSZ/CASP3/BRD2/CTSH/CCM2/MEF2C/TGFB1/RHOB/KRAS/GRSF1/HECTD1/MTHFD1/SH3BP1/RHOA
GO:0009185	ribonucleoside diphosphate metabolic process	52	0.546075	1.68585	0.00106192	0.022192	798	tags=31%, list=14%, signal=27%	RRM2/GAPDH/LDHA/ENO1/PKM/PGAM1/TPI1/PGK1/PFKL/STAT3/NUDT5/GPI/ALDOA/NCOR1/OGT/RRM1
GO:0006213	pyrimidine nucleoside metabolic process	10	0.796671	1.81112	0.00111392	0.0223697	609	tags=60%, list=10%, signal=54%	APOBEC3C/APOBEC3G/TK1/ERH/APOBEC3B/DTYMK
GO:0150115	cell-substrate junction organization	28	0.622562	1.72735	0.00110733	0.0223697	1713	tags=61%, list=29%, signal=43%	ACTG1/S100A10/LIMS1/ARF6/POLDIP2/PLEC/IQSEC1/ITGB1BP1/RHOA/MACF1/PTK2B/TLN1/DUSP22/ROCK1/DAPK3/LAMTOR2/CLASP2
GO:0002429	immune response-activating cell surface receptor signaling pathway	96	0.472608	1.56915	0.00112758	0.0223697	1225	tags=36%, list=21%, signal=29%	HLA-A/CD38/LAPTM5/KHDRBS1/SYK/LIME1/PRKD2/RAB29/BAX/PTPN6/CSK/LILRB4/HLA-DRB1/STOML2/VAV1/DENND1B/RFTN1/BTN3A2/MYO1G/MEF2C/BTK/PTPRC/PLCG2/CD79B/PAK2/HLA-DPB1/ADA/UBE2N/LAX1/PRKCB/BLNK/NCKAP1L/APPL1/INPP5D/DUSP22
GO:0002757	immune response-activating signal transduction	96	0.472608	1.56915	0.00112758	0.0223697	1225	tags=36%, list=21%, signal=29%	HLA-A/CD38/LAPTM5/KHDRBS1/SYK/LIME1/PRKD2/RAB29/BAX/PTPN6/CSK/LILRB4/HLA-DRB1/STOML2/VAV1/DENND1B/RFTN1/BTN3A2/MYO1G/MEF2C/BTK/PTPRC/PLCG2/CD79B/PAK2/HLA-DPB1/ADA/UBE2N/LAX1/PRKCB/BLNK/NCKAP1L/APPL1/INPP5D/DUSP22
GO:0030334	regulation of cell migration	242	0.406055	1.43965	0.00111705	0.0223697	1091	tags=29%, list=19%, signal=25%	CORO1A/ACTG1/ITGB1/CNN2/SPN/PFN1/CD99/FLNA/ARHGDIB/TMSB10/RIPOR2/CALR/GNAI2/STK4/C1QBP/RAC2/SLC9A3R1/HMGB1/MYADM/ATP5F1B/XBP1/MSN/CAV1/IL6R/SEMA4A/PRKD2/ITGA4/DOCK8/ARF6/EMC10/RTN4/STAT3/ATP5F1A/CTSH/GPI/MEF2C/ARHGAP4/CXCR3/TGFB1/RHOB/IL27RA/CCAR1/PTPRC/DIAPH1/IQSEC1/ITGB1BP1/GPSM3/STK10/AAMP/PLCG2/SH3BP1/ACTN4/RHOA/MTA2/GAB1/PDPK1/SLAMF1/AKIRIN1/TRADD/SWAP70/MACF1/PLAA/FERMT3/ADA/PYCARD/S1PR1/CP…
GO:0030155	regulation of cell adhesion	221	0.407034	1.43755	0.00113779	0.0223697	1091	tags=30%, list=19%, signal=26%	CORO1A/HLA-A/ACTG1/SPN/FLNA/ARHGDIB/RIPOR2/P4HB/CALR/LAPTM5/STK4/C1QBP/RAC2/HMGB1/SYK/DNM2/S100A10/MYADM/CDC42/LIMS1/ATP5F1B/XBP1/CAV1/PRKD2/ARHGDIA/ARPC2/PTPN6/ITGA4/CSK/DOCK8/YTHDF2/ADAM19/LILRB4/SASH3/HLA-DRB1/POLDIP2/CASP3/HLA-E/VAV1/ITGB2/HLA-DRB5/FLOT2/CXCR3/TGFB1/IL27RA/PTPRC/UNC13D/CYTH1/SART1/ITGB1BP1/ACTN4/RHOA/DNAJA3/IRF1/SLAMF1/SWAP70/HLA-DPB1/APBB1IP/MACF1/FERMT3/ADA/PYCARD/LAX1/S1PR…
GO:1903047	mitotic cell cycle process	341	0.387273	1.39443	0.00109639	0.0223697	1524	tags=36%, list=26%, signal=29%	RRM2/ITGB1/STMN1/FLNA/PSME2/PTTG1/RAN/CALM3/GSPT1/SMC4/VCP/EIF4G1/KHDRBS1/CCNI/SPTBN1/CDC20/DNM2/CDC42/HNRNPU/CDC25B/MDM2/CCND2/MKI67/SEPTIN6/ANAPC5/CHMP4B/DDB1/PTPN6/RAD9A/DYNC1H1/CLTC/FBXW5/RANBP1/POLDIP2/PHIP/MCM3/KPNB1/MYBL2/CALM1/BRD4/PRKDC/RB1/ZWINT/UBE2S/RHOB/MAD2L1/DCTN2/NASP/PCNA/TAOK3/PIM2/BANF1/MCM4/RAD21/ZNF207/BUB1/KMT2E/RBL2/RHOA/NABP2/CCNB1/SMC2/RRM1/CDKN3/SMC1A/NAA50/NUSAP1/MAP4/P…
GO:0051094	positive regulation of developmental process	317	0.381703	1.3734	0.00113324	0.0223697	934	tags=26%, list=16%, signal=24%	ITGB1/MTDH/PPIB/NCOA3/FLNA/RIPOR2/PKM/CLIC1/P4HB/CFL1/CALR/MYDGF/STK4/C1QBP/PARP1/EIF4G1/HMGB1/CDC20/SYK/DNM2/S100A10/MYADM/CDC42/HNRNPU/LIMS1/XRCC5/MFF/XBP1/MDM2/IL6R/SEMA4A/PRKD2/ARPC2/BAX/TWF2/STAT1/DBNL/LILRB4/EMC10/SASH3/TCF4/PWP1/RTN4/HLA-DRB1/STAT3/PLAAT4/CAPN2/PA2G4/MTCH2/CTSH/ADD1/PRKDC/ACTR2/XRCC6/PRMT1/RB1/PDCL3/MEF2C/HIPK2/TGFB1/HMGB2/RHOB/CPNE5/BTK/VHL/SRRT/PTPRC/CAPRIN1/UNC13D/ACIN1…
GO:0040011	locomotion	423	0.371728	1.34853	0.00113211	0.0223697	981	tags=26%, list=17%, signal=23%	CORO1A/ACTB/ACTG1/ITGB1/MYH9/CNN2/PPIA/SPN/PFN1/PPIB/CD99/FLNA/ARHGDIB/TMSB10/RIPOR2/CFL1/LCP1/CALR/GNAI2/ANXA6/STK4/C1QBP/RAC2/LSP1/SLC9A3R1/HMGB1/SYK/MYADM/CDC42/WDR1/ARPC5/ATP5F1B/XBP1/MSN/CAV1/IL6R/SEMA4A/PDLIM1/PRKD2/ARPC2/BAX/ITGA4/DOCK8/SELPLG/ARF6/EMC10/BIN2/RTN4/ARPC3/STAT3/PLEC/ITGB7/ATP5F1A/VAV1/SELL/ITGB2/CTSH/GPI/ACTR3/MYO1G/MEF2C/ARHGAP4/CXCR3/RHOQ/TGFB1/PRPF40A/HMGB2/ID1/RHOB/IL27R…
GO:0001667	ameboidal-type cell migration	112	0.455156	1.52635	0.00117191	0.02289	838	tags=34%, list=14%, signal=30%	ITGB1/MYH9/PFN1/ARHGDIB/CALR/ANXA6/C1QBP/HMGB1/CDC42/ATP5F1B/SEMA4A/PDLIM1/PRKD2/ITGA4/ARF6/EMC10/RTN4/PLEC/ITGB7/ATP5F1A/CTSH/GPI/MEF2C/ARHGAP4/TGFB1/ID1/RHOB/CAP1/IQSEC1/ITGB1BP1/AAMP/PLCG2/SH3BP1/RHOA/WASF2/MTA2/IQGAP1/PDPK1
GO:0072529	pyrimidine-containing compound catabolic process	14	0.734875	1.78685	0.00119139	0.0231192	1367	tags=64%, list=23%, signal=49%	APOBEC3C/APOBEC3G/DUT/NT5C/APOBEC3B/NTHL1/TDG/ENTPD4/DCTPP1
GO:0120162	positive regulation of cold-induced thermogenesis	33	0.597074	1.71403	0.00120402	0.0232136	1375	tags=48%, list=23%, signal=37%	UCP2/FABP5/SYK/CAV1/IRF4/DYNC1H1/DECR1/PLAC8/OGT/TSHR/FH/CNOT3/KDM1A/JAK2/HADH/TRPV2
GO:0048525	negative regulation of viral process	42	0.566548	1.68651	0.00124283	0.0238082	1007	tags=43%, list=17%, signal=36%	PPIA/APOBEC3C/APOBEC3G/ILF3/LY6E/STAT1/OAS1/IFI16/TRIM27/ZC3HAV1/ISG20/APOBEC3B/SRPK2/BANF1/OAS2/SHFL/SRPK1/ZNFX1
GO:0006165	nucleoside diphosphate phosphorylation	45	0.552595	1.66867	0.00125082	0.0238087	609	tags=31%, list=10%, signal=28%	GAPDH/LDHA/ENO1/PKM/PGAM1/TPI1/PGK1/PFKL/STAT3/NME1/GPI/ALDOA/NCOR1/DTYMK
GO:0051293	establishment of spindle localization	20	0.668251	1.75582	0.00128482	0.0243011	1053	tags=50%, list=18%, signal=41%	ITGB1/MYH9/CFL1/DYNC1H1/KPNB1/MAD2L1/NUSAP1/MAP4/NUMA1/DCTN1
GO:0045824	negative regulation of innate immune response	30	0.60638	1.70546	0.00130258	0.024482	819	tags=33%, list=14%, signal=29%	HLA-A/HLA-B/ADAR/YTHDF2/OAS1/HLA-E/IFI16/BANF1/CNOT7/NMI
GO:0007163	establishment or maintenance of cell polarity	79	0.489175	1.59223	0.00136889	0.0254556	1441	tags=51%, list=24%, signal=39%	ACTB/ITGB1/MYH9/SPN/RIPOR2/RAC2/SLC9A3R1/CDC42/WDR1/ARPC5/MSN/PDLIM1/DOCK8/ARF6/ACTR3/ACTR2/FLOT2/RHOB/MAD2L1/CAP1/CYTH1/SH3BP1/GBF1/RHOA/TCIRG1/GOLPH3/MAP4/ERBIN/NUMA1/DCTN1/PTK2B/NCKAP1L/RAB11FIP2/PDCD6IP/ROCK1/SNX27/KIF20B/NDE1/DLG1/PRKCI
GO:0000278	mitotic cell cycle	404	0.371259	1.34407	0.00137141	0.0254556	1787	tags=39%, list=30%, signal=29%	RRM2/ITGB1/STMN1/TUBA1B/SRSF2/FLNA/PSME2/PTTG1/RAN/CALM3/GSPT1/SMC4/VCP/SLC9A3R1/EIF4G1/KHDRBS1/CCNI/SPTBN1/CDC20/DNM2/CDC42/HNRNPU/CDC25B/MDM2/TUBB/CCND2/MKI67/SEPTIN6/ANAPC5/CHMP4B/DDB1/PTPN6/RAD9A/DYNC1H1/CLTC/FBXW5/RANBP1/POLDIP2/PHIP/MCM3/KPNB1/MYBL2/CALM1/BRD4/PRKDC/RB1/ZWINT/UBE2S/RHOB/MAD2L1/DCTN2/NASP/PCNA/TAOK3/PBRM1/PIM2/BANF1/MCM4/RAD21/ZNF207/BUB1/TADA3/KMT2E/GBF1/RBL2/RHOA/NABP2/CCN…
GO:0030835	negative regulation of actin filament depolymerization	16	0.703496	1.76083	0.00138922	0.0256271	1125	tags=62%, list=19%, signal=51%	ADD3/MTPN/SPTBN1/TWF2/SPTAN1/CAPZB/ADD1/CAPZA1/SWAP70/FLII
GO:0045123	cellular extravasation	22	0.656691	1.74897	0.00141828	0.025844	794	tags=45%, list=13%, signal=39%	ITGB1/SPN/CD99/RIPOR2/ITGA4/SELPLG/ITGB7/SELL/IL27RA/GOLPH3
GO:0050808	synapse organization	78	0.500722	1.62781	0.0014107	0.025844	915	tags=32%, list=16%, signal=27%	ACTB/ACTG1/PFN1/FLNA/CFL1/VCP/EIF4G1/CDC20/CDC42/TUBB/SEMA4A/RAB29/SDF4/ARF6/DBNL/MESD/ACTR2/MEF2C/CAPRIN1/RHOA/ZDHHC12/WASF2/DNAJA3/YWHAZ/FNTA
GO:1901701	cellular response to oxygen-containing compound	369	0.373881	1.34994	0.00144504	0.0261721	1607	tags=37%, list=27%, signal=28%	ACTB/UCP2/LITAF/MTDH/NCOA3/FLNA/PKM/GNAI2/PARP1/VCP/SLC9A3R1/HMGB1/DNM2/DCPS/XRCC5/LY6E/ERN1/XBP1/MDM2/MSN/CAV1/HNRNPD/ITGA4/CSK/YWHAG/DHFR/KLF2/NUCKS1/TWF2/STAT1/FDX1/PRPF8/HLA-DRB1/HNRNPAB/STAT3/CAPN2/PLEC/NCF1/ATP5F1A/PHIP/LDLR/SMARCA4/USO1/PABPN1/SHMT1/DNMT1/PRKDC/ACTR2/SMARCC1/PRDX3/RB1/MEF2C/RHOQ/TGFB1/HMGB2/ID1/RHOB/BTK/PCNA/SNX6/ADH5/PLCG2/OXCT1/FXN/TSPO/RHOA/OGT/GOLPH3/PLSCR3/RAF1/GAB1/P…
GO:0009620	response to fungus	16	0.702547	1.75845	0.00147813	0.0264508	727	tags=44%, list=12%, signal=38%	GAPDH/ZBP1/SYK/BAK1/COTL1/BTK/PLCG2
GO:0050851	antigen receptor-mediated signaling pathway	83	0.484085	1.58644	0.00147761	0.0264508	1225	tags=37%, list=21%, signal=30%	HLA-A/CD38/LAPTM5/KHDRBS1/SYK/LIME1/PRKD2/RAB29/BAX/PTPN6/CSK/LILRB4/HLA-DRB1/STOML2/DENND1B/RFTN1/BTN3A2/MEF2C/BTK/PTPRC/PLCG2/CD79B/HLA-DPB1/ADA/UBE2N/LAX1/PRKCB/BLNK/NCKAP1L/INPP5D/DUSP22
GO:0006928	movement of cell or subcellular component	485	0.362418	1.32052	0.00153708	0.027342	1109	tags=27%, list=19%, signal=24%	CORO1A/ACTB/ACTG1/ITGB1/MYH9/CNN2/STMN1/PPIA/SPN/PFN1/PPIB/CD99/FLNA/ARHGDIB/TMSB10/RIPOR2/CFL1/LCP1/CALR/GNAI2/SFPQ/ANXA6/STK4/C1QBP/RAC2/SLC9A3R1/HMGB1/SYK/MYADM/CDC42/HNRNPU/WDR1/ARPC5/ATP5F1B/XBP1/MSN/CAV1/IL6R/SEMA4A/PDLIM1/PRKD2/ARPC2/BAX/ITGA4/DOCK8/SELPLG/ARF6/COPG1/DYNC1H1/EMC10/BIN2/RTN4/ARPC3/STAT3/PLEC/ITGB7/ATP5F1A/KPNB1/VAV1/SELL/ITGB2/CTSH/GPI/ACTR3/ACTR2/MYO1G/FLOT2/MEF2C/ARHGAP4/…
GO:1990845	adaptive thermogenesis	52	0.539393	1.66522	0.00154735	0.0273617	1375	tags=42%, list=23%, signal=33%	UCP2/FABP5/SYK/SLC25A5/HNRNPU/CAV1/IRF4/DYNC1H1/DECR1/RB1/ID1/PLAC8/TLE3/OGT/NRDC/TSHR/FH/CNOT3/KDM1A/JAK2/HADH/TRPV2
GO:0021955	central nervous system neuron axonogenesis	10	-0.745695	-2.07242	0.00157329	0.0274228	254	tags=50%, list=4%, signal=48%	NDEL1/NR4A2/C12orf57/HSP90AB1/HSP90AA1
GO:0098760	response to interleukin-7	12	0.744362	1.74336	0.00159882	0.0274228	972	tags=58%, list=16%, signal=49%	P4HB/LSP1/ATP5F1B/RAD23B/BTK/ATIC/YBX1
GO:0098761	cellular response to interleukin-7	12	0.744362	1.74336	0.00159882	0.0274228	972	tags=58%, list=16%, signal=49%	P4HB/LSP1/ATP5F1B/RAD23B/BTK/ATIC/YBX1
GO:0061756	leukocyte adhesion to vascular endothelial cell	17	0.682506	1.7406	0.00160569	0.0274228	794	tags=53%, list=13%, signal=46%	ITGB1/SPN/ITGA4/SELPLG/ITGB7/SELL/ITGB2/RHOA/GOLPH3
GO:0002478	antigen processing and presentation of exogenous peptide antigen	23	0.63549	1.71165	0.00161504	0.0274228	622	tags=35%, list=11%, signal=31%	HLA-A/TAP1/IFI30/DNM2/HLA-DRB1/HLA-E/HLA-DRB5/CTSD
GO:0031333	negative regulation of protein-containing complex assembly	54	0.541427	1.68383	0.00159057	0.0274228	437	tags=24%, list=7%, signal=22%	STMN1/PFN1/TMSB10/ADD3/MTPN/SPTBN1/HMGB1/MYADM/CDC42/TWF2/SPTAN1/CAPZB/ADD1
GO:0007596	blood coagulation	56	0.520345	1.62532	0.00160709	0.0274228	499	tags=23%, list=8%, signal=21%	ACTB/ACTG1/MYH9/PPIA/LMAN1/FLNA/CLIC1/SYK/CAV1/PTPN6/MYL12A/VAV1/FIBP
GO:0009263	deoxyribonucleotide biosynthetic process	12	0.739883	1.73288	0.00171384	0.0284537	798	tags=50%, list=14%, signal=43%	RRM2/TYMS/DUT/SHMT1/DTYMK/RRM1
GO:0009265	2'-deoxyribonucleotide biosynthetic process	12	0.739883	1.73288	0.00171384	0.0284537	798	tags=50%, list=14%, signal=43%	RRM2/TYMS/DUT/SHMT1/DTYMK/RRM1
GO:0046385	deoxyribose phosphate biosynthetic process	12	0.739883	1.73288	0.00171384	0.0284537	798	tags=50%, list=14%, signal=43%	RRM2/TYMS/DUT/SHMT1/DTYMK/RRM1
GO:0031497	chromatin assembly	70	0.505622	1.61713	0.00170653	0.0284537	1802	tags=49%, list=31%, signal=34%	SMCHD1/SET/DAXX/NOC2L/BAZ2A/BRD2/DNMT1/RB1/HMGB2/NASP/BAZ1A/PPHLN1/UBN1/ZNFX1/CENPW/NAP1L4/TPR/EZH2/RBBP4/KDM1A/HDAC1/GRWD1/UBR2/CTCF/CTR9/CBX3/SART3/RIF1/NAP1L1/IPO4/SETDB2/ANP32B/POLE3/HELLS
GO:0002768	immune response-regulating cell surface receptor signaling pathway	103	0.463227	1.55031	0.00172451	0.0284728	1225	tags=36%, list=21%, signal=29%	HLA-A/CD38/LAPTM5/KHDRBS1/SYK/LIME1/PRKD2/RAB29/BAX/PTPN6/CSK/LILRB4/HLA-DRB1/STOML2/VAV1/DENND1B/RFTN1/BTN3A2/MYO1G/MEF2C/BTK/PTPRC/PLCG2/CD79B/MAP2K7/PAK2/HLA-DPB1/ADA/UBE2N/LAX1/PRKCB/MAP3K1/BLNK/NCKAP1L/APPL1/INPP5D/DUSP22
GO:1903034	regulation of response to wounding	23	0.632529	1.70368	0.00176679	0.0290104	178	tags=22%, list=3%, signal=21%	ACTG1/ITGB1/FLNA/XBP1/CAV1
GO:0001974	blood vessel remodeling	10	0.783707	1.78164	0.00179343	0.029287	518	tags=60%, list=9%, signal=55%	FLNA/BAK1/MDM2/BAX/MEF2C/TGFB1
GO:0051651	maintenance of location in cell	86	0.481403	1.58344	0.00180407	0.0293006	838	tags=28%, list=14%, signal=24%	CORO1A/FKBP1A/TMSB10/CALR/GPAA1/CALM3/ANXA6/HNRNPU/CAV1/LIME1/IBTK/BAX/PTPN6/TWF2/KDELR2/CALM1/SYNE1/RASA3/PTPRC/DIAPH1/PLCG2/TSPO/GOLPH3/PDPK1
GO:0006302	double-strand break repair	142	0.433188	1.48975	0.00181445	0.02931	1824	tags=40%, list=31%, signal=28%	ACTB/SMCHD1/MCM7/SFPQ/PARP1/VCP/HMGB1/XRCC5/MCM5/NUCKS1/UBR5/MCM3/FBH1/PRKDC/ACTR2/FEN1/XRCC6/HMGB2/PPP4C/WAS/MCM4/RAD21/PNKP/PAXX/EPC1/NABP2/OTUB1/PRPF19/POGZ/RUVBL1/UBE2N/RPA1/NBN/KDM1A/YY1/REC8/SIRT7/TERF2IP/UBE2V2/MAGEF1/PSMD14/BLM/NIPBL/MCM6/RUVBL2/RIF1/NSD2/SMC6/HSF1/POLM/PPP5C/RPA2/AP5S1/KDM2A/EP400/HDGFL2/UVRAG
GO:0043393	regulation of protein binding	71	0.508056	1.62746	0.00182882	0.0293832	1323	tags=44%, list=22%, signal=34%	ACTB/FKBP1A/ANXA2/TLE5/RAN/STK4/PPP1CA/CDC42/CAV1/BAX/ITGA4/CTSZ/POLDIP2/STUB1/ADD1/MFNG/HIPK2/ID1/ITGB1BP1/DERL1/LRPAP1/MARK3/CARD16/TDG/PPP2CA/KDM1A/EPB41/PARK7/ROCK1/TMC8/PIN1
GO:0035023	regulation of Rho protein signal transduction	19	0.681172	1.78533	0.00184048	0.0294125	811	tags=47%, list=14%, signal=41%	ITGB1/STMN1/ARHGDIB/RIPOR2/ARHGDIA/CDC42SE1/P2RY8/AKAP13/RAF1
GO:0007204	positive regulation of cytosolic calcium ion concentration	64	0.514679	1.63033	0.00189831	0.0301753	1402	tags=52%, list=24%, signal=40%	CORO1A/CD52/FKBP1A/S1PR4/CD38/CALM3/HMGB1/P2RX5/BAK1/CAV1/LIME1/IBTK/BAX/PTPN6/CALM1/CXCR3/P2RY8/RASA3/PTPRC/DIAPH1/PLCG2/PDPK1/SWAP70/RIC3/S1PR1/PTK2B/JAK2/CHERP/P2RX1/TRPV2/CHD7/ITPR2/LETM1
GO:0051693	actin filament capping	15	0.713047	1.76204	0.00193905	0.0304823	737	tags=53%, list=13%, signal=47%	ADD3/MTPN/SPTBN1/TWF2/SPTAN1/CAPZB/ADD1/CAPZA1
GO:0050853	B cell receptor signaling pathway	31	0.594158	1.68206	0.00193797	0.0304823	1091	tags=45%, list=19%, signal=37%	CD38/SYK/LIME1/BAX/PTPN6/RFTN1/MEF2C/BTK/PTPRC/PLCG2/CD79B/PRKCB/BLNK/NCKAP1L
GO:0050817	coagulation	57	0.517993	1.61671	0.00195707	0.0304823	499	tags=23%, list=8%, signal=21%	ACTB/ACTG1/MYH9/PPIA/LMAN1/FLNA/CLIC1/SYK/CAV1/PTPN6/MYL12A/VAV1/FIBP
GO:0000724	double-strand break repair via homologous recombination	88	0.47775	1.57512	0.00195842	0.0304823	1815	tags=43%, list=31%, signal=30%	ACTB/SMCHD1/MCM7/SFPQ/PARP1/MCM5/NUCKS1/MCM3/FBH1/ACTR2/FEN1/PPP4C/WAS/MCM4/RAD21/EPC1/NABP2/POGZ/RUVBL1/UBE2N/RPA1/NBN/KDM1A/YY1/REC8/TERF2IP/MAGEF1/PSMD14/BLM/NIPBL/MCM6/RUVBL2/RIF1/SMC6/RPA2/AP5S1/EP400/HDGFL2
GO:0046939	nucleotide phosphorylation	46	0.553425	1.67249	0.00198518	0.0307386	790	tags=35%, list=13%, signal=30%	GAPDH/LDHA/ENO1/PKM/PGAM1/TPI1/PGK1/PFKL/STAT3/NME1/GPI/ALDOA/NCOR1/DTYMK/PNKP/OGT
GO:0072527	pyrimidine-containing compound metabolic process	37	0.581268	1.69837	0.00200469	0.0308808	1186	tags=41%, list=20%, signal=33%	APOBEC3C/TYMS/APOBEC3G/DUT/TK1/NT5C/NME1/SHMT1/ERH/APOBEC3B/DTYMK/NTHL1/AK3/TDG/ENTPD4
GO:0048468	cell development	497	0.359818	1.31272	0.00205341	0.031469	1633	tags=35%, list=28%, signal=27%	ACTB/ACTG1/ITGB1/MYH9/ITM2C/STMN1/ANXA2/TYMS/CD38/FLNA/RIPOR2/P4HB/CFL1/CALR/RAN/ANXA6/C1QBP/RAC2/SLC9A3R1/HMGB1/CDC20/DNM2/S100A10/MYADM/CDC42/HNRNPU/LIMS1/XRCC5/WDR1/XBP1/CDC25B/MSN/SEMA4A/RAB29/ARPC2/BAX/PTPN6/ITGA4/DHFR/KLF2/TWF2/YTHDF2/ARF6/SF3A2/DBNL/RTN4/CNP/CASP3/PLEC/ITGB7/RNF10/LDLR/CCM2/ADD1/PRKDC/ACTR2/PRMT1/RB1/MEF2C/ARHGAP4/TGFB1/HMGB2/ID1/EIF2AK4/CPNE5/AFF4/BTK/KRAS/G6PD/SECISBP2/T…
GO:0033044	regulation of chromosome organization	136	0.439935	1.50361	0.00210601	0.0321105	1686	tags=42%, list=29%, signal=31%	PTTG1/SFPQ/SMC4/PARP1/CCT2/CCT5/HNRNPU/XRCC5/ANAPC5/HNRNPD/CCT8/CCT6A/CCT3/DNMT1/FEN1/RB1/ZWINT/HNRNPA2B1/MAD2L1/RAD21/PNKP/ZNF207/BUB1/PPHLN1/NABP2/CCNB1/SMC2/YLPM1/MAP2K7/INO80E/RUVBL1/SSBP1/NUMA1/DKC1/TPR/NAA10/BUB3/TNKS2/DHX36/BAZ1B/NCAPD2/NBN/CDC6/BECN1/YY1/TERF2IP/CCT7/TINF2/TRAPPC12/CTCF/TCP1/RUVBL2/CDC16/GNL3L/WAPL/PIF1/SETDB2
GO:0000768	syncytium formation by plasma membrane fusion	12	0.732625	1.71587	0.00215092	0.0324129	354	tags=33%, list=6%, signal=31%	ITGB1/MYH9/RIPOR2/CAPN2
GO:0140253	cell-cell fusion	12	0.732625	1.71587	0.00215092	0.0324129	354	tags=33%, list=6%, signal=31%	ITGB1/MYH9/RIPOR2/CAPN2
GO:0001894	tissue homeostasis	57	0.515802	1.60987	0.00215839	0.0324129	1222	tags=40%, list=21%, signal=32%	CORO1A/ACTB/ACTG1/ITGB1/CD38/SYK/CHMP4B/BAX/CSK/SASH3/OAS1/CTSH/RB1/KRAS/LSR/TCIRG1/DEF8/FH/S1PR1/PTK2B/NKIRAS2/INPP5D/STRAP
GO:0150117	positive regulation of cell-substrate junction organization	10	0.777634	1.76784	0.00219196	0.0326363	715	tags=60%, list=12%, signal=53%	S100A10/LIMS1/ARF6/POLDIP2/IQSEC1/ITGB1BP1
GO:0007264	small GTPase mediated signal transduction	174	0.415328	1.44807	0.00219511	0.0326363	1330	tags=34%, list=23%, signal=28%	ITGB1/STMN1/ARHGDIB/RIPOR2/RASGRP2/CFL1/RAC2/DNM2/CDC42/FGD2/LRRC59/ARHGAP30/ARHGDIA/DEF6/NUCB1/DOCK8/ARF6/DBNL/RGS19/KPNB1/VAV1/USO1/DNMT1/RB1/ARHGAP4/RHOQ/CDC42SE1/ARHGEF1/P2RY8/RHOB/KRAS/CNKSR1/WAS/RASA3/IQSEC1/CYTH1/AKAP13/SH3BP1/GBF1/RHOA/YWHAQ/WASF2/DNAJA3/OGT/RAF1/SWAP70/ERBIN/MAPKAP1/ARHGAP45/PHACTR4/NUCB2/GRB2/NKIRAS2/CCDC88C/PARK7/RHOT2/ROCK1/USP8/RASA2/RRAGC
GO:0045785	positive regulation of cell adhesion	139	0.43915	1.50524	0.00221757	0.0328072	977	tags=32%, list=17%, signal=27%	CORO1A/HLA-A/FLNA/P4HB/CALR/STK4/C1QBP/HMGB1/SYK/DNM2/S100A10/MYADM/CDC42/LIMS1/XBP1/CAV1/PRKD2/ARPC2/PTPN6/ITGA4/CSK/DOCK8/ADAM19/LILRB4/SASH3/HLA-DRB1/POLDIP2/HLA-E/VAV1/ITGB2/HLA-DRB5/FLOT2/IL27RA/PTPRC/UNC13D/SART1/ITGB1BP1/RHOA/DNAJA3/SLAMF1/HLA-DPB1/APBB1IP/ADA/PYCARD
GO:0051131	chaperone-mediated protein complex assembly	14	-0.670939	-2.05626	0.00238877	0.0351351	37	tags=36%, list=1%, signal=36%	PTGES3/HSPD1/HSP90AB1/HSPA1A/HSP90AA1
GO:0043388	positive regulation of DNA binding	28	0.604774	1.678	0.00239844	0.0351351	521	tags=36%, list=9%, signal=33%	CALM3/PARP1/HMGB1/IRF4/NME1/CALM1/RB1/HIPK2/TGFB1/HMGB2
GO:0000725	recombinational repair	89	0.47319	1.56308	0.00241367	0.0351857	1815	tags=43%, list=31%, signal=30%	ACTB/SMCHD1/MCM7/SFPQ/PARP1/MCM5/NUCKS1/MCM3/FBH1/ACTR2/FEN1/PPP4C/WAS/MCM4/RAD21/EPC1/NABP2/POGZ/RUVBL1/UBE2N/RPA1/NBN/KDM1A/YY1/REC8/TERF2IP/MAGEF1/PSMD14/BLM/NIPBL/MCM6/RUVBL2/RIF1/SMC6/RPA2/AP5S1/EP400/HDGFL2
GO:0051270	regulation of cellular component movement	269	0.3881	1.38447	0.00246531	0.035764	1091	tags=28%, list=19%, signal=24%	CORO1A/ACTG1/ITGB1/CNN2/STMN1/SPN/PFN1/CD99/FLNA/ARHGDIB/TMSB10/RIPOR2/CALR/GNAI2/STK4/C1QBP/RAC2/SLC9A3R1/HMGB1/MYADM/ATP5F1B/XBP1/MSN/CAV1/IL6R/SEMA4A/PRKD2/ITGA4/DOCK8/ARF6/EMC10/RTN4/STAT3/ATP5F1A/CTSH/GPI/MEF2C/ARHGAP4/CXCR3/TGFB1/RHOB/IL27RA/WAS/SUMO1/CCAR1/PTPRC/DIAPH1/IQSEC1/ITGB1BP1/GPSM3/STK10/AAMP/PLCG2/SH3BP1/ACTN4/RHOA/MTA2/RAF1/GAB1/MYCBP2/PDPK1/SLAMF1/AKIRIN1/TRADD/SWAP70/MACF1/PLA…
GO:0070588	calcium ion transmembrane transport	74	0.486259	1.571	0.00250185	0.0359888	1402	tags=46%, list=24%, signal=35%	CORO1A/FKBP1A/ANXA2/CALM3/ANXA6/LIME1/IBTK/BAX/PTPN6/TMEM165/AHNAK/STOML2/MCUB/VDAC1/ORAI2/CALM1/G6PD/SUMO1/RASA3/PTPRC/DIAPH1/PLCG2/SEC61A1/PDPK1/TRPC4AP/PTK2B/MCUR1/CHERP/P2RX1/TRPV2/CHD7/ITPR2/MICU2/LETM1
GO:2000145	regulation of cell motility	256	0.389401	1.38647	0.00250489	0.0359888	1091	tags=29%, list=19%, signal=24%	CORO1A/ACTG1/ITGB1/CNN2/SPN/PFN1/CD99/FLNA/ARHGDIB/TMSB10/RIPOR2/CALR/GNAI2/STK4/C1QBP/RAC2/SLC9A3R1/HMGB1/MYADM/ATP5F1B/XBP1/MSN/CAV1/IL6R/SEMA4A/PRKD2/ITGA4/DOCK8/ARF6/EMC10/RTN4/STAT3/ATP5F1A/CTSH/GPI/MEF2C/ARHGAP4/CXCR3/TGFB1/RHOB/IL27RA/WAS/CCAR1/PTPRC/DIAPH1/IQSEC1/ITGB1BP1/GPSM3/STK10/AAMP/PLCG2/SH3BP1/ACTN4/RHOA/MTA2/RAF1/GAB1/PDPK1/SLAMF1/AKIRIN1/TRADD/SWAP70/MACF1/PLAA/FERMT3/ADA/PYCARD…
GO:0045321	leukocyte activation	337	0.368969	1.32757	0.00257653	0.0368409	1430	tags=34%, list=24%, signal=27%	CORO1A/HLA-A/ITGB1/MYH9/FKBP1A/SPN/CD38/RIPOR2/LCP1/LAPTM5/RAC2/HMGB1/SYK/SLC25A5/BAK1/XBP1/MSN/CAV1/IL6R/CD320/POU2AF1/SEMA4A/RAB29/HSH2D/IRF4/BAX/PTPN6/ITGA4/CSK/DOCK8/SELPLG/LILRB4/SASH3/HLA-DRB1/STAT3/STOML2/IKZF1/CLPTM1/CASP3/HLA-E/VAV1/LDLR/ITGB2/HLA-DRB5/PRKDC/XRCC6/HMGB3/IKZF3/MFNG/FLOT2/MEF2C/TGFB1/DDOST/EIF2AK4/BTK/IL27RA/TBC1D10C/WAS/HECTD1/PTPRC/UNC13D/SART1/KMT2E/PLCG2/RHOA/TCIRG1/DN…
GO:0051235	maintenance of location	123	0.427807	1.44973	0.00264266	0.0374668	950	tags=24%, list=16%, signal=21%	CORO1A/FKBP1A/FLNA/TMSB10/YWHAB/CALR/GPAA1/CALM3/ANXA6/HNRNPU/CAV1/RNF213/LIME1/IBTK/BAX/PTPN6/TWF2/KDELR2/CALM1/SYNE1/RASA3/PTPRC/DIAPH1/GOPC/PLCG2/TSPO/GOLPH3/PDPK1/KEAP1/GET4
GO:0001775	cell activation	371	0.370511	1.33832	0.00264537	0.0374668	1430	tags=34%, list=24%, signal=27%	CORO1A/HLA-A/ACTB/ACTG1/ITGB1/MYH9/FKBP1A/PPIA/SPN/CD38/FLNA/RIPOR2/CLIC1/LCP1/LAPTM5/RAC2/HMGB1/SYK/SLC25A5/BAK1/XBP1/MSN/CAV1/IL6R/CD320/POU2AF1/SEMA4A/RAB29/HSH2D/IRF4/BAX/PTPN6/ITGA4/CSK/DOCK8/SELPLG/LILRB4/SASH3/MYL12A/HLA-DRB1/STAT3/STOML2/IKZF1/CLPTM1/CASP3/HLA-E/VAV1/LDLR/ITGB2/NFKB2/HLA-DRB5/PRKDC/XRCC6/HMGB3/IKZF3/MFNG/FLOT2/FIBP/MEF2C/TGFB1/DDOST/EIF2AK4/BTK/IL27RA/TBC1D10C/WAS/HECTD1/…
GO:0150116	regulation of cell-substrate junction organization	19	0.669072	1.75361	0.00269229	0.0379256	1713	tags=74%, list=29%, signal=52%	ACTG1/S100A10/LIMS1/ARF6/POLDIP2/IQSEC1/ITGB1BP1/RHOA/MACF1/DUSP22/ROCK1/DAPK3/LAMTOR2/CLASP2
GO:0010522	regulation of calcium ion transport into cytosol	30	0.58735	1.65194	0.00270315	0.0379256	429	tags=33%, list=7%, signal=31%	CORO1A/FKBP1A/CALM3/P2RX5/BAK1/CAV1/LIME1/BAX/PTPN6/CALM1
GO:0006261	DNA-templated DNA replication	70	0.493586	1.57863	0.00271618	0.0379304	1978	tags=54%, list=34%, signal=37%	HMGA1/MCM7/MCM5/NUCKS1/STOML2/MCM3/CENPX/FBH1/FEN1/RFC1/PCNA/SRPK2/BAZ1A/MCM4/PNKP/DNAJA3/RRM1/WDR18/SSBP1/RPA1/NBN/CDC6/GMNN/SIRT7/POLD2/LIG1/NUGGC/CDK9/BLM/MCM6/RTF2/PURA/POLE3/FBXO5/RFC4/ZPR1/TOPBP1/PRIM1
GO:0006096	glycolytic process	38	0.566942	1.6671	0.00279629	0.0383325	589	tags=32%, list=10%, signal=29%	GAPDH/LDHA/ENO1/PKM/PGAM1/TPI1/PGK1/PFKL/STAT3/GPI/ALDOA/NCOR1
GO:0006757	ATP generation from ADP	38	0.566942	1.6671	0.00279629	0.0383325	589	tags=32%, list=10%, signal=29%	GAPDH/LDHA/ENO1/PKM/PGAM1/TPI1/PGK1/PFKL/STAT3/GPI/ALDOA/NCOR1
GO:0010977	negative regulation of neuron projection development	31	0.58732	1.6627	0.00278829	0.0383325	1033	tags=35%, list=18%, signal=29%	ITM2C/CD38/FLNA/SEMA4A/RAB29/ARF6/RTN4/ARHGAP4/RHOA/MYLIP/UBE3A
GO:0055086	nucleobase-containing small molecule metabolic process	251	0.391406	1.3908	0.00276465	0.0383325	1583	tags=34%, list=27%, signal=26%	RRM2/GAPDH/LDHA/APOBEC3C/TYMS/APOBEC3G/ENO1/PKM/RAN/PGAM1/DUT/PARP1/VCP/TPI1/TK1/NT5C/ATP5F1B/PGK1/ATP5MC3/PFKL/GMPPB/STAT3/STOML2/CNP/NME1/ADSL/ATP5F1A/NUDT5/ATP5PB/ACSS1/SHMT1/GPI/ATP5F1C/ERH/ALDOA/RHOQ/TGFB1/ATP5PO/NCOR1/APOBEC3B/SHMT2/DTYMK/PAICS/MTHFD1/REXO2/RHOA/NTHL1/OGT/RRM1/ATIC/ENTPD1/PAPSS1/PMVK/COASY/PDHA1/ITPA/DHTKD1/ADA/PANK2/AK3/GART/SLC35B2/TDG/ENTPD4/KDM1A/PARK7/MPI/NADSYN1/PRKAG…
GO:0060491	regulation of cell projection assembly	65	0.498707	1.58325	0.00285655	0.038627	1019	tags=31%, list=17%, signal=26%	PFN1/RIPOR2/RAC2/DNM2/CDC42/CAV1/ARPC2/TWF2/SEPTIN9/ARF6/CAPZB/ACTR3/ACTR2/RHOQ/WAS/VDAC3/WASF2/AKIRIN1/MAP4/DEF8
GO:0120032	regulation of plasma membrane bounded cell projection assembly	65	0.498707	1.58325	0.00285655	0.038627	1019	tags=31%, list=17%, signal=26%	PFN1/RIPOR2/RAC2/DNM2/CDC42/CAV1/ARPC2/TWF2/SEPTIN9/ARF6/CAPZB/ACTR3/ACTR2/RHOQ/WAS/VDAC3/WASF2/AKIRIN1/MAP4/DEF8
GO:0060341	regulation of cellular localization	346	0.371543	1.33821	0.00283319	0.038627	1624	tags=36%, list=28%, signal=28%	CORO1A/ACTB/UCP2/ITGB1/FKBP1A/ANXA2/LMAN1/FLNA/RIPOR2/LCP1/RAN/CALM3/PREB/PARP1/RAC2/VCP/KHDRBS1/CCT2/CCT5/SPTBN1/SYK/CDC42/HNRNPU/MFF/P2RX5/BAK1/MSN/CAV1/LIME1/RAB29/BAX/PTPN6/CSK/CCT8/ARF6/EDEM1/DYNC1H1/LILRB4/UBR5/CCT6A/CLTC/RTN4/HLA-DRB1/HNRNPAB/SNF8/MESD/AP2M1/ITGB2/CCT3/CALM1/UBE2L3/RB1/RHOQ/TGFB1/LYPLA1/SUMO1/HECTD1/DIAPH1/UNC13D/UBE2J1/GOPC/ITGB1BP1/OXCT1/SAE1/GBF1/HCLS1/CPSF6/PDPK1/UHMK1…
GO:0007520	myoblast fusion	11	0.745982	1.73044	0.0029287	0.0389649	354	tags=36%, list=6%, signal=34%	ITGB1/MYH9/RIPOR2/CAPN2
GO:0098900	regulation of action potential	11	0.745607	1.72957	0.0029287	0.0389649	623	tags=45%, list=11%, signal=41%	FLNA/CALM3/CAV1/CALM1/SUMO1
GO:0007044	cell-substrate junction assembly	22	0.64	1.70451	0.00289476	0.0389649	1465	tags=59%, list=25%, signal=45%	ACTG1/S100A10/LIMS1/POLDIP2/PLEC/ITGB1BP1/RHOA/MACF1/PTK2B/TLN1/DUSP22/ROCK1/DAPK3
GO:0032091	negative regulation of protein binding	39	0.550816	1.62137	0.00293369	0.0389649	1388	tags=49%, list=24%, signal=37%	ACTB/TLE5/PPP1CA/CAV1/BAX/ITGA4/CTSZ/STUB1/ID1/ITGB1BP1/LRPAP1/CARD16/TDG/KDM1A/PARK7/ROCK1/TMC8/PIN1/USP33
GO:1903900	regulation of viral life cycle	67	0.490673	1.56535	0.00296043	0.0391461	1007	tags=33%, list=17%, signal=28%	PPIA/APOBEC3C/APOBEC3G/P4HB/ILF3/LY6E/ADAR/DDB1/OAS1/HLA-DRB1/IFI16/TRIM27/ZC3HAV1/ISG20/APOBEC3B/SRPK2/BANF1/CNOT7/OAS2/SHFL/SRPK1/ZNFX1
GO:0021953	central nervous system neuron differentiation	31	-0.499364	-1.8902	0.00305827	0.0397788	254	tags=19%, list=4%, signal=19%	NR4A2/UQCRQ/C12orf57/UBB/HSP90AB1/HSP90AA1
GO:0070613	regulation of protein processing	24	0.623717	1.6969	0.00305736	0.0397788	283	tags=25%, list=5%, signal=24%	MYH9/ANXA2/ENO1/GLG1/S100A10/CTSZ
GO:1903317	regulation of protein maturation	24	0.623717	1.6969	0.00305736	0.0397788	283	tags=25%, list=5%, signal=24%	MYH9/ANXA2/ENO1/GLG1/S100A10/CTSZ
GO:0034220	ion transmembrane transport	252	0.391951	1.39324	0.00306152	0.0397788	1423	tags=32%, list=24%, signal=25%	CORO1A/UCP2/ITGB1/FKBP1A/ANXA2/FLNA/CLIC1/CALM3/ANXA6/SLC9A3R1/SLC25A5/DNM2/ARL6IP1/P2RX5/BAK1/ATP5F1B/CAV1/LIME1/KCNK6/IBTK/BAX/PTPN6/TMEM165/KCNA3/UQCRFS1/AHNAK/UQCRC1/STOML2/MCUB/VDAC1/ORAI2/CYC1/CALM1/SLC35B1/MEF2C/ATP5PO/G6PD/SUMO1/RASA3/SLC25A3/ATP13A1/PTPRC/DIAPH1/VDAC3/TMC6/GOPC/SLC25A11/PLCG2/ACTN4/TCIRG1/SEC61A1/SLC38A5/PDPK1/ABCB8/S100A6/ATP1B3/SLC39A7/NDUFS7/SLC12A6/ATP1A1/TRPC4AP/PTK…
GO:0098655	cation transmembrane transport	202	0.404065	1.421	0.0031111	0.040248	1423	tags=34%, list=24%, signal=27%	CORO1A/UCP2/ITGB1/FKBP1A/ANXA2/FLNA/CALM3/ANXA6/SLC9A3R1/SLC25A5/DNM2/P2RX5/ATP5F1B/CAV1/LIME1/KCNK6/IBTK/BAX/PTPN6/TMEM165/KCNA3/UQCRFS1/AHNAK/UQCRC1/STOML2/MCUB/VDAC1/ORAI2/CYC1/CALM1/MEF2C/ATP5PO/G6PD/SUMO1/RASA3/SLC25A3/ATP13A1/PTPRC/DIAPH1/PLCG2/ACTN4/TCIRG1/SEC61A1/SLC38A5/PDPK1/ABCB8/ATP1B3/SLC39A7/NDUFS7/SLC12A6/ATP1A1/TRPC4AP/PTK2B/PHB2/COX8A/MCUR1/PARK7/NIPA2/CHERP/IFNGR2/ATP6V1F/P2RX1/…
GO:0048193	Golgi vesicle transport	194	0.39991	1.40242	0.00315471	0.0406362	1459	tags=30%, list=25%, signal=24%	LMAN1/LAPTM5/PREB/VCP/SPTBN1/DNM2/COPB2/CORO7/TAPBP/SEC24D/YIF1B/TRAPPC1/ARF5/CSK/COPG1/KDELR2/NAPA/TMED3/USO1/TRAPPC5/RAB14/ERGIC1/SEC24A/COPA/COPE/LYPLA1/TMED9/HYOU1/SEC24C/RAB1B/GOPC/SCAMP2/GBF1/YKT6/GOLPH3/ARF3/TMED2/GOSR2/MACF1/SEC13/PDCD6/RAB6A/MON2/SCAMP3/COG4/SEC31A/AP2A1/RAB8A/SCFD1/ARFGAP2/SEC16A/TBC1D20/ARCN1/AP3D1/TBC1D14/SCYL1/PRKCI/NRBP1/TRAPPC12

## Sheet: PC Inflamed TI vs TI
ID	Description	Set size	Enrichment score (ES)	Normalized enrichment score (NES)	P value	False discovery rate (FDR)	Rank	Leading edge	Core enrichment gene
GO:0002478	antigen processing and presentation of exogenous peptide antigen	24	0.866231	2.26701	1e-10	4.92281e-08	345	tags=67%, list=7%, signal=62%	HLA-DRB1/HLA-DRA/IFI30/HLA-DMA/HLA-DPB1/HLA-DPA1/HLA-DRB5/HLA-DQA1/CD74/HLA-DOB/FCGR2B/HLA-A/CTSD/HLA-DQB1/HLA-DMB/HLA-F
GO:0019884	antigen processing and presentation of exogenous antigen	28	0.848434	2.26517	1e-10	4.92281e-08	345	tags=57%, list=7%, signal=54%	HLA-DRB1/HLA-DRA/IFI30/HLA-DMA/HLA-DPB1/HLA-DPA1/HLA-DRB5/HLA-DQA1/CD74/HLA-DOB/FCGR2B/HLA-A/CTSD/HLA-DQB1/HLA-DMB/HLA-F
GO:0048002	antigen processing and presentation of peptide antigen	37	0.798353	2.23424	1e-10	4.92281e-08	516	tags=57%, list=10%, signal=51%	HLA-DRB1/HLA-DRA/IFI30/HLA-DMA/HLA-DPB1/HLA-DPA1/HLA-DRB5/HLA-DQA1/CD74/HLA-DOB/FCGR2B/HLA-A/HLA-B/CTSD/HLA-DQB1/TAP2/HLA-DMB/HLA-F/SAR1B/CTSS/PYCARD
GO:0019882	antigen processing and presentation	57	0.749838	2.2283	1e-10	4.92281e-08	516	tags=42%, list=10%, signal=38%	HLA-DRB1/HLA-DRA/IFI30/HLA-DMA/HLA-DPB1/HLA-DPA1/HLA-DRB5/CTSH/HLA-DQA1/CD74/RFTN1/HLA-DOB/FCGR2B/HLA-A/HLA-B/CTSD/HLA-DQB1/TAP2/PSMB8/HLA-DMB/HLA-F/SAR1B/CTSS/PYCARD
GO:0002440	production of molecular mediator of immune response	78	0.690283	2.13069	1e-10	4.92281e-08	575	tags=36%, list=11%, signal=32%	HLA-DRB1/HLA-DRA/HLA-DMA/HLA-DPB1/LAPTM5/HLA-DPA1/VPREB3/HLA-DRB5/XBP1/HLA-DQA1/PTPRC/CD74/MZB1/HLA-DOB/FCGR2B/HLA-A/TMBIM6/HLA-DQB1/DENND1B/BTK/PLCG2/HLA-DMB/HLA-F/SASH3/CD55/SWAP70/SLC7A5/DNAJB9
GO:0002449	lymphocyte mediated immunity	90	0.667369	2.09656	1e-10	4.92281e-08	551	tags=37%, list=11%, signal=33%	HLA-DRB1/HLA-DRA/HLA-DMA/HLA-DPB1/HLA-DPA1/HLA-DRB5/CTSH/HLA-DQA1/PTPRC/CD74/CADM1/RFTN1/HLA-DOB/PRDX1/FCGR2B/HLA-A/HLA-B/CORO1A/IRF7/CD70/IL21R/HLA-DQB1/TCIRG1/DENND1B/CD19/BTK/HLA-DMB/HLA-F/CD27/SASH3/CD55/NCKAP1L/SWAP70
GO:0019724	B cell mediated immunity	48	0.746692	2.1644	1.983e-10	8.36736e-08	353	tags=42%, list=7%, signal=39%	HLA-DRB1/HLA-DRA/HLA-DMA/HLA-DPB1/HLA-DPA1/HLA-DRB5/HLA-DQA1/PTPRC/CD74/HLA-DOB/FCGR2B/IRF7/CD70/IL21R/HLA-DQB1/TCIRG1/CD19/BTK/HLA-DMB/CD27
GO:0019886	antigen processing and presentation of exogenous peptide antigen via MHC class II	19	0.893678	2.23281	3.17753e-10	1.17318e-07	123	tags=68%, list=2%, signal=67%	HLA-DRB1/HLA-DRA/IFI30/HLA-DMA/HLA-DPB1/HLA-DPA1/HLA-DRB5/HLA-DQA1/CD74/HLA-DOB/FCGR2B/CTSD/HLA-DQB1
GO:0002504	antigen processing and presentation of peptide or polysaccharide antigen via MHC class II	21	0.872269	2.22747	1.11699e-09	3.02933e-07	123	tags=62%, list=2%, signal=61%	HLA-DRB1/HLA-DRA/IFI30/HLA-DMA/HLA-DPB1/HLA-DPA1/HLA-DRB5/HLA-DQA1/CD74/HLA-DOB/FCGR2B/CTSD/HLA-DQB1
GO:0016064	immunoglobulin mediated immune response	47	0.741102	2.13405	1.11982e-09	3.02933e-07	353	tags=40%, list=7%, signal=38%	HLA-DRB1/HLA-DRA/HLA-DMA/HLA-DPB1/HLA-DPA1/HLA-DRB5/HLA-DQA1/PTPRC/CD74/HLA-DOB/FCGR2B/IRF7/IL21R/HLA-DQB1/TCIRG1/CD19/BTK/HLA-DMB/CD27
GO:0050863	regulation of T cell activation	117	0.605707	1.94569	1.12817e-09	3.02933e-07	520	tags=32%, list=10%, signal=30%	HLA-DRB1/HLA-DRA/HLA-DMA/HLA-DPB1/LAPTM5/HLA-DPA1/HLA-DRB5/XBP1/HLA-DQA1/PRDM1/CAV1/PTPRC/CD74/SYK/PRDX2/HLA-DOB/FCGR2B/HLA-A/RAC2/CORO1A/CD70/HLA-DQB1/RHOA/SOCS1/CASP3/RHOH/DOCK8/LAX1/HLA-DMB/TNFRSF13C/CD83/CD27/VSIR/SASH3/CD55/PRKAR1A/PYCARD/NCKAP1L
GO:0002495	antigen processing and presentation of peptide antigen via MHC class II	20	0.875324	2.20151	1.24802e-09	3.07187e-07	123	tags=65%, list=2%, signal=64%	HLA-DRB1/HLA-DRA/IFI30/HLA-DMA/HLA-DPB1/HLA-DPA1/HLA-DRB5/HLA-DQA1/CD74/HLA-DOB/FCGR2B/CTSD/HLA-DQB1
GO:0051249	regulation of lymphocyte activation	162	0.563613	1.85744	1.50395e-09	3.41708e-07	520	tags=30%, list=10%, signal=28%	HLA-DRB1/HLA-DRA/HLA-DMA/HLA-DPB1/LAPTM5/HLA-DPA1/GPR183/HLA-DRB5/XBP1/HLA-DQA1/ZFP36L2/PRDM1/CAV1/PTPRC/CD74/MZB1/CD38/SYK/PRDX2/HLA-DOB/SAMSN1/FCGR2B/HLA-A/RAC2/CORO1A/CD70/HLA-DQB1/RHOA/SOCS1/THEMIS2/BANK1/CASP3/RHOH/DOCK8/LAX1/CD19/BTK/HLA-DMB/HLA-F/TNFRSF13C/CD83/CD27/ATM/VSIR/SASH3/CD55/PRKAR1A/PYCARD/NCKAP1L
GO:1903037	regulation of leukocyte cell-cell adhesion	117	0.601759	1.93301	1.74549e-09	3.68258e-07	520	tags=32%, list=10%, signal=30%	HLA-DRB1/HLA-DRA/HLA-DMA/HLA-DPB1/LAPTM5/HLA-DPA1/HLA-DRB5/XBP1/HLA-DQA1/CAV1/PTPRC/CD74/CHST2/SYK/PRDX2/HLA-DOB/FCGR2B/HLA-A/CORO1A/CD70/HLA-DQB1/RHOA/SOCS1/CASP3/RHOH/DOCK8/LAX1/HLA-DMB/TNFRSF13C/CD83/CD27/ITGB2/VSIR/SASH3/CD55/PRKAR1A/PYCARD/NCKAP1L
GO:0007159	leukocyte cell-cell adhesion	136	0.583911	1.90296	2.00037e-09	3.93897e-07	520	tags=31%, list=10%, signal=28%	HLA-DRB1/HLA-DRA/HLA-DMA/HLA-DPB1/LAPTM5/HLA-DPA1/HLA-DRB5/XBP1/HLA-DQA1/PECAM1/CAV1/PTPRC/CD74/CHST2/SYK/PRDX2/HLA-DOB/FCGR2B/HLA-A/RAC2/CORO1A/CD70/HLA-DQB1/RHOA/SOCS1/CASP3/RHOH/DOCK8/LAX1/HLA-DMB/TNFRSF13C/CD83/CD27/ITGB2/VSIR/FERMT3/SASH3/ROCK1/CD55/PRKAR1A/PYCARD/NCKAP1L
GO:0002252	immune effector process	189	0.548535	1.81942	2.14124e-09	3.95283e-07	631	tags=30%, list=12%, signal=27%	HLA-DRB1/HLA-DRA/HLA-DMA/HLA-DPB1/LAPTM5/HLA-DPA1/GPR183/HLA-DRB5/GRN/XBP1/CTSH/HLA-DQA1/PIK3CG/PTPRC/CD74/MZB1/LCP1/CADM1/SYK/RFTN1/PRDX2/HLA-DOB/PRDX1/FCGR2B/HLA-A/HLA-B/RAC2/CORO1A/TMBIM6/IRF7/NCF1/STAP1/CD70/IL21R/HLA-DQB1/TCIRG1/POU2AF1/LY9/DENND1B/CD19/BTK/PLCG2/CD59/HLA-DMB/HLA-F/CD27/ITGB2/SASH3/CD55/PYCARD/NCKAP1L/SWAP70/SLC7A5/DNAJB9/STAT3/IL12RB1/FOXP1
GO:0022409	positive regulation of cell-cell adhesion	97	0.624038	1.98344	5.26136e-09	8.8834e-07	520	tags=36%, list=10%, signal=33%	HLA-DRB1/HLA-DRA/HLA-DMA/HLA-DPB1/HLA-DPA1/HLA-DRB5/XBP1/HLA-DQA1/CAV1/PTPRC/CD74/CHST2/SYK/HLA-DOB/HLA-A/CORO1A/CD70/HLA-DQB1/RHOA/SOCS1/RHOH/ADAM19/DOCK8/HLA-DMB/TNFRSF13C/CD83/CD27/FLOT1/JAK1/ITGB2/VSIR/SASH3/CD55/PYCARD/NCKAP1L
GO:0002460	adaptive immune response based on somatic recombination of immune receptors built from immunoglobulin superfamily domains	97	0.623556	1.98191	5.52608e-09	8.8834e-07	665	tags=35%, list=13%, signal=31%	HLA-DRB1/HLA-DRA/HLA-DMA/HLA-DPB1/HLA-DPA1/HLA-DRB5/CTSH/HLA-DQA1/PTPRC/CD74/RFTN1/HLA-DOB/FCGR2B/HLA-A/HLA-B/IRF7/CD70/IL21R/HLA-DQB1/TCIRG1/LY9/DENND1B/CD19/BTK/HLA-DMB/HLA-F/CD27/SASH3/CD55/NCKAP1L/SWAP70/STAT3/IL12RB1/CD46
GO:0002443	leukocyte mediated immunity	122	0.593931	1.91896	5.71437e-09	8.8834e-07	551	tags=32%, list=11%, signal=29%	HLA-DRB1/HLA-DRA/HLA-DMA/HLA-DPB1/HLA-DPA1/HLA-DRB5/CTSH/HLA-DQA1/PIK3CG/PTPRC/CD74/CADM1/SYK/RFTN1/HLA-DOB/PRDX1/FCGR2B/HLA-A/HLA-B/RAC2/CORO1A/IRF7/STAP1/CD70/IL21R/HLA-DQB1/TCIRG1/DENND1B/CD19/BTK/PLCG2/HLA-DMB/HLA-F/CD27/ITGB2/SASH3/CD55/NCKAP1L/SWAP70
GO:0002381	immunoglobulin production involved in immunoglobulin-mediated immune response	32	0.788367	2.16213	7.0381e-09	1.03942e-06	319	tags=38%, list=6%, signal=35%	HLA-DRB1/HLA-DRA/HLA-DMA/HLA-DPB1/HLA-DPA1/HLA-DRB5/HLA-DQA1/PTPRC/HLA-DOB/HLA-DQB1/BTK/HLA-DMB
GO:1903039	positive regulation of leukocyte cell-cell adhesion	91	0.624673	1.96465	7.55425e-09	1.06252e-06	520	tags=35%, list=10%, signal=32%	HLA-DRB1/HLA-DRA/HLA-DMA/HLA-DPB1/HLA-DPA1/HLA-DRB5/XBP1/HLA-DQA1/CAV1/PTPRC/CD74/CHST2/SYK/HLA-DOB/HLA-A/CORO1A/CD70/HLA-DQB1/RHOA/SOCS1/RHOH/DOCK8/HLA-DMB/TNFRSF13C/CD83/CD27/ITGB2/VSIR/SASH3/CD55/PYCARD/NCKAP1L
GO:0050870	positive regulation of T cell activation	82	0.638137	1.98591	1.0044e-08	1.34849e-06	520	tags=37%, list=10%, signal=33%	HLA-DRB1/HLA-DRA/HLA-DMA/HLA-DPB1/HLA-DPA1/HLA-DRB5/XBP1/HLA-DQA1/CAV1/PTPRC/CD74/SYK/HLA-DOB/HLA-A/CORO1A/CD70/HLA-DQB1/RHOA/SOCS1/RHOH/DOCK8/HLA-DMB/TNFRSF13C/CD83/CD27/VSIR/SASH3/CD55/PYCARD/NCKAP1L
GO:0002377	immunoglobulin production	53	0.700434	2.06314	1.21561e-08	1.5611e-06	123	tags=28%, list=2%, signal=28%	HLA-DRB1/HLA-DRA/HLA-DMA/HLA-DPB1/HLA-DPA1/VPREB3/HLA-DRB5/XBP1/HLA-DQA1/PTPRC/MZB1/HLA-DOB/FCGR2B/TMBIM6/HLA-DQB1
GO:0002396	MHC protein complex assembly	15	0.896396	2.15005	2.24235e-08	2.54738e-06	123	tags=60%, list=2%, signal=59%	HLA-DRB1/HLA-DRA/HLA-DMA/HLA-DPB1/HLA-DPA1/HLA-DRB5/HLA-DQA1/HLA-DOB/HLA-DQB1
GO:0002501	peptide antigen assembly with MHC protein complex	15	0.896396	2.15005	2.24235e-08	2.54738e-06	123	tags=60%, list=2%, signal=59%	HLA-DRB1/HLA-DRA/HLA-DMA/HLA-DPB1/HLA-DPA1/HLA-DRB5/HLA-DQA1/HLA-DOB/HLA-DQB1
GO:0030155	regulation of cell adhesion	205	0.518453	1.72852	2.10026e-08	2.54738e-06	551	tags=30%, list=11%, signal=28%	HLA-DRB1/CXCR4/HLA-DRA/HLA-DMA/HLA-DPB1/LAPTM5/HLA-DPA1/ST6GAL1/HLA-DRB5/XBP1/HLA-DQA1/CAV1/PIK3CG/PTPRC/CD74/CHST2/SYK/PRDX2/HLA-DOB/FCGR2B/HLA-A/RAC2/STK4/CORO1A/CYTIP/CD70/HLA-DQB1/RHOA/SOCS1/CXCR3/ARHGDIB/ARPC2/CASP3/RHOH/ADAM19/DOCK8/LAX1/CDK6/P4HB/NEDD9/HLA-DMB/CDC42/TNFRSF13C/CD83/CD27/FLOT1/JAK1/ITGB2/ATM/VSIR/FERMT3/SASH3/ATP5F1B/ROCK1/ACTG1/CD55/PRKAR1A/PYCARD/NCKAP1L/LPXN/SWAP70
GO:0045785	positive regulation of cell adhesion	131	0.57315	1.85879	3.32073e-08	3.51966e-06	520	tags=33%, list=10%, signal=30%	HLA-DRB1/HLA-DRA/HLA-DMA/HLA-DPB1/HLA-DPA1/HLA-DRB5/XBP1/HLA-DQA1/CAV1/PTPRC/CD74/CHST2/SYK/HLA-DOB/HLA-A/STK4/CORO1A/CD70/HLA-DQB1/RHOA/SOCS1/ARPC2/RHOH/ADAM19/DOCK8/CDK6/P4HB/NEDD9/HLA-DMB/CDC42/TNFRSF13C/CD83/CD27/FLOT1/JAK1/ITGB2/ATM/VSIR/SASH3/ROCK1/CD55/PYCARD/NCKAP1L
GO:0002694	regulation of leukocyte activation	180	0.531764	1.7641	3.33652e-08	3.51966e-06	520	tags=29%, list=10%, signal=27%	HLA-DRB1/HLA-DRA/HLA-DMA/HLA-DPB1/LAPTM5/HLA-DPA1/GPR183/HLA-DRB5/GRN/XBP1/HLA-DQA1/ZFP36L2/PRDM1/CAV1/PTPRC/CD74/MZB1/CD38/SYK/PRDX2/HLA-DOB/SAMSN1/FCGR2B/HLA-A/RAC2/CORO1A/STAP1/CD70/HLA-DQB1/RHOA/SOCS1/THEMIS2/BANK1/CASP3/RHOH/DOCK8/LAX1/CD19/BTK/HLA-DMB/HLA-F/TNFRSF13C/CD83/CD27/ITGB2/ATM/VSIR/SASH3/CD55/PRKAR1A/PYCARD/NCKAP1L
GO:0050778	positive regulation of immune response	163	0.541638	1.78623	3.82094e-08	3.89167e-06	680	tags=29%, list=13%, signal=26%	HLA-DRB1/HLA-DRA/HLA-DPB1/LAPTM5/CD79A/XBP1/GBP5/PTPRC/CD74/CD79B/CD38/CADM1/BLNK/SYK/MS4A1/RFTN1/ZBP1/FCGR2B/HLA-A/HLA-B/IRF7/STAP1/HLA-DQB1/PDE4B/THEMIS2/BANK1/DENND1B/ELF1/LAX1/CD19/BTK/PLCG2/CD59/HLA-DMB/HLA-F/AKIRIN2/ITGB2/SASH3/CD55/PYCARD/NCKAP1L/LPXN/RAB29/IL12RB1/FOXP1/CD46/IRF3/BAX
GO:0006955	immune response	466	0.445734	1.52848	5.61045e-08	5.52383e-06	668	tags=24%, list=13%, signal=23%	HLA-DRB1/CXCR4/HLA-DRA/HLA-DMA/HLA-DPB1/LAPTM5/CD79A/HLA-DPA1/GPR183/VPREB3/ST6GAL1/HLA-DRB5/GRN/XBP1/GBP5/CTSH/HLA-DQA1/PRDM1/CAV1/PIK3CG/PTPRC/CD74/PTPN1/CD79B/LCP1/CD38/CADM1/GAPDH/BLNK/SYK/MS4A1/RFTN1/POU2F2/HLA-DOB/ZBP1/SAMSN1/PRDX1/FCGR2B/HLA-A/HLA-B/RAC2/LTB/CORO1A/IRF7/NCF1/STAP1/CD70/IL21R/HLA-DQB1/TAP2/TCIRG1/POU2AF1/SOCS1/PKHD1L1/PDE4B/CXCR3/RNASE6/GBP4/THEMIS2/HCST/FKBP1A/BANK1/CYBB/L…
GO:0050776	regulation of immune response	265	0.492696	1.65795	6.14706e-08	5.85693e-06	680	tags=26%, list=13%, signal=23%	HLA-DRB1/HLA-DRA/HLA-DPB1/LAPTM5/CD79A/GRN/XBP1/GBP5/CTSH/CAV1/PTPRC/CD74/PTPN1/CD79B/CD38/CADM1/BLNK/SYK/MS4A1/RFTN1/ZBP1/SAMSN1/FCGR2B/HLA-A/HLA-B/RAC2/IRF7/NCF1/STAP1/HLA-DQB1/SOCS1/PDE4B/THEMIS2/HCST/FKBP1A/BANK1/DENND1B/ELF1/LAX1/SMPDL3B/CD19/BTK/PLCG2/OASL/CD59/HLA-DMB/LY96/HLA-F/FLOT1/SEC14L1/AKIRIN2/ITGB2/VSIR/SASH3/CD55/UFD1/CTSS/PYCARD/NCKAP1L/DNASE2/LPXN/RAB29/IL12RB1/FOXP1/IFIH1/CD46/…
GO:0050851	antigen receptor-mediated signaling pathway	74	0.638243	1.9566	6.92067e-08	6.38796e-06	304	tags=32%, list=6%, signal=31%	HLA-DRB1/HLA-DPB1/LAPTM5/CD79A/PTPRC/CD79B/CD38/BLNK/SYK/MS4A1/RFTN1/FCGR2B/HLA-A/STAP1/HLA-DQB1/PDE4B/THEMIS2/BANK1/DENND1B/ELF1/LAX1/CD19/BTK/PLCG2
GO:0046649	lymphocyte activation	272	0.485601	1.63419	7.51304e-08	6.72459e-06	708	tags=28%, list=14%, signal=25%	HLA-DRB1/HLA-DRA/HLA-DMA/HLA-DPB1/LAPTM5/CD79A/HLA-DPA1/GPR183/HLA-DRB5/XBP1/HLA-DQA1/ZFP36L2/PRDM1/CAV1/PIK3CG/PTPRC/CD74/MZB1/CD79B/LCP1/CD38/BLNK/SYK/MS4A1/PRDX2/HLA-DOB/SAMSN1/PRDX1/FCGR2B/HLA-A/RAC2/CORO1A/CD70/IL21R/HLA-DQB1/TCIRG1/POU2AF1/RHOA/SOCS1/THEMIS2/FKBP1A/BANK1/LY9/CASP3/RHOH/DOCK8/LAX1/CDK6/CD19/BTK/PLCG2/HLA-DMB/HLA-F/TNFRSF13C/CD83/CD27/ATM/VSIR/SASH3/CD55/PRKAR1A/PYCARD/NCKAP1…
GO:0002250	adaptive immune response	139	0.56285	1.83808	8.25924e-08	7.17506e-06	627	tags=33%, list=12%, signal=30%	HLA-DRB1/HLA-DRA/HLA-DMA/HLA-DPB1/CD79A/HLA-DPA1/GPR183/HLA-DRB5/CTSH/HLA-DQA1/PRDM1/PIK3CG/PTPRC/CD74/CD79B/SYK/RFTN1/HLA-DOB/SAMSN1/FCGR2B/HLA-A/HLA-B/IRF7/CD70/IL21R/HLA-DQB1/TAP2/TCIRG1/LY9/DENND1B/LAX1/CD19/BTK/HLA-DMB/HLA-F/TNFRSF13C/CD27/SASH3/CD55/CTSS/PYCARD/NCKAP1L/SWAP70/STAT3/HLA-C/IL12RB1
GO:0002399	MHC class II protein complex assembly	11	0.928653	2.12082	9.45281e-08	7.75573e-06	123	tags=82%, list=2%, signal=80%	HLA-DRB1/HLA-DRA/HLA-DMA/HLA-DPB1/HLA-DPA1/HLA-DRB5/HLA-DQA1/HLA-DOB/HLA-DQB1
GO:0002503	peptide antigen assembly with MHC class II protein complex	11	0.928653	2.12082	9.45281e-08	7.75573e-06	123	tags=82%, list=2%, signal=80%	HLA-DRB1/HLA-DRA/HLA-DMA/HLA-DPB1/HLA-DPA1/HLA-DRB5/HLA-DQA1/HLA-DOB/HLA-DQB1
GO:0051251	positive regulation of lymphocyte activation	113	0.57222	1.83373	1.45616e-07	1.14548e-05	520	tags=30%, list=10%, signal=28%	HLA-DRB1/HLA-DRA/HLA-DMA/HLA-DPB1/HLA-DPA1/GPR183/HLA-DRB5/XBP1/HLA-DQA1/CAV1/PTPRC/CD74/CD38/SYK/HLA-DOB/HLA-A/CORO1A/CD70/HLA-DQB1/RHOA/SOCS1/RHOH/DOCK8/BTK/HLA-DMB/HLA-F/TNFRSF13C/CD83/CD27/VSIR/SASH3/CD55/PYCARD/NCKAP1L
GO:0050865	regulation of cell activation	185	0.516505	1.715	1.47369e-07	1.14548e-05	520	tags=28%, list=10%, signal=26%	HLA-DRB1/HLA-DRA/HLA-DMA/HLA-DPB1/LAPTM5/HLA-DPA1/GPR183/HLA-DRB5/GRN/XBP1/HLA-DQA1/ZFP36L2/PRDM1/CAV1/PTPRC/CD74/MZB1/CD38/SYK/PRDX2/HLA-DOB/SAMSN1/FCGR2B/HLA-A/RAC2/CORO1A/STAP1/CD70/HLA-DQB1/RHOA/SOCS1/THEMIS2/BANK1/CASP3/RHOH/DOCK8/LAX1/CD19/BTK/HLA-DMB/HLA-F/TNFRSF13C/CD83/CD27/ITGB2/ATM/VSIR/SASH3/CD55/PRKAR1A/PYCARD/NCKAP1L
GO:0002684	positive regulation of immune system process	268	0.479818	1.6146	1.65786e-07	1.25559e-05	575	tags=26%, list=11%, signal=24%	HLA-DRB1/HLA-DRA/HLA-DMA/HLA-DPB1/LAPTM5/CD79A/HLA-DPA1/GPR183/HLA-DRB5/XBP1/GBP5/HLA-DQA1/CAV1/PTPRC/CD74/MZB1/CD79B/CD38/CADM1/BLNK/SYK/MS4A1/RFTN1/HLA-DOB/ZBP1/FCGR2B/HLA-A/HLA-B/RAC2/CORO1A/IRF7/STAP1/CD70/HLA-DQB1/RHOA/SOCS1/PDE4B/THEMIS2/BANK1/DENND1B/RHOH/DOCK8/ELF1/LAX1/CD19/BTK/PLCG2/CD59/HLA-DMB/HLA-F/TNFRSF13C/CD83/CD27/AKIRIN1/AKIRIN2/ITGB2/VSIR/SASH3/CD99/CD55/PYCARD/NCKAP1L/CREB3/LP…
GO:0070661	leukocyte proliferation	108	0.584689	1.86956	2.05809e-07	1.51973e-05	520	tags=31%, list=10%, signal=29%	HLA-DRB1/HLA-DPB1/CD79A/HLA-DPA1/GPR183/GSTP1/ST6GAL1/PIK3CG/PTPRC/CD74/MZB1/CD38/SYK/MS4A1/PRDX2/FCGR2B/HLA-A/RAC2/CORO1A/CD70/TCIRG1/CASP3/DOCK8/CD19/BTK/HLA-DMB/TNFRSF13C/ATM/VSIR/SASH3/CD55/PRKAR1A/PYCARD/NCKAP1L
GO:0032943	mononuclear cell proliferation	102	0.583572	1.85972	2.76458e-07	1.99164e-05	520	tags=31%, list=10%, signal=29%	HLA-DRB1/HLA-DPB1/CD79A/HLA-DPA1/GPR183/ST6GAL1/PIK3CG/PTPRC/CD74/MZB1/CD38/SYK/MS4A1/PRDX2/FCGR2B/HLA-A/RAC2/CORO1A/CD70/CASP3/DOCK8/CD19/BTK/HLA-DMB/TNFRSF13C/ATM/VSIR/SASH3/CD55/PRKAR1A/PYCARD/NCKAP1L
GO:0042110	T cell activation	176	0.524377	1.73665	3.30953e-07	2.32745e-05	680	tags=30%, list=13%, signal=27%	HLA-DRB1/HLA-DRA/HLA-DMA/HLA-DPB1/LAPTM5/HLA-DPA1/GPR183/HLA-DRB5/XBP1/HLA-DQA1/ZFP36L2/PRDM1/CAV1/PIK3CG/PTPRC/CD74/LCP1/SYK/PRDX2/HLA-DOB/FCGR2B/HLA-A/RAC2/CORO1A/CD70/HLA-DQB1/TCIRG1/RHOA/SOCS1/FKBP1A/LY9/CASP3/RHOH/DOCK8/LAX1/CDK6/HLA-DMB/TNFRSF13C/CD83/CD27/VSIR/SASH3/CD55/PRKAR1A/PYCARD/NCKAP1L/RAB29/STAT3/IL12RB1/FOXP1/CD46/BAX
GO:0022407	regulation of cell-cell adhesion	139	0.545305	1.78078	5.92704e-07	4.0713e-05	551	tags=31%, list=11%, signal=28%	HLA-DRB1/HLA-DRA/HLA-DMA/HLA-DPB1/LAPTM5/HLA-DPA1/HLA-DRB5/XBP1/HLA-DQA1/CAV1/PTPRC/CD74/CHST2/SYK/PRDX2/HLA-DOB/FCGR2B/HLA-A/CORO1A/CD70/HLA-DQB1/RHOA/SOCS1/CASP3/RHOH/ADAM19/DOCK8/LAX1/HLA-DMB/TNFRSF13C/CD83/CD27/FLOT1/JAK1/ITGB2/VSIR/FERMT3/SASH3/CD55/PRKAR1A/PYCARD/NCKAP1L/SWAP70
GO:0002429	immune response-activating cell surface receptor signaling pathway	86	0.596702	1.86143	6.44321e-07	4.22916e-05	304	tags=28%, list=6%, signal=27%	HLA-DRB1/HLA-DPB1/LAPTM5/CD79A/PTPRC/CD79B/CD38/BLNK/SYK/MS4A1/RFTN1/FCGR2B/HLA-A/STAP1/HLA-DQB1/PDE4B/THEMIS2/BANK1/DENND1B/ELF1/LAX1/CD19/BTK/PLCG2
GO:0002757	immune response-activating signal transduction	86	0.596702	1.86143	6.44321e-07	4.22916e-05	304	tags=28%, list=6%, signal=27%	HLA-DRB1/HLA-DPB1/LAPTM5/CD79A/PTPRC/CD79B/CD38/BLNK/SYK/MS4A1/RFTN1/FCGR2B/HLA-A/STAP1/HLA-DQB1/PDE4B/THEMIS2/BANK1/DENND1B/ELF1/LAX1/CD19/BTK/PLCG2
GO:0002768	immune response-regulating cell surface receptor signaling pathway	92	0.580865	1.83073	7.07305e-07	4.54164e-05	304	tags=26%, list=6%, signal=25%	HLA-DRB1/HLA-DPB1/LAPTM5/CD79A/PTPRC/CD79B/CD38/BLNK/SYK/MS4A1/RFTN1/FCGR2B/HLA-A/STAP1/HLA-DQB1/PDE4B/THEMIS2/BANK1/DENND1B/ELF1/LAX1/CD19/BTK/PLCG2
GO:0007155	cell adhesion	304	0.464735	1.57073	1.0011e-06	6.29133e-05	717	tags=29%, list=14%, signal=26%	HLA-DRB1/CXCR4/HLA-DRA/HLA-DMA/HLA-DPB1/LAPTM5/HLA-DPA1/ST6GAL1/HLA-DRB5/XBP1/HLA-DQA1/PECAM1/CAV1/PIK3CG/PTPRC/CD74/CHST2/CADM1/ACTB/SYK/PRDX2/HLA-DOB/FCGR2B/HLA-A/RAC2/STK4/CORO1A/CYTIP/CD70/BCL2L11/HLA-DQB1/RHOB/RHOA/SOCS1/CXCR3/THEMIS2/B4GALT1/ARHGDIB/ARPC2/LY9/CASP3/VMP1/RHOH/ADAM19/DOCK8/ENTPD1/LAX1/CDK6/P4HB/NEDD9/HLA-DMB/CDC42/TNFRSF13C/CD83/CD27/FLOT1/JAK1/CLIC1/ITGB2/ATM/VSIR/FERMT3/SAS…
GO:0002697	regulation of immune effector process	105	0.561745	1.78914	1.27506e-06	7.84611e-05	665	tags=30%, list=13%, signal=26%	HLA-DRB1/HLA-DRA/LAPTM5/GRN/XBP1/PTPRC/CD74/MZB1/CADM1/SYK/FCGR2B/HLA-A/HLA-B/RAC2/TMBIM6/NCF1/STAP1/DENND1B/BTK/PLCG2/CD59/HLA-DMB/HLA-F/ITGB2/SASH3/CD55/NCKAP1L/SLC7A5/DNAJB9/IL12RB1/CD46
GO:0046651	lymphocyte proliferation	101	0.573529	1.82367	1.31158e-06	7.90613e-05	520	tags=31%, list=10%, signal=28%	HLA-DRB1/HLA-DPB1/CD79A/HLA-DPA1/GPR183/PIK3CG/PTPRC/CD74/MZB1/CD38/SYK/MS4A1/PRDX2/FCGR2B/HLA-A/RAC2/CORO1A/CD70/CASP3/DOCK8/CD19/BTK/HLA-DMB/TNFRSF13C/ATM/VSIR/SASH3/CD55/PRKAR1A/PYCARD/NCKAP1L
GO:0002699	positive regulation of immune effector process	74	0.605519	1.85628	2.08825e-06	0.000120942	665	tags=34%, list=13%, signal=30%	HLA-DRB1/HLA-DRA/LAPTM5/XBP1/PTPRC/CD74/MZB1/CADM1/SYK/HLA-A/HLA-B/RAC2/STAP1/DENND1B/BTK/PLCG2/HLA-DMB/HLA-F/ITGB2/SASH3/CD55/SLC7A5/DNAJB9/IL12RB1/CD46
GO:0006119	oxidative phosphorylation	90	0.573885	1.80288	2.08498e-06	0.000120942	1355	tags=61%, list=27%, signal=46%	NDUFV2/CHCHD2/RHOA/VCP/NDUFB10/GHITM/ATP5F1D/CHCHD10/NDUFB9/NDUFS5/NDUFB2/ATP5PF/ATP5F1B/COX7A2/COX5B/NDUFA4/NDUFB3/NDUFS3/ATP5F1C/NDUFA8/NDUFB8/UQCR10/PPIF/UQCRFS1/NDUFA6/UQCC2/NDUFB6/UQCRB/ANTKMT/NDUFA12/NDUFS8/NDUFAB1/SDHC/UQCRC1/NDUFS1/COX6A1/UQCRQ/NDUFS2/CYC1/NDUFA7/NDUFA5/NDUFV1/ATP5PD/SDHA/NDUFS4/COX5A/ATP5PB/ATP5MF/NDUFA1/CYCS/NDUFS6/DGUOK/UQCRC2/NIPSNAP2/NDUFS7
GO:0046631	alpha-beta T cell activation	55	0.635944	1.87988	2.80016e-06	0.000159053	631	tags=35%, list=12%, signal=31%	HLA-DRB1/HLA-DRA/GPR183/PRDM1/PTPRC/SYK/HLA-A/TCIRG1/RHOA/SOCS1/LY9/CD83/VSIR/SASH3/CD55/NCKAP1L/STAT3/IL12RB1/FOXP1
GO:0002682	regulation of immune system process	411	0.432025	1.47852	3.18147e-06	0.000177303	680	tags=25%, list=13%, signal=24%	HLA-DRB1/HLA-DRA/HLA-DMA/HLA-DPB1/LAPTM5/CD79A/HLA-DPA1/GPR183/HLA-DRB5/GRN/XBP1/GBP5/CTSH/HLA-DQA1/ZFP36L2/PRDM1/CAV1/PTPRC/CD74/PTPN1/CHST2/MZB1/CD79B/CD38/CADM1/BLNK/SYK/MS4A1/RFTN1/PRDX2/HLA-DOB/ZBP1/SAMSN1/FCGR2B/HLA-A/HLA-B/RAC2/CORO1A/TMBIM6/IRF7/NCF1/STAP1/CD70/HLA-DQB1/RHOA/SOCS1/PDE4B/CXCR3/THEMIS2/HCST/FKBP1A/BANK1/CASP3/DENND1B/RHOH/DOCK8/ELF1/LAX1/CDK6/SMPDL3B/CD19/BTK/PLCG2/OASL/CD5…
GO:0031341	regulation of cell killing	30	0.730178	1.98103	3.5855e-06	0.000196119	659	tags=50%, list=13%, signal=44%	HLA-DRB1/HLA-DRA/PTPRC/CADM1/SYK/FCGR2B/HLA-A/HLA-B/STAP1/CD59/HLA-F/CD55/NCKAP1L/IL12RB1/BCL2L1
GO:0001906	cell killing	49	0.662523	1.92994	4.60052e-06	0.000247063	706	tags=41%, list=14%, signal=36%	HLA-DRB1/HLA-DRA/CTSH/PTPRC/CADM1/GAPDH/SYK/PRDX1/FCGR2B/HLA-A/HLA-B/CORO1A/STAP1/CD59/HLA-F/CD55/NCKAP1L/IL12RB1/BCL2L1/TUSC2
GO:0050867	positive regulation of cell activation	123	0.529366	1.71368	4.95273e-06	0.000261228	520	tags=29%, list=10%, signal=27%	HLA-DRB1/HLA-DRA/HLA-DMA/HLA-DPB1/HLA-DPA1/GPR183/HLA-DRB5/XBP1/HLA-DQA1/CAV1/PTPRC/CD74/CD38/SYK/HLA-DOB/HLA-A/CORO1A/STAP1/CD70/HLA-DQB1/RHOA/SOCS1/RHOH/DOCK8/BTK/HLA-DMB/HLA-F/TNFRSF13C/CD83/CD27/ITGB2/VSIR/SASH3/CD55/PYCARD/NCKAP1L
GO:0098609	cell-cell adhesion	209	0.479403	1.5989	5.10645e-06	0.000264611	520	tags=26%, list=10%, signal=24%	HLA-DRB1/HLA-DRA/HLA-DMA/HLA-DPB1/LAPTM5/HLA-DPA1/HLA-DRB5/XBP1/HLA-DQA1/PECAM1/CAV1/PIK3CG/PTPRC/CD74/CHST2/CADM1/ACTB/SYK/PRDX2/HLA-DOB/FCGR2B/HLA-A/RAC2/CORO1A/CD70/HLA-DQB1/RHOA/SOCS1/CASP3/VMP1/RHOH/ADAM19/DOCK8/LAX1/HLA-DMB/TNFRSF13C/CD83/CD27/FLOT1/JAK1/CLIC1/ITGB2/VSIR/FERMT3/SASH3/ROCK1/ACTG1/PPP1CA/CD99/BSG/CD55/PRKAR1A/PYCARD/NCKAP1L
GO:0002696	positive regulation of leukocyte activation	122	0.535327	1.72961	6.49823e-06	0.00033083	520	tags=30%, list=10%, signal=27%	HLA-DRB1/HLA-DRA/HLA-DMA/HLA-DPB1/HLA-DPA1/GPR183/HLA-DRB5/XBP1/HLA-DQA1/CAV1/PTPRC/CD74/CD38/SYK/HLA-DOB/HLA-A/CORO1A/STAP1/CD70/HLA-DQB1/RHOA/SOCS1/RHOH/DOCK8/BTK/HLA-DMB/HLA-F/TNFRSF13C/CD83/CD27/ITGB2/VSIR/SASH3/CD55/PYCARD/NCKAP1L
GO:0045321	leukocyte activation	300	0.451908	1.52723	6.60835e-06	0.00033083	708	tags=26%, list=14%, signal=24%	HLA-DRB1/HLA-DRA/HLA-DMA/HLA-DPB1/LAPTM5/CD79A/HLA-DPA1/GPR183/HLA-DRB5/GRN/XBP1/HLA-DQA1/ZFP36L2/PRDM1/CAV1/PIK3CG/PTPRC/CD74/MZB1/CD79B/LCP1/CD38/BLNK/SYK/MS4A1/PRDX2/HLA-DOB/SAMSN1/PRDX1/FCGR2B/HLA-A/RAC2/CORO1A/STAP1/CD70/IL21R/HLA-DQB1/TCIRG1/POU2AF1/RHOA/SOCS1/THEMIS2/FKBP1A/BANK1/LY9/CASP3/RHOH/DOCK8/LAX1/CDK6/CD19/BTK/PLCG2/HLA-DMB/HLA-F/TNFRSF13C/CD83/CD27/ITGB2/ATM/VSIR/SASH3/CD55/PRKAR…
GO:0001959	regulation of cytokine-mediated signaling pathway	63	0.604301	1.81506	7.12875e-06	0.000350935	135	tags=19%, list=3%, signal=19%	CXCR4/LAPTM5/GSTP1/CAV1/PTPRC/CD74/PTPN1/SYK/ZBP1/IRF7/STAP1/SOCS1
GO:0046635	positive regulation of alpha-beta T cell activation	26	0.736114	1.94453	7.58494e-06	0.000367271	627	tags=46%, list=12%, signal=41%	HLA-DRB1/HLA-DRA/PTPRC/SYK/HLA-A/RHOA/SOCS1/CD83/SASH3/CD55/NCKAP1L/IL12RB1
GO:0009060	aerobic respiration	121	0.529175	1.70712	9.83314e-06	0.000468451	1436	tags=57%, list=28%, signal=42%	NDUFV2/CHCHD2/RHOA/VCP/NDUFB10/GHITM/ATP5F1D/CHCHD10/NDUFB9/NDUFS5/IDH2/NDUFB2/ATP5PF/ATP5F1B/COX7A2/COX5B/NDUFA4/NDUFB3/ACO2/NDUFS3/ATP5F1C/NDUFA8/NDUFB8/UQCR10/PPIF/UQCRFS1/PDHB/NDUFA6/UQCC2/NDUFB6/BLOC1S1/IDH3G/UQCRB/ANTKMT/IDH3A/NDUFA12/PDHA1/NDUFS8/NDUFAB1/PANK2/SDHC/UQCRC1/NDUFS1/SUCLG2/COX6A1/UQCRQ/NDUFS2/CYC1/OXA1L/NDUFA7/NDUFA5/NDUFV1/ATP5PD/SDHA/NDUFS4/COX5A/ATP5PB/ATP5MF/NDUFA1/CYCS/ID…
GO:0031343	positive regulation of cell killing	19	0.789912	1.97355	1.17163e-05	0.000540724	116	tags=42%, list=2%, signal=41%	HLA-DRB1/HLA-DRA/PTPRC/CADM1/SYK/HLA-A/HLA-B/STAP1
GO:0002456	T cell mediated immunity	37	0.67562	1.89077	1.16551e-05	0.000540724	665	tags=43%, list=13%, signal=38%	HLA-DRB1/HLA-DRA/CTSH/PTPRC/RFTN1/FCGR2B/HLA-A/HLA-B/CD70/DENND1B/HLA-F/SASH3/CD55/NCKAP1L/IL12RB1/CD46
GO:0006091	generation of precursor metabolites and energy	232	0.465211	1.56312	1.23084e-05	0.000559311	1436	tags=47%, list=28%, signal=35%	GAPDH/NDUFV2/NCF1/PGK1/CHCHD2/RHOA/LDHA/VCP/CYBB/SCO2/NDUFB10/TPI1/FDX1/GHITM/PKM/ATP5F1D/ALDOA/CHCHD10/NDUFB9/COX8A/NDUFS5/IDH2/NDUFB2/ATP5PF/ATP5F1B/COX7A2/COX5B/GALK1/ACADM/NDUFA4/PPP1CA/NDUFB3/TKT/ACO2/NDUFS3/ATP5F1C/SOD2/NDUFA8/NDUFB8/COX6C/UQCR10/PGAM1/PPIF/UQCRFS1/PDHB/STAT3/ATP5IF1/NQO2/NDUFA6/UQCC2/COQ10B/NDUFB6/ACSS1/BLOC1S1/IDH3G/UQCRB/ANTKMT/IDH3A/OGT/ETFA/NDUFA12/GPI/PDHA1/AKR7A2/NDU…
GO:0002764	immune response-regulating signaling pathway	148	0.511311	1.67705	1.46004e-05	0.000653407	680	tags=28%, list=13%, signal=25%	HLA-DRB1/HLA-DPB1/LAPTM5/CD79A/CTSH/CAV1/PTPRC/CD79B/CD38/BLNK/SYK/MS4A1/RFTN1/FCGR2B/HLA-A/IRF7/STAP1/HLA-DQB1/PDE4B/THEMIS2/BANK1/DENND1B/ELF1/LAX1/SMPDL3B/CD19/BTK/PLCG2/OASL/LY96/FLOT1/SEC14L1/UFD1/CTSS/NCKAP1L/LPXN/RAB29/FOXP1/IFIH1/IRF3/BAX
GO:0002709	regulation of T cell mediated immunity	26	0.724097	1.91278	1.49187e-05	0.000657689	1070	tags=62%, list=21%, signal=49%	HLA-DRB1/HLA-DRA/PTPRC/FCGR2B/HLA-A/HLA-B/DENND1B/HLA-F/SASH3/CD55/NCKAP1L/IL12RB1/WAS/HMGB1/FADD/ZBTB1
GO:0045582	positive regulation of T cell differentiation	33	0.691185	1.90617	1.56719e-05	0.000680732	665	tags=48%, list=13%, signal=42%	HLA-DRB1/HLA-DRA/XBP1/PTPRC/CD74/SYK/RHOA/SOCS1/RHOH/CD83/CD27/VSIR/SASH3/NCKAP1L/IL12RB1/CD46
GO:0045333	cellular respiration	142	0.506205	1.65481	1.66354e-05	0.000712113	1436	tags=53%, list=28%, signal=39%	NDUFV2/CHCHD2/RHOA/VCP/SCO2/NDUFB10/GHITM/ATP5F1D/CHCHD10/NDUFB9/NDUFS5/IDH2/NDUFB2/ATP5PF/ATP5F1B/COX7A2/COX5B/NDUFA4/NDUFB3/ACO2/NDUFS3/ATP5F1C/SOD2/NDUFA8/NDUFB8/UQCR10/PPIF/UQCRFS1/PDHB/NDUFA6/UQCC2/COQ10B/NDUFB6/BLOC1S1/IDH3G/UQCRB/ANTKMT/IDH3A/ETFA/NDUFA12/PDHA1/NDUFS8/NDUFAB1/PANK2/SDHC/UQCRC1/NDUFS1/SUCLG2/COX6A1/UQCRQ/NDUFS2/CYC1/OXA1L/NDUFA7/ETFB/NDUFA5/NDUFV1/ATP5PD/SDHA/NDUFS4/COX5A/A…
GO:0070663	regulation of leukocyte proliferation	84	0.566587	1.76473	1.79075e-05	0.000744973	520	tags=32%, list=10%, signal=29%	HLA-DRB1/HLA-DPB1/HLA-DPA1/GPR183/GSTP1/ST6GAL1/PTPRC/CD74/MZB1/CD38/SYK/FCGR2B/HLA-A/RAC2/CORO1A/CD70/CASP3/BTK/HLA-DMB/TNFRSF13C/ATM/VSIR/SASH3/CD55/PRKAR1A/PYCARD/NCKAP1L
GO:0046034	ATP metabolic process	145	0.501019	1.64018	1.77368e-05	0.000744973	1355	tags=52%, list=27%, signal=39%	GAPDH/NDUFV2/PGK1/CHCHD2/RHOA/LDHA/VCP/NDUFB10/TPI1/GHITM/PKM/ATP5F1D/ALDOA/CHCHD10/ATP6V0C/NDUFB9/ATP5MC3/NDUFS5/HSPA8/NDUFB2/ATP5PF/ATP5F1B/COX7A2/COX5B/GALK1/NDUFA4/NDUFB3/NDUFS3/ATP5F1C/NDUFA8/NDUFB8/PARP1/UQCR10/PGAM1/PPIF/UQCRFS1/STAT3/ATP5IF1/NDUFA6/UQCC2/NDUFB6/OLA1/UQCRB/ANTKMT/OGT/NDUFA12/GPI/NDUFS8/NDUFAB1/ENO1/SDHC/PRKAG1/UQCRC1/NDUFS1/COX6A1/UQCRQ/NDUFS2/CYC1/NDUFA7/NDUFA5/NDUFV1/ATP…
GO:0002705	positive regulation of leukocyte mediated immunity	43	0.654616	1.86874	1.94119e-05	0.000796343	478	tags=33%, list=9%, signal=30%	HLA-DRB1/HLA-DRA/PTPRC/CADM1/HLA-A/HLA-B/STAP1/DENND1B/BTK/PLCG2/HLA-F/ITGB2/SASH3/CD55
GO:0035710	CD4-positive, alpha-beta T cell activation	32	0.70016	1.92022	2.0125e-05	0.000814286	631	tags=44%, list=12%, signal=39%	HLA-DRB1/HLA-DRA/GPR183/TCIRG1/SOCS1/LY9/CD83/VSIR/SASH3/CD55/NCKAP1L/STAT3/IL12RB1/FOXP1
GO:0001909	leukocyte mediated cytotoxicity	40	0.665436	1.87988	2.09416e-05	0.000835876	116	tags=28%, list=2%, signal=27%	HLA-DRB1/HLA-DRA/CTSH/PTPRC/CADM1/PRDX1/FCGR2B/HLA-A/HLA-B/CORO1A/STAP1
GO:0001913	T cell mediated cytotoxicity	18	0.785709	1.95385	2.34914e-05	0.00090112	627	tags=56%, list=12%, signal=49%	HLA-DRB1/HLA-DRA/CTSH/PTPRC/FCGR2B/HLA-A/HLA-B/HLA-F/NCKAP1L/IL12RB1
GO:0032944	regulation of mononuclear cell proliferation	80	0.56917	1.76534	2.29531e-05	0.00090112	520	tags=32%, list=10%, signal=30%	HLA-DRB1/HLA-DPB1/HLA-DPA1/GPR183/ST6GAL1/PTPRC/CD74/MZB1/CD38/SYK/FCGR2B/HLA-A/RAC2/CORO1A/CD70/CASP3/BTK/HLA-DMB/TNFRSF13C/ATM/VSIR/SASH3/CD55/PRKAR1A/PYCARD/NCKAP1L
GO:0002253	activation of immune response	109	0.536311	1.71613	2.32704e-05	0.00090112	680	tags=31%, list=13%, signal=28%	HLA-DRB1/HLA-DPB1/LAPTM5/CD79A/PTPRC/CD79B/CD38/BLNK/SYK/MS4A1/RFTN1/ZBP1/FCGR2B/HLA-A/STAP1/HLA-DQB1/PDE4B/THEMIS2/BANK1/DENND1B/ELF1/LAX1/CD19/BTK/PLCG2/CD59/CD55/PYCARD/NCKAP1L/LPXN/RAB29/FOXP1/CD46/BAX
GO:0001910	regulation of leukocyte mediated cytotoxicity	24	0.727748	1.90458	2.8217e-05	0.00106852	116	tags=33%, list=2%, signal=33%	HLA-DRB1/HLA-DRA/PTPRC/CADM1/FCGR2B/HLA-A/HLA-B/STAP1
GO:0042098	T cell proliferation	72	0.580051	1.77555	2.99602e-05	0.00112016	680	tags=33%, list=13%, signal=29%	HLA-DRB1/HLA-DPB1/HLA-DPA1/PIK3CG/PTPRC/SYK/PRDX2/HLA-A/RAC2/CORO1A/CD70/CASP3/DOCK8/HLA-DMB/TNFRSF13C/VSIR/SASH3/CD55/PRKAR1A/PYCARD/NCKAP1L/IL12RB1/CD46/BAX
GO:0045580	regulation of T cell differentiation	50	0.623557	1.82113	3.97779e-05	0.00146864	1118	tags=50%, list=22%, signal=39%	HLA-DRB1/HLA-DRA/XBP1/PRDM1/PTPRC/CD74/SYK/PRDX2/RHOA/SOCS1/RHOH/CD83/CD27/VSIR/SASH3/NCKAP1L/IL12RB1/CD46/SOD1/DUSP10/HMGB1/CLPTM1/ADA/ZBTB1/FGL2
GO:0050853	B cell receptor signaling pathway	29	0.69822	1.8789	4.57902e-05	0.00166975	680	tags=62%, list=13%, signal=54%	CD79A/PTPRC/CD79B/CD38/BLNK/SYK/MS4A1/RFTN1/FCGR2B/STAP1/BANK1/CD19/BTK/PLCG2/NCKAP1L/LPXN/FOXP1/BAX
GO:0001912	positive regulation of leukocyte mediated cytotoxicity	17	0.779887	1.9339	5.14108e-05	0.00182953	116	tags=41%, list=2%, signal=40%	HLA-DRB1/HLA-DRA/PTPRC/CADM1/HLA-A/HLA-B/STAP1
GO:0046634	regulation of alpha-beta T cell activation	40	0.652212	1.84252	5.08196e-05	0.00182953	627	tags=35%, list=12%, signal=31%	HLA-DRB1/HLA-DRA/PRDM1/PTPRC/SYK/HLA-A/RHOA/SOCS1/CD83/VSIR/SASH3/CD55/NCKAP1L/IL12RB1
GO:0002708	positive regulation of lymphocyte mediated immunity	34	0.666809	1.84498	5.37643e-05	0.00189051	478	tags=32%, list=9%, signal=30%	HLA-DRB1/HLA-DRA/PTPRC/CADM1/HLA-A/HLA-B/DENND1B/BTK/HLA-F/SASH3/CD55
GO:0060759	regulation of response to cytokine stimulus	67	0.579436	1.75165	5.57004e-05	0.00193554	135	tags=18%, list=3%, signal=18%	CXCR4/LAPTM5/GSTP1/CAV1/PTPRC/CD74/PTPN1/SYK/ZBP1/IRF7/STAP1/SOCS1
GO:0043367	CD4-positive, alpha-beta T cell differentiation	26	0.702515	1.85577	6.09243e-05	0.00209246	631	tags=42%, list=12%, signal=37%	HLA-DRB1/HLA-DRA/GPR183/SOCS1/LY9/CD83/SASH3/NCKAP1L/STAT3/IL12RB1/FOXP1
GO:0002700	regulation of production of molecular mediator of immune response	53	0.599204	1.76497	6.44382e-05	0.0021877	575	tags=30%, list=11%, signal=27%	LAPTM5/XBP1/PTPRC/CD74/MZB1/FCGR2B/HLA-A/TMBIM6/DENND1B/BTK/PLCG2/HLA-F/SASH3/CD55/SLC7A5/DNAJB9
GO:0002711	positive regulation of T cell mediated immunity	20	0.751301	1.88958	6.58757e-05	0.00221109	627	tags=50%, list=12%, signal=44%	HLA-DRB1/HLA-DRA/PTPRC/HLA-A/HLA-B/DENND1B/HLA-F/SASH3/CD55/IL12RB1
GO:0045621	positive regulation of lymphocyte differentiation	40	0.648084	1.83086	6.70502e-05	0.00222523	665	tags=42%, list=13%, signal=37%	HLA-DRB1/HLA-DRA/XBP1/PTPRC/CD74/SYK/RHOA/SOCS1/RHOH/BTK/CD83/CD27/VSIR/SASH3/NCKAP1L/IL12RB1/CD46
GO:0050670	regulation of lymphocyte proliferation	79	0.556339	1.71967	8.92713e-05	0.00292977	520	tags=32%, list=10%, signal=29%	HLA-DRB1/HLA-DPB1/HLA-DPA1/GPR183/PTPRC/CD74/MZB1/CD38/SYK/FCGR2B/HLA-A/RAC2/CORO1A/CD70/CASP3/BTK/HLA-DMB/TNFRSF13C/ATM/VSIR/SASH3/CD55/PRKAR1A/PYCARD/NCKAP1L
GO:0001914	regulation of T cell mediated cytotoxicity	15	0.799505	1.91765	9.60576e-05	0.00301834	627	tags=60%, list=12%, signal=53%	HLA-DRB1/HLA-DRA/PTPRC/FCGR2B/HLA-A/HLA-B/HLA-F/NCKAP1L/IL12RB1
GO:0046632	alpha-beta T cell differentiation	39	0.644665	1.81751	9.51496e-05	0.00301834	631	tags=36%, list=12%, signal=32%	HLA-DRB1/HLA-DRA/GPR183/PRDM1/SYK/RHOA/SOCS1/LY9/CD83/SASH3/NCKAP1L/STAT3/IL12RB1/FOXP1
GO:0030098	lymphocyte differentiation	141	0.489453	1.59876	9.59181e-05	0.00301834	768	tags=30%, list=15%, signal=27%	HLA-DRB1/HLA-DRA/CD79A/GPR183/XBP1/ZFP36L2/PRDM1/PTPRC/CD74/CD79B/BLNK/SYK/MS4A1/PRDX2/FCGR2B/TCIRG1/POU2AF1/RHOA/SOCS1/LY9/RHOH/CDK6/CD19/BTK/PLCG2/CD83/CD27/ATM/VSIR/SASH3/NCKAP1L/DNAJB9/STAT3/IL12RB1/FOXP1/YY1/TPD52/CD46/BAX/TUSC2/SLC25A5/SOD1/HECTD1
GO:0051240	positive regulation of multicellular organismal process	355	0.418724	1.42639	9.30653e-05	0.00301834	1071	tags=31%, list=21%, signal=27%	HLA-DRB1/CXCR4/HLA-DRA/HLA-DPB1/LAPTM5/HLA-DPA1/EHMT1/GRN/XBP1/GBP5/CTSH/CAV1/PIK3CG/PTPRC/CD74/CD38/CADM1/GAPDH/SYK/RFTN1/PRDX2/POU2F2/HLA-A/LTB/IRF7/RHOB/POU2AF1/RHOA/SOCS1/PDE4B/UCP2/CYBB/PPIB/LY9/DENND1B/FABP5/RHOH/PKM/BTK/PLCG2/LY96/LAMTOR5/HLA-F/CD83/CD27/BASP1/FLOT1/JAK1/ATP6AP2/EIF4G2/AKIRIN2/LRPAP1/VSIR/LPIN1/SASH3/ROCK1/TMED10/PIM1/CFL1/CD55/EMC10/ATP2B1/PYCARD/NCKAP1L/EIF2AK3/PARP1/TWF…
GO:0051606	detection of stimulus	23	0.711846	1.84189	0.000102229	0.00317843	614	tags=39%, list=12%, signal=35%	HLA-DRB1/CXCR4/CADM1/HLA-A/HLA-B/LY96/CALM1/SOD2/CALM3
GO:0042129	regulation of T cell proliferation	58	0.593044	1.76501	0.000114153	0.00351221	665	tags=34%, list=13%, signal=30%	HLA-DRB1/HLA-DPB1/HLA-DPA1/PTPRC/SYK/HLA-A/RAC2/CORO1A/CD70/CASP3/HLA-DMB/TNFRSF13C/VSIR/SASH3/CD55/PRKAR1A/PYCARD/NCKAP1L/IL12RB1/CD46
GO:0001775	cell activation	331	0.424049	1.4406	0.000116765	0.00355555	821	tags=28%, list=16%, signal=25%	HLA-DRB1/HLA-DRA/HLA-DMA/HLA-DPB1/LAPTM5/CD79A/HLA-DPA1/GPR183/HLA-DRB5/GRN/XBP1/HLA-DQA1/ZFP36L2/PRDM1/CAV1/PIK3CG/PTPRC/CD74/MZB1/CD79B/LCP1/CD38/ACTB/BLNK/SYK/MS4A1/PRDX2/HLA-DOB/SAMSN1/PRDX1/FCGR2B/HLA-A/RAC2/CORO1A/STAP1/CD70/IL21R/HLA-DQB1/TCIRG1/POU2AF1/RHOA/SOCS1/THEMIS2/FKBP1A/BANK1/LY9/CASP3/RHOH/DOCK8/LAX1/CDK6/CD19/BTK/PLCG2/HLA-DMB/HLA-F/TNFRSF13C/CD83/CD27/CLIC1/ITGB2/ATM/VSIR/FERMT…
GO:0022900	electron transport chain	98	0.52002	1.65205	0.000134397	0.00405067	1436	tags=53%, list=28%, signal=39%	NDUFV2/NCF1/CHCHD2/CYBB/SCO2/NDUFB10/FDX1/GHITM/NDUFB9/NDUFS5/NDUFB2/COX5B/NDUFA4/NDUFB3/NDUFS3/SOD2/NDUFA8/NDUFB8/UQCR10/UQCRFS1/NQO2/NDUFA6/NDUFB6/UQCRB/ETFA/NDUFA12/AKR7A2/NDUFA13/NDUFS8/NDUFAB1/SDHC/GLRX2/NDUFS1/COX6A1/UQCRQ/NDUFS2/CYC1/NDUFA7/ETFB/NDUFA5/NDUFV1/SDHA/NDUFS4/COX5A/NDUFA1/CYCS/ADH5/NDUFS6/DGUOK/NDUFS7/AIFM2/NDUFB4
GO:0042102	positive regulation of T cell proliferation	36	0.655892	1.82282	0.00013751	0.00410263	665	tags=42%, list=13%, signal=36%	HLA-DPB1/HLA-DPA1/PTPRC/SYK/HLA-A/CORO1A/CD70/HLA-DMB/TNFRSF13C/SASH3/CD55/PYCARD/NCKAP1L/IL12RB1/CD46
GO:0050864	regulation of B cell activation	57	0.579743	1.72283	0.000142466	0.00420801	436	tags=35%, list=9%, signal=32%	LAPTM5/GPR183/XBP1/ZFP36L2/PTPRC/CD74/MZB1/CD38/SYK/SAMSN1/FCGR2B/THEMIS2/BANK1/CASP3/CD19/BTK/TNFRSF13C/CD27/ATM/SASH3
GO:2000516	positive regulation of CD4-positive, alpha-beta T cell activation	13	0.797096	1.87125	0.000144167	0.00421608	627	tags=62%, list=12%, signal=54%	HLA-DRB1/HLA-DRA/SOCS1/CD83/SASH3/CD55/NCKAP1L/IL12RB1
GO:0006959	humoral immune response	33	0.656171	1.8096	0.000152931	0.00435616	350	tags=45%, list=7%, signal=43%	HLA-DRB1/GPR183/ST6GAL1/PTPRC/GAPDH/BLNK/MS4A1/POU2F2/FCGR2B/HLA-A/HLA-DQB1/POU2AF1/RNASE6/CD59/CD83
GO:0050852	T cell receptor signaling pathway	49	0.611466	1.78121	0.000153381	0.00435616	304	tags=24%, list=6%, signal=23%	HLA-DRB1/HLA-DPB1/LAPTM5/PTPRC/RFTN1/HLA-A/HLA-DQB1/PDE4B/THEMIS2/DENND1B/ELF1/PLCG2
GO:0022904	respiratory electron transport chain	75	0.548225	1.68415	0.000151382	0.00435616	1436	tags=59%, list=28%, signal=43%	NDUFV2/CHCHD2/SCO2/NDUFB10/GHITM/NDUFB9/NDUFS5/NDUFB2/COX5B/NDUFA4/NDUFB3/NDUFS3/SOD2/NDUFA8/NDUFB8/UQCR10/UQCRFS1/NDUFA6/NDUFB6/UQCRB/ETFA/NDUFA12/NDUFS8/NDUFAB1/SDHC/NDUFS1/COX6A1/UQCRQ/NDUFS2/CYC1/NDUFA7/ETFB/NDUFA5/NDUFV1/SDHA/NDUFS4/COX5A/NDUFA1/CYCS/NDUFS6/DGUOK/NDUFS7/AIFM2/NDUFB4
GO:0001816	cytokine production	235	0.441435	1.48185	0.000160003	0.00450093	668	tags=26%, list=13%, signal=23%	HLA-DRB1/HLA-DPB1/LAPTM5/HLA-DPA1/GSTP1/XBP1/GBP5/PIK3CG/PTPRC/CD74/CADM1/GAPDH/SYK/RFTN1/POU2F2/FCGR2B/HLA-A/HLA-B/LTB/IRF7/POU2AF1/SOCS1/PDE4B/LITAF/BANK1/CYBB/LY9/DENND1B/ELF1/BTK/PLCG2/LY96/LAMTOR5/HLA-F/CD83/PLD3/FLOT1/ATP6AP2/AKIRIN2/REL/VSIR/SASH3/TMED10/CD55/ATP2B1/UFD1/PYCARD/NCKAP1L/EIF2AK3/TMF1/SLC7A5/STAT3/STAT1/IL12RB1/FOXP1/YY1/IFIH1/CD46/NRROS/IRF3
GO:0002720	positive regulation of cytokine production involved in immune response	23	0.703947	1.82145	0.000162494	0.00452789	552	tags=39%, list=11%, signal=35%	LAPTM5/CD74/HLA-A/DENND1B/PLCG2/HLA-F/SASH3/CD55/SLC7A5
GO:0001817	regulation of cytokine production	229	0.44532	1.49309	0.000169419	0.00467674	716	tags=27%, list=14%, signal=24%	HLA-DRB1/HLA-DPB1/LAPTM5/HLA-DPA1/GSTP1/XBP1/GBP5/PIK3CG/PTPRC/CD74/CADM1/GAPDH/SYK/RFTN1/POU2F2/FCGR2B/HLA-A/HLA-B/LTB/IRF7/POU2AF1/SOCS1/PDE4B/LITAF/BANK1/CYBB/LY9/DENND1B/ELF1/BTK/PLCG2/LY96/LAMTOR5/HLA-F/CD83/PLD3/FLOT1/ATP6AP2/AKIRIN2/REL/VSIR/SASH3/TMED10/CD55/ATP2B1/UFD1/PYCARD/NCKAP1L/EIF2AK3/TMF1/SLC7A5/STAT3/STAT1/IL12RB1/FOXP1/YY1/IFIH1/CD46/IRF3/TUSC2/CD2AP
GO:0042773	ATP synthesis coupled electron transport	62	0.57191	1.71523	0.000177691	0.00481507	1355	tags=61%, list=27%, signal=46%	NDUFV2/CHCHD2/NDUFB10/GHITM/NDUFB9/NDUFS5/NDUFB2/COX5B/NDUFA4/NDUFB3/NDUFS3/NDUFA8/NDUFB8/UQCR10/UQCRFS1/NDUFA6/NDUFB6/UQCRB/NDUFA12/NDUFS8/NDUFAB1/SDHC/NDUFS1/COX6A1/UQCRQ/NDUFS2/CYC1/NDUFA7/NDUFA5/NDUFV1/SDHA/NDUFS4/COX5A/NDUFA1/CYCS/NDUFS6/DGUOK/NDUFS7
GO:0042775	mitochondrial ATP synthesis coupled electron transport	62	0.57191	1.71523	0.000177691	0.00481507	1355	tags=61%, list=27%, signal=46%	NDUFV2/CHCHD2/NDUFB10/GHITM/NDUFB9/NDUFS5/NDUFB2/COX5B/NDUFA4/NDUFB3/NDUFS3/NDUFA8/NDUFB8/UQCR10/UQCRFS1/NDUFA6/NDUFB6/UQCRB/NDUFA12/NDUFS8/NDUFAB1/SDHC/NDUFS1/COX6A1/UQCRQ/NDUFS2/CYC1/NDUFA7/NDUFA5/NDUFV1/SDHA/NDUFS4/COX5A/NDUFA1/CYCS/NDUFS6/DGUOK/NDUFS7
GO:0045619	regulation of lymphocyte differentiation	63	0.560478	1.68344	0.000179947	0.00483189	1118	tags=44%, list=22%, signal=35%	HLA-DRB1/HLA-DRA/XBP1/ZFP36L2/PRDM1/PTPRC/CD74/SYK/PRDX2/RHOA/SOCS1/RHOH/BTK/CD83/CD27/VSIR/SASH3/NCKAP1L/IL12RB1/CD46/SOD1/DUSP10/FBXO7/HMGB1/CLPTM1/ADA/ZBTB1/FGL2
GO:0002706	regulation of lymphocyte mediated immunity	48	0.597589	1.7322	0.000181814	0.00483803	1198	tags=46%, list=23%, signal=35%	HLA-DRB1/HLA-DRA/PTPRC/CADM1/FCGR2B/HLA-A/HLA-B/DENND1B/BTK/HLA-F/SASH3/CD55/NCKAP1L/IL12RB1/CD46/WAS/CD40/HMGB1/FADD/ZBTB1/ARRB2/VAV1
GO:0002703	regulation of leukocyte mediated immunity	69	0.560322	1.70495	0.000184702	0.00487099	665	tags=29%, list=13%, signal=26%	HLA-DRB1/HLA-DRA/PTPRC/CADM1/SYK/FCGR2B/HLA-A/HLA-B/RAC2/STAP1/DENND1B/BTK/PLCG2/HLA-F/ITGB2/SASH3/CD55/NCKAP1L/IL12RB1/CD46
GO:0070665	positive regulation of leukocyte proliferation	53	0.581165	1.71184	0.000188717	0.00493284	1069	tags=47%, list=21%, signal=38%	HLA-DPB1/HLA-DPA1/GPR183/ST6GAL1/PTPRC/CD74/CD38/SYK/HLA-A/CORO1A/CD70/HLA-DMB/TNFRSF13C/SASH3/CD55/PYCARD/NCKAP1L/IL12RB1/CD46/CD40/PELI1/NFATC2/HMGB1/FADD/ADA
GO:0046638	positive regulation of alpha-beta T cell differentiation	19	0.740749	1.85072	0.000191192	0.00495368	627	tags=47%, list=12%, signal=42%	HLA-DRB1/HLA-DRA/SYK/RHOA/SOCS1/CD83/SASH3/NCKAP1L/IL12RB1
GO:0046637	regulation of alpha-beta T cell differentiation	26	0.680013	1.79633	0.000208861	0.00536444	627	tags=38%, list=12%, signal=34%	HLA-DRB1/HLA-DRA/PRDM1/SYK/RHOA/SOCS1/CD83/SASH3/NCKAP1L/IL12RB1
GO:1904035	regulation of epithelial cell apoptotic process	23	-0.625227	-2.06414	0.000230813	0.0056944	316	tags=39%, list=6%, signal=37%	CAST/FOXO3/PDCD4/ZFP36L1/ITGA4/TNFAIP3/MDK/ZFP36/RGCC
GO:0019883	antigen processing and presentation of endogenous antigen	18	0.744442	1.85123	0.000226405	0.0056944	345	tags=39%, list=7%, signal=36%	HLA-DRB1/HLA-DRA/CD74/HLA-A/HLA-B/TAP2/HLA-F
GO:0032609	interferon-gamma production	31	0.654102	1.78633	0.000231348	0.0056944	627	tags=35%, list=12%, signal=31%	HLA-DRB1/HLA-DPB1/LAPTM5/HLA-DPA1/HLA-A/PDE4B/VSIR/SASH3/PYCARD/SLC7A5/IL12RB1
GO:0032649	regulation of interferon-gamma production	31	0.654102	1.78633	0.000231348	0.0056944	627	tags=35%, list=12%, signal=31%	HLA-DRB1/HLA-DPB1/LAPTM5/HLA-DPA1/HLA-A/PDE4B/VSIR/SASH3/PYCARD/SLC7A5/IL12RB1
GO:0033674	positive regulation of kinase activity	113	0.496715	1.59177	0.000230898	0.0056944	621	tags=26%, list=12%, signal=23%	HLA-DRB1/CCND2/CCDC88A/PIK3CG/PTPRC/CD74/PTPN1/SYK/STK4/NCF1/STAP1/RHOA/SOCS1/SNX9/SYAP1/CDKN1B/NEDD9/CD19/CDC42/FBXW7/PRRC1/CALM1/CKS2/CDC25B/NCKAP1L/RAP1A/TAOK3/CALM3/DBF4
GO:0002286	T cell activation involved in immune response	37	0.625478	1.75044	0.000251461	0.00613832	665	tags=35%, list=13%, signal=31%	HLA-DRB1/HLA-DRA/GPR183/CD74/LCP1/FCGR2B/LY9/HLA-DMB/NCKAP1L/STAT3/IL12RB1/FOXP1/CD46
GO:0001916	positive regulation of T cell mediated cytotoxicity	12	0.805176	1.85852	0.000261539	0.00628503	345	tags=50%, list=7%, signal=47%	HLA-DRB1/HLA-DRA/PTPRC/HLA-A/HLA-B/HLA-F
GO:0032946	positive regulation of mononuclear cell proliferation	51	0.592486	1.73679	0.000261727	0.00628503	1069	tags=49%, list=21%, signal=39%	HLA-DPB1/HLA-DPA1/GPR183/ST6GAL1/PTPRC/CD74/CD38/SYK/HLA-A/CORO1A/CD70/HLA-DMB/TNFRSF13C/SASH3/CD55/PYCARD/NCKAP1L/IL12RB1/CD46/CD40/PELI1/NFATC2/HMGB1/FADD/ADA
GO:0001961	positive regulation of cytokine-mediated signaling pathway	27	0.669785	1.77799	0.000273798	0.00652188	112	tags=19%, list=2%, signal=18%	CXCR4/LAPTM5/CD74/ZBP1/IRF7
GO:0001819	positive regulation of cytokine production	149	0.470152	1.54224	0.000280174	0.00662036	668	tags=29%, list=13%, signal=26%	HLA-DPB1/LAPTM5/HLA-DPA1/XBP1/GBP5/PIK3CG/PTPRC/CD74/CADM1/GAPDH/SYK/RFTN1/POU2F2/HLA-A/LTB/IRF7/POU2AF1/PDE4B/CYBB/LY9/DENND1B/PLCG2/LY96/LAMTOR5/HLA-F/CD83/FLOT1/ATP6AP2/AKIRIN2/SASH3/TMED10/CD55/PYCARD/EIF2AK3/TMF1/SLC7A5/STAT3/STAT1/IL12RB1/FOXP1/IFIH1/CD46/IRF3
GO:0060395	SMAD protein signal transduction	16	-0.704447	-2.04852	0.000282525	0.00662293	17	tags=25%, list=0%, signal=25%	TGFB1/JUN/VIM/FOS
GO:0015980	energy derivation by oxidation of organic compounds	165	0.465303	1.53658	0.000333375	0.00775343	1436	tags=48%, list=28%, signal=36%	NDUFV2/CHCHD2/RHOA/VCP/SCO2/NDUFB10/GHITM/ATP5F1D/CHCHD10/NDUFB9/NDUFS5/IDH2/NDUFB2/ATP5PF/ATP5F1B/COX7A2/COX5B/ACADM/NDUFA4/PPP1CA/NDUFB3/ACO2/NDUFS3/ATP5F1C/SOD2/NDUFA8/NDUFB8/UQCR10/PPIF/UQCRFS1/PDHB/NDUFA6/UQCC2/COQ10B/NDUFB6/BLOC1S1/IDH3G/UQCRB/ANTKMT/IDH3A/ETFA/NDUFA12/PDHA1/NDUFS8/NDUFAB1/PANK2/PPP1CC/SDHC/UQCRC1/NDUFS1/SUCLG2/COX6A1/UQCRQ/NDUFS2/CYC1/OXA1L/NDUFA7/ETFB/NDUFA5/NDUFV1/ATP5PD…
GO:0032613	interleukin-10 production	18	0.736806	1.83224	0.000366795	0.00839843	706	tags=61%, list=14%, signal=53%	HLA-DRB1/SYK/FCGR2B/PLCG2/CD83/VSIR/SASH3/PYCARD/STAT3/CD46/TUSC2
GO:0032653	regulation of interleukin-10 production	18	0.736806	1.83224	0.000366795	0.00839843	706	tags=61%, list=14%, signal=53%	HLA-DRB1/SYK/FCGR2B/PLCG2/CD83/VSIR/SASH3/PYCARD/STAT3/CD46/TUSC2
GO:0030217	T cell differentiation	89	0.526942	1.65352	0.000380124	0.00863666	665	tags=28%, list=13%, signal=25%	HLA-DRB1/HLA-DRA/GPR183/XBP1/ZFP36L2/PRDM1/PTPRC/CD74/SYK/PRDX2/TCIRG1/RHOA/SOCS1/LY9/RHOH/CDK6/CD83/CD27/VSIR/SASH3/NCKAP1L/STAT3/IL12RB1/FOXP1/CD46
GO:0002367	cytokine production involved in immune response	29	0.659849	1.77564	0.000408688	0.00900848	552	tags=34%, list=11%, signal=31%	LAPTM5/CD74/HLA-A/DENND1B/BTK/PLCG2/HLA-F/SASH3/CD55/SLC7A5
GO:0002718	regulation of cytokine production involved in immune response	29	0.659849	1.77564	0.000408688	0.00900848	552	tags=34%, list=11%, signal=31%	LAPTM5/CD74/HLA-A/DENND1B/BTK/PLCG2/HLA-F/SASH3/CD55/SLC7A5
GO:0002285	lymphocyte activation involved in immune response	75	0.536742	1.64887	0.00040488	0.00900848	665	tags=28%, list=13%, signal=25%	HLA-DRB1/HLA-DRA/GPR183/XBP1/PTPRC/CD74/LCP1/FCGR2B/CORO1A/POU2AF1/LY9/CD19/PLCG2/HLA-DMB/HLA-F/NCKAP1L/SWAP70/STAT3/IL12RB1/FOXP1/CD46
GO:1903131	mononuclear cell differentiation	151	0.473286	1.55464	0.000404387	0.00900848	768	tags=30%, list=15%, signal=26%	HLA-DRB1/HLA-DRA/CD79A/GPR183/XBP1/ZFP36L2/PRDM1/PTPRC/CD74/CD79B/BLNK/SYK/MS4A1/PRDX2/FCGR2B/HLA-B/IRF7/TCIRG1/POU2AF1/RHOA/SOCS1/LY9/RHOH/CDK6/CD19/BTK/PLCG2/CD83/CD27/ATM/VSIR/SASH3/NCKAP1L/DNAJB9/STAT3/IL12RB1/FOXP1/YY1/TPD52/CD46/BAX/TUSC2/SLC25A5/SOD1/HECTD1
GO:0002366	leukocyte activation involved in immune response	100	0.496828	1.57891	0.000476818	0.0104324	665	tags=28%, list=13%, signal=25%	HLA-DRB1/HLA-DRA/GPR183/GRN/XBP1/PIK3CG/PTPRC/CD74/LCP1/SYK/FCGR2B/RAC2/CORO1A/POU2AF1/LY9/CD19/BTK/PLCG2/HLA-DMB/HLA-F/ITGB2/PYCARD/NCKAP1L/SWAP70/STAT3/IL12RB1/FOXP1/CD46
GO:0043618	regulation of transcription from RNA polymerase II promoter in response to stress	25	-0.600665	-2.02806	0.000481235	0.0104516	96	tags=32%, list=2%, signal=32%	CITED2/BAG3/DDIT3/EGR1/KLF2/DNAJB1/ATF3/JUN
GO:0002702	positive regulation of production of molecular mediator of immune response	42	0.59698	1.69366	0.000537194	0.0115818	575	tags=31%, list=11%, signal=28%	LAPTM5/XBP1/PTPRC/CD74/MZB1/HLA-A/DENND1B/PLCG2/HLA-F/SASH3/CD55/SLC7A5/DNAJB9
GO:0043372	positive regulation of CD4-positive, alpha-beta T cell differentiation	11	0.805871	1.84042	0.000565876	0.0121117	627	tags=64%, list=12%, signal=56%	HLA-DRB1/HLA-DRA/SOCS1/CD83/SASH3/NCKAP1L/IL12RB1
GO:0002821	positive regulation of adaptive immune response	40	0.606114	1.71229	0.000605439	0.0128653	627	tags=30%, list=12%, signal=27%	HLA-DRB1/HLA-DRA/PTPRC/HLA-A/HLA-B/DENND1B/BTK/HLA-F/SASH3/CD55/PYCARD/IL12RB1
GO:0019646	aerobic electron transport chain	57	0.554844	1.64884	0.000615542	0.0129865	1267	tags=58%, list=25%, signal=44%	NDUFV2/NDUFB10/NDUFB9/NDUFS5/NDUFB2/COX5B/NDUFA4/NDUFB3/NDUFS3/NDUFA8/NDUFB8/UQCR10/UQCRFS1/NDUFA6/NDUFB6/UQCRB/NDUFS8/NDUFAB1/SDHC/NDUFS1/COX6A1/UQCRQ/NDUFS2/CYC1/NDUFA7/NDUFA5/NDUFV1/SDHA/NDUFS4/COX5A/NDUFA1/CYCS/NDUFS6
GO:0001525	angiogenesis	110	0.486977	1.56052	0.000640175	0.0134105	1122	tags=41%, list=22%, signal=33%	CXCR4/GRN/XBP1/CTSH/SAT1/CAV1/PIK3CG/SYK/RNF213/STK4/RHOB/PGK1/RHOA/TYMP/CXCR3/B4GALT1/CYBB/PKM/CDC42/FBXW7/SRPK2/JAK1/ATP5F1B/ROCK1/ACTG1/BSG/EMC10/GADD45A/EIF2AK3/STAT3/ATP5IF1/STAT1/NCL/PPP1R16B/CD40/WASF2/CIB1/ID1/PANK2/PRKCB/MTDH/MYH9/MYDGF/PRCP/YWHAZ
GO:0050671	positive regulation of lymphocyte proliferation	50	0.580297	1.69479	0.000679301	0.0141299	1069	tags=48%, list=21%, signal=38%	HLA-DPB1/HLA-DPA1/GPR183/PTPRC/CD74/CD38/SYK/HLA-A/CORO1A/CD70/HLA-DMB/TNFRSF13C/SASH3/CD55/PYCARD/NCKAP1L/IL12RB1/CD46/CD40/PELI1/NFATC2/HMGB1/FADD/ADA
GO:0043620	regulation of DNA-templated transcription in response to stress	28	-0.580995	-2.02463	0.000732773	0.0149267	96	tags=36%, list=2%, signal=35%	HSF1/RGS14/CITED2/BAG3/DDIT3/EGR1/KLF2/DNAJB1/ATF3/JUN
GO:0002824	positive regulation of adaptive immune response based on somatic recombination of immune receptors built from immunoglobulin superfamily domains	36	0.62023	1.72371	0.00073199	0.0149267	478	tags=28%, list=9%, signal=25%	HLA-DRB1/HLA-DRA/PTPRC/HLA-A/HLA-B/DENND1B/BTK/HLA-F/SASH3/CD55
GO:0002263	cell activation involved in immune response	102	0.494226	1.57499	0.000729489	0.0149267	665	tags=27%, list=13%, signal=24%	HLA-DRB1/HLA-DRA/GPR183/GRN/XBP1/PIK3CG/PTPRC/CD74/LCP1/SYK/FCGR2B/RAC2/CORO1A/POU2AF1/LY9/CD19/BTK/PLCG2/HLA-DMB/HLA-F/ITGB2/PYCARD/NCKAP1L/SWAP70/STAT3/IL12RB1/FOXP1/CD46
GO:0002861	regulation of inflammatory response to antigenic stimulus	12	0.780774	1.8022	0.0007794	0.0156605	302	tags=33%, list=6%, signal=31%	HLA-DRB1/SYK/FCGR2B/BTK
GO:0006801	superoxide metabolic process	21	0.691269	1.76526	0.000774996	0.0156605	1055	tags=67%, list=21%, signal=53%	GSTP1/SYK/PRDX2/PRDX1/NCF1/NCF4/CYBB/ITGB2/SOD2/NRROS/SOD1/ACP5/CCS/GNAI2
GO:2000514	regulation of CD4-positive, alpha-beta T cell activation	21	0.684736	1.74858	0.000939887	0.0187576	627	tags=43%, list=12%, signal=38%	HLA-DRB1/HLA-DRA/SOCS1/CD83/VSIR/SASH3/CD55/NCKAP1L/IL12RB1
GO:0002483	antigen processing and presentation of endogenous peptide antigen	15	0.739214	1.77304	0.00112777	0.0223561	345	tags=40%, list=7%, signal=37%	HLA-DRB1/HLA-DRA/HLA-A/HLA-B/TAP2/HLA-F
GO:0042100	B cell proliferation	36	0.608479	1.69106	0.00119993	0.0234716	922	tags=58%, list=18%, signal=48%	CD79A/GPR183/PTPRC/CD74/MZB1/CD38/MS4A1/FCGR2B/CD70/CASP3/CD19/BTK/TNFRSF13C/ATM/SASH3/NCKAP1L/BAX/CD40/PELI1/NFATC2/CD180
GO:0042113	B cell activation	117	0.477309	1.53324	0.00119276	0.0234716	680	tags=30%, list=13%, signal=27%	LAPTM5/CD79A/GPR183/XBP1/ZFP36L2/PTPRC/CD74/MZB1/CD79B/CD38/BLNK/SYK/MS4A1/SAMSN1/FCGR2B/CD70/TCIRG1/POU2AF1/THEMIS2/BANK1/CASP3/LAX1/CD19/BTK/PLCG2/TNFRSF13C/CD27/ATM/SASH3/NCKAP1L/SWAP70/DNAJB9/YY1/TPD52/BAX
GO:0030278	regulation of ossification	20	-0.602944	-1.90683	0.0012362	0.024022	350	tags=40%, list=7%, signal=37%	PTK2B/TGFB1/ISG15/SRGN/ALOX5/BCL2/MDK/CCL3
GO:0010324	membrane invagination	23	0.662645	1.71458	0.00125389	0.0242065	1051	tags=57%, list=21%, signal=45%	FCGR2B/RAC2/STAP1/RHOA/SNX9/RHOH/PLCG2/CDC42/ITGB2/NCKAP1L/ARHGAP25/RHOG/MYH9
GO:0002526	acute inflammatory response	16	0.709176	1.73271	0.00127963	0.0245431	302	tags=31%, list=6%, signal=29%	GSTP1/PIK3CG/FCGR2B/B4GALT1/BTK
GO:0002695	negative regulation of leukocyte activation	53	0.544916	1.60506	0.0013119	0.0249996	520	tags=34%, list=10%, signal=31%	HLA-DRB1/LAPTM5/GRN/PTPRC/CD74/PRDX2/SAMSN1/FCGR2B/SOCS1/BANK1/CASP3/LAX1/BTK/HLA-F/ATM/VSIR/PRKAR1A/NCKAP1L
GO:0001911	negative regulation of leukocyte mediated cytotoxicity	11	0.782219	1.7864	0.00133443	0.0252659	520	tags=55%, list=10%, signal=49%	PTPRC/FCGR2B/HLA-A/HLA-B/HLA-F/NCKAP1L
GO:0009620	response to fungus	13	0.739525	1.7361	0.00135593	0.0255094	304	tags=38%, list=6%, signal=36%	GAPDH/SYK/ZBP1/BTK/PLCG2
GO:0032527	protein exit from endoplasmic reticulum	33	0.61036	1.68326	0.00136687	0.0255525	1231	tags=58%, list=24%, signal=44%	DERL1/HERPUD1/ERLEC1/DERL3/VCP/INSIG1/HM13/SEC13/DERL2/SAR1B/UBE2G2/UFD1/SAR1A/AUP1/PREB/EDEM2/BCAP31/RHBDD1/RANGRF
GO:0002292	T cell differentiation involved in immune response	24	0.645273	1.68874	0.00142497	0.0263654	665	tags=33%, list=13%, signal=29%	HLA-DRB1/HLA-DRA/GPR183/LY9/STAT3/IL12RB1/FOXP1/CD46
GO:0043254	regulation of protein-containing complex assembly	151	0.453827	1.49073	0.0014282	0.0263654	1012	tags=30%, list=20%, signal=25%	GBP5/LCP1/SYK/ARPC1B/CORO1A/GRB2/BCL2L11/RHOA/BIK/CAPZB/ARPC3/SNX9/VCP/ARPC2/HSPA5/SSH2/FCHSD2/CDKN1B/ARPC5L/PFN1/PLCG2/ARPC5/CDC42/HSPA8/ATM/NAPA/SAR1B/SAR1A/PYCARD/NCKAP1L/PARP1/TWF2/RB1/CLIP1/BAX/BRK1/NCLN/MTPN/CAPZA1/PREB/ARPC4/CAPZA2/EIF4G1/FKBP4/HMGB1/SH3GLB1
GO:0003013	circulatory system process	100	0.480534	1.52713	0.00147071	0.0269815	618	tags=26%, list=12%, signal=23%	CXCR4/CAV1/PIK3CG/MDM2/CD38/SLC2A5/SLC2A3/SGK1/RHOA/PDE4B/FABP5/KCNK6/ATP2A3/ABCC4/CDC42/KLK1/CALM1/ATP6AP2/SLC38A2/ROCK1/SLC38A1/ATP2B1/SOD2/SLC7A5/CALM3/STAT1
GO:0120162	positive regulation of cold-induced thermogenesis	26	0.637393	1.68374	0.00150135	0.0273735	427	tags=27%, list=8%, signal=25%	CXCR4/EHMT1/CAV1/SYK/UCP2/FABP5/LPIN1
GO:0021762	substantia nigra development	25	0.637275	1.67354	0.00152295	0.027597	1170	tags=64%, list=23%, signal=50%	ACTB/RHOA/HSPA5/COX6B1/CDC42/BASP1/CALM1/ATP5PF/NDUFS3/CNP/DYNLL1/CALM3/GLUD1/ZNF430/G6PD/ATP5PB
GO:0032495	response to muramyl dipeptide	11	-0.763545	-2.04971	0.0016338	0.0294252	77	tags=64%, list=2%, signal=63%	RIPK2/ARHGEF2/RELA/IRF5/TNFAIP3/NFKBIA/VIM
GO:0045010	actin nucleation	26	0.634219	1.67536	0.00171737	0.0307428	1125	tags=62%, list=22%, signal=48%	ARPC1B/CORO1A/ARPC3/ARPC2/FCHSD2/ARPC5L/ARPC5/ACTR3/GMFG/BRK1/WAS/WASF2/ARPC4/JMY/ARFIP2/ACTR2
GO:0034314	Arp2/3 complex-mediated actin nucleation	23	0.651071	1.68463	0.00190808	0.033951	1125	tags=65%, list=22%, signal=51%	ARPC1B/ARPC3/ARPC2/FCHSD2/ARPC5L/ARPC5/ACTR3/GMFG/BRK1/WAS/WASF2/ARPC4/JMY/ARFIP2/ACTR2
GO:0006607	NLS-bearing protein import into nucleus	10	0.794517	1.77587	0.0020121	0.0345529	329	tags=30%, list=6%, signal=28%	RGPD2/KPNA2/KPNB1
GO:0002287	alpha-beta T cell activation involved in immune response	22	0.664995	1.71204	0.00200957	0.0345529	631	tags=32%, list=12%, signal=28%	HLA-DRB1/HLA-DRA/GPR183/LY9/STAT3/IL12RB1/FOXP1
GO:0002293	alpha-beta T cell differentiation involved in immune response	22	0.664995	1.71204	0.00200957	0.0345529	631	tags=32%, list=12%, signal=28%	HLA-DRB1/HLA-DRA/GPR183/LY9/STAT3/IL12RB1/FOXP1
GO:0002294	CD4-positive, alpha-beta T cell differentiation involved in immune response	22	0.664995	1.71204	0.00200957	0.0345529	631	tags=32%, list=12%, signal=28%	HLA-DRB1/HLA-DRA/GPR183/LY9/STAT3/IL12RB1/FOXP1
GO:0042093	T-helper cell differentiation	22	0.664995	1.71204	0.00200957	0.0345529	631	tags=32%, list=12%, signal=28%	HLA-DRB1/HLA-DRA/GPR183/LY9/STAT3/IL12RB1/FOXP1
GO:0071902	positive regulation of protein serine/threonine kinase activity	48	0.552928	1.60275	0.00200554	0.0345529	888	tags=38%, list=17%, signal=31%	CCND2/PIK3CG/PTPRC/PTPN1/SYK/STK4/RHOA/SYAP1/CDKN1B/CALM1/CKS2/TAOK3/CALM3/DBF4/PPP2CA/CD40/MAP3K13/CIB1
GO:0043122	regulation of I-kappaB kinase/NF-kappaB signaling	104	0.479017	1.52617	0.00203012	0.0346609	1090	tags=34%, list=21%, signal=27%	HLA-DRB1/GSTP1/PIM2/CD74/GAPDH/SQSTM1/RHOA/TLE1/LITAF/FKBP1A/RHOH/PLCG2/LAMTOR5/REL/PYCARD/TERF2IP/C18orf32/STAT1/IRF3/TRADD/CASP10/TMEM9B/TANK/CD40/PELI1/SHISA5/IRAK4/UFL1/PRKCB/FADD/ZMYND11/MTDH/TNFSF10/BIRC3/ZFAND6
GO:0032970	regulation of actin filament-based process	117	0.46878	1.50584	0.00205753	0.0349269	934	tags=37%, list=18%, signal=31%	CCDC88A/CAV1/ARPC1B/RAC2/CORO1A/GRB2/STAP1/RHOB/RHOA/PDE4B/CAPZB/ARPC3/SNX9/ARHGDIB/ARPC2/SSH2/RHOH/FCHSD2/ARPC5L/PFN1/ARPC5/CDC42/ROCK1/ACTG1/LIMA1/PYCARD/NCKAP1L/TWF2/SWAP70/GMFG/CNN2/BRK1/DAPK3/CD2AP/MTPN/CAPZA1/WAS/WASF2/ARPC4/CLASP2/CAPZA2/RHOG/ID1
GO:0030838	positive regulation of actin filament polymerization	19	0.690369	1.72485	0.00211068	0.0352219	520	tags=42%, list=10%, signal=38%	GRB2/RHOA/SNX9/ARPC2/FCHSD2/PFN1/PYCARD/NCKAP1L
GO:0007015	actin filament organization	132	0.461925	1.499	0.00209101	0.0352219	1003	tags=36%, list=20%, signal=30%	CCDC88A/PHACTR1/LCP1/ARPC1B/RAC2/CORO1A/GRB2/RHOB/RHOA/CAPZB/ARPC3/SNX9/ARPC2/SSH2/RHOH/FCHSD2/NEDD9/ALDOA/ARPC5L/PFN1/ARPC5/CDC42/ROCK1/ACTG1/CFL1/LIMA1/PYCARD/NCKAP1L/TWF2/SWAP70/TPM4/WASHC3/ACTR3/GMFG/BRK1/CD2AP/MTPN/CAPZA1/WAS/WASF2/ARHGAP25/ARPC4/CLASP2/CAPZA2/RHOG/ID1/MARCKSL1/JMY
GO:0035239	tube morphogenesis	165	0.439131	1.45015	0.00210938	0.0352219	1152	tags=36%, list=23%, signal=29%	DNAAF1/CXCR4/GRN/XBP1/CTSH/SAT1/PRDM1/CAV1/PIK3CG/SYK/RNF213/STK4/BCL2L11/RHOB/PGK1/RHOA/TYMP/CXCR3/B4GALT1/CYBB/CASP3/PKM/PFN1/CDC42/FBXW7/SRPK2/JAK1/ATP5F1B/ROCK1/ACTG1/PPP1CA/BSG/EMC10/GADD45A/EIF2AK3/RAP1A/STAT3/ATP5IF1/STAT1/BRD2/FOXP1/BAX/NCL/SETDB2/HECTD1/PPP1R16B/CD40/WASF2/CSNK2B/CIB1/ID1/PANK2/PRKCB/MTDH/MYH9/MYDGF/PRCP/YWHAZ/BAK1/MAGED1
GO:0032755	positive regulation of interleukin-6 production	27	0.627551	1.66587	0.00213688	0.0354588	991	tags=44%, list=19%, signal=36%	XBP1/CD74/SYK/POU2F2/POU2AF1/PLCG2/AKIRIN2/PYCARD/STAT3/IFIH1/IL16/HMGB1
GO:0035924	cellular response to vascular endothelial growth factor stimulus	12	-0.708659	-1.97819	0.00220398	0.0357685	259	tags=50%, list=5%, signal=48%	GAB1/RELA/MAP2K3/PRKD2/CD63/HSPB1
GO:0031342	negative regulation of cell killing	12	0.756453	1.74606	0.00216988	0.0357685	520	tags=50%, list=10%, signal=45%	PTPRC/FCGR2B/HLA-A/HLA-B/HLA-F/NCKAP1L
GO:0008064	regulation of actin polymerization or depolymerization	59	0.534494	1.59519	0.00219634	0.0357685	896	tags=41%, list=18%, signal=34%	ARPC1B/CORO1A/GRB2/RHOA/CAPZB/ARPC3/SNX9/ARPC2/SSH2/FCHSD2/ARPC5L/PFN1/ARPC5/LIMA1/PYCARD/NCKAP1L/TWF2/SWAP70/BRK1/MTPN/CAPZA1/WAS/ARPC4/CAPZA2
GO:0030832	regulation of actin filament length	59	0.534494	1.59519	0.00219634	0.0357685	896	tags=41%, list=18%, signal=34%	ARPC1B/CORO1A/GRB2/RHOA/CAPZB/ARPC3/SNX9/ARPC2/SSH2/FCHSD2/ARPC5L/PFN1/ARPC5/LIMA1/PYCARD/NCKAP1L/TWF2/SWAP70/BRK1/MTPN/CAPZA1/WAS/ARPC4/CAPZA2
GO:0030833	regulation of actin filament polymerization	51	0.551778	1.61746	0.00224641	0.0362579	896	tags=39%, list=18%, signal=33%	ARPC1B/CORO1A/GRB2/RHOA/CAPZB/ARPC3/SNX9/ARPC2/SSH2/FCHSD2/ARPC5L/PFN1/ARPC5/PYCARD/NCKAP1L/TWF2/MTPN/CAPZA1/ARPC4/CAPZA2
GO:0099024	plasma membrane invagination	19	0.687796	1.71842	0.00226702	0.0363917	1051	tags=68%, list=21%, signal=55%	FCGR2B/RAC2/STAP1/RHOA/SNX9/RHOH/PLCG2/CDC42/ITGB2/NCKAP1L/ARHGAP25/RHOG/MYH9
GO:0043370	regulation of CD4-positive, alpha-beta T cell differentiation	17	0.694145	1.72128	0.00228149	0.036426	627	tags=41%, list=12%, signal=36%	HLA-DRB1/HLA-DRA/SOCS1/CD83/SASH3/NCKAP1L/IL12RB1
GO:0032729	positive regulation of interferon-gamma production	22	0.659296	1.69737	0.00231748	0.0368016	627	tags=36%, list=12%, signal=32%	HLA-DPB1/HLA-DPA1/HLA-A/PDE4B/SASH3/PYCARD/SLC7A5/IL12RB1
GO:0032956	regulation of actin cytoskeleton organization	106	0.478075	1.52427	0.00233608	0.0368986	934	tags=38%, list=18%, signal=31%	CCDC88A/ARPC1B/RAC2/CORO1A/GRB2/STAP1/RHOB/RHOA/CAPZB/ARPC3/SNX9/ARHGDIB/ARPC2/SSH2/RHOH/FCHSD2/ARPC5L/PFN1/ARPC5/CDC42/ROCK1/ACTG1/LIMA1/PYCARD/NCKAP1L/TWF2/SWAP70/GMFG/BRK1/DAPK3/CD2AP/MTPN/CAPZA1/WAS/WASF2/ARPC4/CLASP2/CAPZA2/RHOG/ID1
GO:0007249	I-kappaB kinase/NF-kappaB signaling	115	0.464389	1.49061	0.00243753	0.0382962	1090	tags=33%, list=21%, signal=27%	HLA-DRB1/GSTP1/PIM2/CD74/GAPDH/SQSTM1/RHOA/TLE1/LITAF/FKBP1A/RHOH/BTK/PLCG2/LAMTOR5/REL/PRDX4/ROCK1/PYCARD/TERF2IP/C18orf32/STAT1/IRF3/TRADD/CASP10/TMEM9B/TANK/CD40/PELI1/SHISA5/IRAK4/UFL1/PRKCB/FADD/ZMYND11/MTDH/TNFSF10/BIRC3/ZFAND6
GO:0060760	positive regulation of response to cytokine stimulus	30	0.619312	1.68024	0.00249318	0.0389633	112	tags=17%, list=2%, signal=16%	CXCR4/LAPTM5/CD74/ZBP1/IRF7
GO:1902236	negative regulation of endoplasmic reticulum stress-induced intrinsic apoptotic signaling pathway	14	0.719155	1.69886	0.00255655	0.0395353	659	tags=43%, list=13%, signal=37%	XBP1/PTPN1/HERPUD1/TMBIM6/CREB3/BCL2L1
GO:0030029	actin filament-based process	212	0.422203	1.40786	0.0025471	0.0395353	1125	tags=33%, list=22%, signal=27%	CCDC88A/CAV1/PHACTR1/PTPN1/LCP1/ACTB/SYNE2/ARPC1B/RAC2/CORO1A/GRB2/CAP1/STAP1/RHOB/RHOA/PDE4B/CAPZB/ARPC3/SNX9/ARHGDIB/ARPC2/SSH2/RHOH/FCHSD2/NEDD9/ALDOA/MYL6/ARPC5L/PFN1/ARPC5/CDC42/ROCK1/ACTG1/CFL1/PRKAR1A/LIMA1/PYCARD/NCKAP1L/TWF2/SWAP70/TPM4/WASHC3/ACTR3/ACAP2/GMFG/PARVG/CCDC88C/CSRP1/CNN2/BRK1/DAPK3/CD2AP/MTPN/CAPZA1/WAS/WASF2/ARHGAP25/MEF2A/ARPC4/CLASP2/CAPZA2/RHOG/ID1/MARCKSL1/JMY/MYH9/PAK…
GO:0031648	protein destabilization	21	0.663103	1.69333	0.00264221	0.0406472	838	tags=43%, list=16%, signal=36%	CTSH/MDM2/DERL1/FBXW7/SERF2/CCDC88C/ISOC2/CHFR/FBXW11
GO:0006911	phagocytosis, engulfment	16	0.690945	1.68816	0.00266136	0.0407296	1051	tags=69%, list=21%, signal=55%	FCGR2B/RAC2/STAP1/RHOH/PLCG2/CDC42/ITGB2/NCKAP1L/ARHGAP25/RHOG/MYH9
GO:0071277	cellular response to calcium ion	22	-0.588482	-1.89599	0.00270051	0.0409804	145	tags=27%, list=3%, signal=27%	LGMN/JUND/JUNB/JUN/FOSB/FOS
GO:0045638	negative regulation of myeloid cell differentiation	25	-0.551868	-1.8633	0.00270934	0.0409804	133	tags=24%, list=3%, signal=23%	ZFP36L1/TRIB1/NFKBIA/PRMT1/ZFP36/CCL3
GO:0006886	intracellular protein transport	414	0.384389	1.31577	0.00271937	0.0409804	1015	tags=26%, list=20%, signal=23%	LAPTM5/CD74/PTPN1/YWHAB/OAZ1/LCP1/DERL1/SYK/RFTN1/HERPUD1/ERLEC1/RGPD2/SQSTM1/RAC2/LMAN1/STK4/NCF1/SRP19/RHOB/TMED5/ARL5A/DERL3/SNX9/VCP/INSIG1/HSPA5/ATP6AP1/SSR1/KPNA2/SEC61A1/ARL6IP1/GABARAP/HM13/VPS36/YIF1B/SEC13/ARF4/SEC24D/CDC42/SNX2/SEC24A/KPNB1/DERL2/FBXW7/COPB2/RIC1/HSPA8/ITGB2/NAPA/SPCS3/SAR1B/UBE2G2/TMED10/SRPRA/ARFGAP3/UFD1/SRPRB/TIMM8B/SAR1A/SEC31A/MAN1A1/AP2M1/ARF5/RAB29/UBE2L3/TIMM1…
GO:0010257	NADH dehydrogenase complex assembly	43	0.558813	1.59525	0.00277765	0.0411653	1436	tags=63%, list=28%, signal=46%	NDUFB10/NDUFB11/NDUFB9/NDUFS5/NDUFB2/NDUFB3/NDUFS3/NDUFA8/NDUFB8/NDUFA6/NDUFB6/NDUFA12/NDUFA13/NDUFS8/NDUFAF6/NDUFAB1/NDUFS1/NDUFS2/NDUFA11/OXA1L/NDUFA5/NDUFS4/NDUFA1/COA1/NDUFS7/FOXRED1/NDUFB4
GO:0032981	mitochondrial respiratory chain complex I assembly	43	0.558813	1.59525	0.00277765	0.0411653	1436	tags=63%, list=28%, signal=46%	NDUFB10/NDUFB11/NDUFB9/NDUFS5/NDUFB2/NDUFB3/NDUFS3/NDUFA8/NDUFB8/NDUFA6/NDUFB6/NDUFA12/NDUFA13/NDUFS8/NDUFAF6/NDUFAB1/NDUFS1/NDUFS2/NDUFA11/OXA1L/NDUFA5/NDUFS4/NDUFA1/COA1/NDUFS7/FOXRED1/NDUFB4
GO:0043123	positive regulation of I-kappaB kinase/NF-kappaB signaling	73	0.503245	1.54414	0.00278739	0.0411653	1065	tags=33%, list=21%, signal=26%	HLA-DRB1/PIM2/CD74/GAPDH/RHOA/LITAF/FKBP1A/LAMTOR5/REL/TERF2IP/C18orf32/IRF3/TRADD/CASP10/TMEM9B/CD40/PELI1/SHISA5/IRAK4/PRKCB/FADD/MTDH/TNFSF10/BIRC3
GO:0051347	positive regulation of transferase activity	145	0.444278	1.45443	0.00276354	0.0411653	621	tags=22%, list=12%, signal=20%	HLA-DRB1/CCND2/CCDC88A/PIK3CG/PTPRC/CD74/PTPN1/SYK/STK4/NCF1/STAP1/RHOA/SOCS1/SNX9/SYAP1/CDKN1B/NEDD9/CD19/CCT2/CDC42/FBXW7/PRRC1/CALM1/CKS2/CDC25B/SKP1/NCKAP1L/RAP1A/UBE2L3/TAOK3/CALM3/DBF4
GO:0023056	positive regulation of signaling	446	0.378474	1.29598	0.00283036	0.041592	1186	tags=28%, list=23%, signal=24%	HLA-DRB1/CXCR4/LAPTM5/CCDC88A/GPR183/PIM2/XBP1/IL10RA/CTSH/CAV1/PIK3CG/PTPRC/CD74/PTPN1/CD38/GAPDH/SYK/PRDX2/ZBP1/SQSTM1/FCGR2B/STK4/IRF7/NCF1/STAP1/BCL2L11/NET1/RHOA/SOCS1/LITAF/HCST/VCP/FKBP1A/BANK1/FABP5/PRDM15/SEC13/ATF6/ATP6V0C/PLCG2/OASL/LY96/CDC42/LAMTOR5/FBXW7/UBE3A/CD27/FLOT1/ATP6AP2/RAD9A/REL/ATM/FKBP8/TXNDC15/ROCK1/PPP1CA/EMC10/P2RY8/GADD45A/PYCARD/NCKAP1L/RAP1A/TERF2IP/PARP1/UBE2B/TMF…
GO:0009967	positive regulation of signal transduction	406	0.385688	1.31921	0.00290436	0.0424681	1069	tags=26%, list=21%, signal=23%	HLA-DRB1/CXCR4/LAPTM5/CCDC88A/GPR183/PIM2/XBP1/IL10RA/CTSH/CAV1/PIK3CG/PTPRC/CD74/PTPN1/GAPDH/SYK/PRDX2/ZBP1/FCGR2B/STK4/IRF7/NCF1/STAP1/BCL2L11/NET1/RHOA/SOCS1/LITAF/HCST/VCP/FKBP1A/BANK1/FABP5/PRDM15/SEC13/ATF6/ATP6V0C/PLCG2/OASL/LY96/CDC42/LAMTOR5/FBXW7/UBE3A/CD27/FLOT1/ATP6AP2/RAD9A/REL/ATM/FKBP8/TXNDC15/ROCK1/PPP1CA/EMC10/P2RY8/GADD45A/PYCARD/NCKAP1L/RAP1A/TERF2IP/PARP1/UBE2B/RAB29/C18orf32/…
GO:0045927	positive regulation of growth	60	0.525945	1.56922	0.00294918	0.042911	1309	tags=43%, list=26%, signal=33%	CXCR4/CD38/RFTN1/RHOA/CPNE5/PPIB/CDC42/DERL2/BASP1/EIF4G2/SASH3/PIM1/TWF2/SERP1/SEMA4D/MTPN/EXOSC4/MAP3K13/CIB1/EIF4G1/GOLGA4/PAFAH1B1/ITSN2/CSNK2A1/PSMD10/NIPBL

## Sheet: MBC CD vs Non-IBD
ID	Description	Set size	Enrichment score (ES)	Normalized enrichment score (NES)	P value	False discovery rate (FDR)	Rank	Leading edge	Core enrichment gene
GO:0019646	aerobic electron transport chain	53	-0.717354	-2.59543	6.02745e-10	5.55967e-07	540	tags=55%, list=13%, signal=48%	NDUFB10/NDUFB5/NDUFB8/NDUFS6/NDUFS5/CYCS/NDUFA6/DNAJC15/NDUFB1/NDUFB3/NDUFB7/UQCR10/NDUFB4/NDUFC1/NDUFB9/ISCU/NDUFA3/COX4I1/COX6A1/NDUFA2/NDUFA7/UQCRH/COX5B/NDUFA4/UQCRQ/NDUFB2/UQCRB/NDUFA1/COX7C
GO:0042773	ATP synthesis coupled electron transport	59	-0.688444	-2.57197	8.64787e-10	5.55967e-07	540	tags=51%, list=13%, signal=45%	NDUFB10/NDUFB5/NDUFB8/NDUFS6/NDUFS5/CYCS/NDUFA6/DNAJC15/NDUFB1/NDUFB3/NDUFB7/UQCR10/NDUFB4/NDUFC1/NDUFB9/CHCHD2/ISCU/NDUFA3/COX4I1/COX6A1/NDUFA2/NDUFA7/UQCRH/COX5B/NDUFA4/UQCRQ/NDUFB2/UQCRB/NDUFA1/COX7C
GO:0042775	mitochondrial ATP synthesis coupled electron transport	59	-0.688444	-2.57197	8.64787e-10	5.55967e-07	540	tags=51%, list=13%, signal=45%	NDUFB10/NDUFB5/NDUFB8/NDUFS6/NDUFS5/CYCS/NDUFA6/DNAJC15/NDUFB1/NDUFB3/NDUFB7/UQCR10/NDUFB4/NDUFC1/NDUFB9/CHCHD2/ISCU/NDUFA3/COX4I1/COX6A1/NDUFA2/NDUFA7/UQCRH/COX5B/NDUFA4/UQCRQ/NDUFB2/UQCRB/NDUFA1/COX7C
GO:0006119	oxidative phosphorylation	83	-0.633421	-2.50212	3.31951e-10	5.55967e-07	492	tags=45%, list=12%, signal=40%	NDUFB5/ATP5PD/NDUFB8/NDUFS6/SHMT2/NDUFS5/CYCS/NDUFA6/DNAJC15/NDUFB1/NDUFB3/NDUFB7/UQCR10/NDUFB4/NDUFC1/NDUFB9/CHCHD2/ISCU/NDUFA3/COX4I1/COX6A1/ATP5PF/NDUFA2/NDUFA7/UQCRH/ATP5MG/COX5B/ATP5MF/NDUFA4/UQCRQ/ATP5ME/NDUFB2/UQCRB/COX7A2/NDUFA1/ATP5F1E/COX7C
GO:0009060	aerobic respiration	113	-0.566937	-2.36993	1.36452e-09	7.01792e-07	492	tags=42%, list=12%, signal=38%	IDH2/OXA1L/ATP5F1C/NDUFC2/MRPS36/NOP53/NDUFB10/NDUFB5/ATP5PD/NDUFB8/MDH1/NDUFS6/SHMT2/NDUFS5/CYCS/NDUFA6/DNAJC15/NDUFB1/NDUFB3/NDUFB7/UQCR10/MDH2/NDUFB4/NDUFC1/NDUFB9/CHCHD2/BLOC1S1/ISCU/NDUFA3/COX4I1/COX6A1/ATP5PF/NDUFA2/NDUFA7/UQCRH/ATP5MG/COX5B/ATP5MF/NDUFA4/UQCRQ/ATP5ME/NDUFB2/UQCRB/COX7A2/NDUFA1/ATP5F1E/COX7C
GO:0045333	cellular respiration	125	-0.551524	-2.31857	1.94426e-09	8.33301e-07	730	tags=41%, list=18%, signal=35%	IDH2/OXA1L/ETFB/ATP5F1C/NDUFC2/MRPS36/NOP53/NDUFB10/NDUFB5/ATP5PD/NDUFB8/MDH1/NDUFS6/SHMT2/NDUFS5/CYCS/IFNAR1/NDUFA6/DNAJC15/NDUFB1/NDUFB3/SOD2/NDUFB7/UQCR10/MDH2/NDUFB4/NDUFC1/NDUFB9/CHCHD2/BLOC1S1/ISCU/NDUFA3/COX4I1/COX6A1/ATP5PF/NDUFA2/NDUFA7/UQCRH/PRELID1/ATP5MG/COX5B/ATP5MF/NDUFA4/UQCRQ/ATP5ME/NDUFB2/UQCRB/COX7A2/NDUFA1/ATP5F1E/COX7C
GO:0015980	energy derivation by oxidation of organic compounds	141	-0.530571	-2.25292	4.04895e-09	1.48746e-06	730	tags=39%, list=18%, signal=33%	IDH2/OXA1L/ETFB/ATP5F1C/GSK3B/NDUFC2/MRPS36/SELENOS/NOP53/NDUFB10/NDUFB5/ATP5PD/NDUFB8/MDH1/NDUFS6/SHMT2/NDUFS5/CYCS/IFNAR1/NDUFA6/DNAJC15/PPP1R2/NDUFB1/NDUFB3/SOD2/NDUFB7/UQCR10/MDH2/NDUFB4/NDUFC1/NDUFB9/CHCHD2/ACADM/BLOC1S1/ISCU/NDUFA3/COX4I1/COX6A1/ATP5PF/NDUFA2/NDUFA7/UQCRH/PRELID1/ATP5MG/COX5B/ATP5MF/NDUFA4/UQCRQ/ATP5ME/NDUFB2/UQCRB/COX7A2/NDUFA1/ATP5F1E/COX7C
GO:0022900	electron transport chain	79	-0.618467	-2.4217	1.1663e-08	3.74904e-06	795	tags=53%, list=19%, signal=44%	SDHC/ME2/COX7A2L/CYBB/ETFB/NDUFC2/NCF1/COX11/NDUFB10/NDUFB5/NDUFB8/NDUFS6/NDUFS5/CYCS/NDUFA6/DNAJC15/NDUFB1/NDUFB3/SOD2/NDUFA13/DEGS1/NDUFB7/UQCR10/NDUFB4/NDUFC1/NDUFB9/CHCHD2/ISCU/NDUFA3/COX4I1/COX6A1/NDUFA2/NDUFA7/UQCRH/COX5B/NDUFA4/UQCRQ/NDUFB2/UQCRB/CYB5A/NDUFA1/COX7C
GO:0006091	generation of precursor metabolites and energy	193	-0.472222	-2.10447	1.5386e-08	4.39626e-06	742	tags=36%, list=18%, signal=31%	CYBB/IDH2/OXA1L/ETFB/ALDOA/ATP5F1C/GSK3B/NDUFC2/LDHA/NCF1/MRPS36/COX11/TKT/SELENOS/NOP53/NDUFB10/NDUFB5/ATP5PD/NDUFB8/MDH1/NDUFS6/SHMT2/NDUFS5/CYCS/IFNAR1/NDUFA6/DNAJC15/PPP1R2/NDUFB1/NDUFB3/SOD2/NDUFA13/DEGS1/NDUFB7/UQCR10/MDH2/NDUFB4/NDUFC1/NDUFB9/CHCHD2/ATP5IF1/ACADM/BLOC1S1/ISCU/NDUFA3/COX8A/COX4I1/COX6A1/ATP5PF/NDUFA2/NDUFA7/COX17/UQCRH/PRELID1/ATP5MG/COX5B/ATP5MF/NDUFA4/PHB2/UQCRQ/ATP5ME/ND…
GO:0022904	respiratory electron transport chain	65	-0.646166	-2.44536	2.84852e-08	7.32519e-06	540	tags=48%, list=13%, signal=42%	NDUFB10/NDUFB5/NDUFB8/NDUFS6/NDUFS5/CYCS/NDUFA6/DNAJC15/NDUFB1/NDUFB3/SOD2/NDUFB7/UQCR10/NDUFB4/NDUFC1/NDUFB9/CHCHD2/ISCU/NDUFA3/COX4I1/COX6A1/NDUFA2/NDUFA7/UQCRH/COX5B/NDUFA4/UQCRQ/NDUFB2/UQCRB/NDUFA1/COX7C
GO:0006928	movement of cell or subcellular component	391	0.374063	1.76724	1.26002e-07	2.94567e-05	786	tags=31%, list=19%, signal=28%	GPR183/NR4A1/DDIT4/BTG1/MYADM/ARF6/LDLRAD4/GSN/CCR6/ACTG1/NR4A2/GNAI2/SYK/ABI3/TGFBR2/MYO9B/PIKFYVE/NFATC2/SEMA7A/TGFB1/WNK1/LYN/B4GALT1/DIAPH1/ANXA6/SFPQ/GRN/EFHC1/FGR/PLEC/MYO1E/ADAM8/ARPC2/HMOX1/PRKD2/PLCG2/CD24/MCOLN2/STK4/PRKX/PURA/STAT3/HSBP1/IQSEC1/MAPK8IP3/PHACTR1/LPXN/STK10/MYH9/PARP9/RHOQ/DYNLT1/ATP1A1/CAMK1D/GPR18/PLEKHO1/CD47/CCR7/SPI1/LRRK2/DOCK10/CCAR1/CAMK2D/OFD1/MAP4K4/FMNL1/NCKAP…
GO:0009653	anatomical structure morphogenesis	489	0.347779	1.67023	1.92284e-07	4.12061e-05	868	tags=31%, list=21%, signal=28%	ID3/NR4A1/BTG1/SAT1/FGD2/MYADM/ZFP36L1/SOCS3/ACTG1/KDM6B/NR4A2/BCL11A/SYK/ABI3/TGFBR2/PIKFYVE/NFATC2/SEMA7A/TGFB1/CTSZ/PTPN18/WNK1/HSP90AA1/TNFRSF1B/BASP1/ST6GAL1/B4GALT1/SKIL/DIAPH1/BRD2/DHX36/ANXA6/ACP5/TLE3/PRKCB/GRN/YWHAH/FGR/DNAJB6/RRP7A/TCIRG1/PLEC/MYO1E/PPP1R16B/ADAM8/ARPC2/HMOX1/PRKD2/ITSN2/STK4/PRKX/STAT3/HSBP1/NFKB2/TAOK3/PTPN6/PHACTR1/LPXN/MYH9/RHOQ/PAX5/GLG1/PLEKHO1/CHD7/SPI1/LRRK2/DO…
GO:0040011	locomotion	339	0.380902	1.76327	3.01144e-07	5.95704e-05	720	tags=30%, list=17%, signal=27%	GPR183/NR4A1/DDIT4/BTG1/MYADM/ARF6/LDLRAD4/CCR6/ACTG1/CMTM7/NR4A2/GNAI2/SYK/ABI3/TGFBR2/PIKFYVE/NFATC2/SEMA7A/TGFB1/WNK1/LYN/ST6GAL1/B4GALT1/DIAPH1/ANXA6/GRN/EFHC1/FGR/PLEC/ADAM8/ARPC2/HMOX1/PRKD2/PLCG2/CD24/MCOLN2/STK4/PRKX/STAT3/IQSEC1/PHACTR1/LPXN/STK10/MYH9/PARP9/RHOQ/CAMK1D/GPR18/PLEKHO1/CD47/CCR7/SPI1/LRRK2/DOCK10/CCAR1/MAP4K4/FMNL1/NCKAP1L/PIK3CD/PREX1/MRTFA/ARHGAP4/FERMT3/MAP2K1/CXCR4/FEZ…
GO:0048870	cell motility	317	0.380439	1.7564	9.1419e-07	0.000146932	720	tags=31%, list=17%, signal=28%	GPR183/NR4A1/DDIT4/BTG1/MYADM/ARF6/LDLRAD4/CCR6/ACTG1/NR4A2/GNAI2/SYK/ABI3/TGFBR2/PIKFYVE/NFATC2/SEMA7A/TGFB1/WNK1/LYN/B4GALT1/DIAPH1/ANXA6/GRN/EFHC1/FGR/PLEC/ADAM8/ARPC2/HMOX1/PRKD2/PLCG2/CD24/MCOLN2/STK4/PRKX/STAT3/IQSEC1/PHACTR1/LPXN/STK10/MYH9/PARP9/RHOQ/CAMK1D/GPR18/PLEKHO1/CD47/CCR7/SPI1/LRRK2/DOCK10/CCAR1/MAP4K4/FMNL1/NCKAP1L/PIK3CD/PREX1/MRTFA/ARHGAP4/FERMT3/MAP2K1/CXCR4/ELMO1/VSIR/IL27RA…
GO:0051674	localization of cell	317	0.380439	1.7564	9.1419e-07	0.000146932	720	tags=31%, list=17%, signal=28%	GPR183/NR4A1/DDIT4/BTG1/MYADM/ARF6/LDLRAD4/CCR6/ACTG1/NR4A2/GNAI2/SYK/ABI3/TGFBR2/PIKFYVE/NFATC2/SEMA7A/TGFB1/WNK1/LYN/B4GALT1/DIAPH1/ANXA6/GRN/EFHC1/FGR/PLEC/ADAM8/ARPC2/HMOX1/PRKD2/PLCG2/CD24/MCOLN2/STK4/PRKX/STAT3/IQSEC1/PHACTR1/LPXN/STK10/MYH9/PARP9/RHOQ/CAMK1D/GPR18/PLEKHO1/CD47/CCR7/SPI1/LRRK2/DOCK10/CCAR1/MAP4K4/FMNL1/NCKAP1L/PIK3CD/PREX1/MRTFA/ARHGAP4/FERMT3/MAP2K1/CXCR4/ELMO1/VSIR/IL27RA…
GO:0001775	cell activation	308	0.373964	1.72555	9.0958e-07	0.000146932	779	tags=35%, list=19%, signal=31%	GPR183/HLA-DRB5/GSN/TNFRSF13C/ZFP36L1/CCR6/ACTG1/CMTM7/SYK/HSPH1/IFNGR1/TGFBR2/NFATC2/THEMIS2/TGFB1/TNFRSF1B/LYN/CD19/CD83/INPP5D/SAMSN1/MS4A1/PRKCB/GRN/FGR/TCIRG1/LYL1/ADAM8/HMOX1/HLA-DRA/PLCG2/CD24/PURA/STAT3/CR1/NFKB2/PTPN6/HLA-DPA1/CDKN1A/IKZF3/CBLB/CR2/NFKBID/MYH9/IFNGR2/GPR18/CHD7/CD47/CCR7/SPI1/PLEK/LRRK2/DOCK10/CARD11/TLR9/IKZF1/SKAP2/NCKAP1L/MALT1/PIK3CD/LILRB1/PREX1/TBC1D10C/JAK3/DCLRE1…
GO:0006120	mitochondrial electron transport, NADH to ubiquinone	36	-0.707453	-2.32402	1.3163e-06	0.000199116	540	tags=56%, list=13%, signal=49%	NDUFB10/NDUFB5/NDUFB8/NDUFS6/NDUFS5/NDUFA6/DNAJC15/NDUFB1/NDUFB3/NDUFB7/NDUFB4/NDUFC1/NDUFB9/ISCU/NDUFA3/NDUFA2/NDUFA7/NDUFA4/NDUFB2/NDUFA1
GO:0007264	small GTPase mediated signal transduction	149	0.456803	1.94721	1.46373e-06	0.000209116	867	tags=42%, list=21%, signal=34%	FGD2/ARF6/RASGEF1B/MYO9B/ARHGAP9/SIPA1/PLEKHG1/G3BP1/HMOX1/IQSEC1/CDKN1A/RHOQ/GPR18/DNMT1/DOCK10/ARHGAP25/MAP4K4/GNB1/DEF6/RHEB/DNM2/GMIP/PREX1/ARHGAP30/ARHGAP4/NUP62/DOK1/ELMO1/LIMK1/OGT/DENND4A/SWAP70/DOCK8/RIPOR1/ARHGEF3/RRAGC/SRGAP2/DOK3/SGSM3/PSD4/BRK1/SH3BP1/GNA13/CDC42SE1/NKIRAS2/ARHGAP17/DOCK2/GDI1/DENND3/ARAP1/FAM13B/KRAS/RHOT2/ARHGAP45/USP8/RRAS2/ARHGEF1/DNAJA3/CYTH4/AKAP13/RAC2/RUFY1
GO:0007399	nervous system development	441	0.3349	1.59717	1.85455e-06	0.000251007	865	tags=31%, list=21%, signal=28%	ID3/GPR183/DDIT4/ARF6/GSN/ZFP36L1/NR4A2/BCL11A/ABI3/IFNGR1/TGFBR2/MYLIP/TCF4/PIKFYVE/SEMA7A/TGFB1/AKNA/WNK1/HSP90AA1/TNFRSF1B/LYN/BASP1/SKIL/BRD2/DHX36/GRN/EFHC1/YWHAH/ARID1A/TCIRG1/PLEC/ITSN2/CLN8/STK4/PURA/STAT3/TAOK3/IQSEC1/MAPK8IP3/PHACTR1/FKBP4/PAX5/DYNLT1/TACC1/GLUD1/CAMK1D/CHD7/BPTF/LRRK2/DOCK10/ZNF24/FOS/ARID1B/MAP4K4/ATP2B1/NCKAP1L/DYNLL1/RHEB/DNM2/CHERP/ARHGAP4/ATP6V0D1/MAP2K1/CXCR4/FEZ…
GO:0051056	regulation of small GTPase mediated signal transduction	78	0.538407	2.04196	2.33448e-06	0.000285871	825	tags=49%, list=20%, signal=40%	FGD2/ARF6/MYO9B/ARHGAP9/SIPA1/PLEKHG1/IQSEC1/GPR18/ARHGAP25/MAP4K4/DEF6/DNM2/GMIP/PREX1/ARHGAP30/ARHGAP4/NUP62/OGT/DENND4A/SWAP70/DOCK8/ARHGEF3/SRGAP2/SGSM3/PSD4/SH3BP1/GNA13/CDC42SE1/ARHGAP17/DOCK2/DENND3/ARAP1/FAM13B/KRAS/ARHGAP45/ARHGEF1/CYTH4/AKAP13
GO:0016310	phosphorylation	442	0.345782	1.64852	2.2697e-06	0.000285871	793	tags=28%, list=19%, signal=25%	DDIT4/FGD2/MYADM/LDLRAD4/SOCS3/SH3BP5/SYK/TGFBR2/MAP3K1/PIKFYVE/SEMA7A/TGFB1/WNK1/HSP90AA1/BRD4/LYN/CD19/SAMSN1/BRD2/PRKCB/PRDX3/RASSF2/FGR/PLEC/ADAM8/PRKD2/PLCG2/CD24/TRAF4/STK4/PRKX/STAT3/TAOK3/PTPN6/DNAJA1/CDKN1A/CBLB/IKBKE/ADAR/RBL2/STK10/PARP9/SPTBN1/CAMK1D/NAGK/CCR7/LRRK2/CAMK2D/TLR9/MKNK2/NCOR1/MAP4K4/CKS2/ZBTB20/NCKAP1L/MALT1/PIK3CD/DYNLL1/MARK3/TRIM27/JAK3/ST3GAL1/NUP62/PWP1/PHIP/ATR/MAP…
GO:0016477	cell migration	292	0.381222	1.75096	2.52332e-06	0.000294951	692	tags=30%, list=17%, signal=27%	GPR183/NR4A1/DDIT4/BTG1/MYADM/ARF6/LDLRAD4/CCR6/ACTG1/NR4A2/GNAI2/SYK/ABI3/TGFBR2/PIKFYVE/NFATC2/SEMA7A/TGFB1/WNK1/LYN/B4GALT1/DIAPH1/ANXA6/GRN/EFHC1/FGR/PLEC/ADAM8/HMOX1/PRKD2/PLCG2/CD24/MCOLN2/STK4/PRKX/STAT3/IQSEC1/PHACTR1/LPXN/STK10/MYH9/PARP9/RHOQ/CAMK1D/GPR18/PLEKHO1/CD47/CCR7/SPI1/LRRK2/DOCK10/CCAR1/MAP4K4/FMNL1/NCKAP1L/PIK3CD/PREX1/MRTFA/ARHGAP4/FERMT3/CXCR4/ELMO1/VSIR/IL27RA/CAP1/SWAP70/…
GO:0006955	immune response	467	0.332373	1.59217	3.36805e-06	0.000376574	668	tags=28%, list=16%, signal=26%	GPR183/HLA-DRB5/GSN/ADGRE5/TNFRSF13C/CCR6/ACTG1/LY86/S1PR4/BIRC3/SYK/UNC93B1/MPEG1/MAP3K1/NFATC2/SEMA7A/THEMIS2/TGFB1/WNK1/KHDRBS1/HSP90AA1/TNFRSF1B/LYN/ST6GAL1/CD19/CD83/INPP5D/SAMSN1/POU2F2/ZYX/DHX36/SIPA1/MS4A1/SFPQ/PRKCB/GRN/GBP4/TLR10/FGR/TRIM56/TCIRG1/PLEC/ADAM8/SPG21/G3BP1/HMOX1/TAP1/PRKD2/HLA-DRA/PLCG2/CD24/MCOLN2/TRAF4/STAT3/CR1/NFKB2/PTPN6/HLA-DPA1/CBLB/IKBKE/ADAR/CR2/NFKBID/RFTN1/LPXN/…
GO:0046034	ATP metabolic process	133	-0.467123	-1.97622	3.85823e-06	0.000413406	492	tags=31%, list=12%, signal=28%	NDUFB5/ATP5PD/NDUFB8/NDUFS6/SHMT2/NDUFS5/CYCS/NDUFA6/ATP5MC2/DNAJC15/NDUFB1/NDUFB3/NDUFB7/UQCR10/NDUFB4/NDUFC1/NDUFB9/CHCHD2/ATP5IF1/ISCU/NDUFA3/COX4I1/COX6A1/ATP5PF/NDUFA2/NDUFA7/UQCRH/ATP5MG/COX5B/ATP5MF/NDUFA4/UQCRQ/ATP5ME/HSPA1B/NDUFB2/UQCRB/TSPO/COX7A2/NDUFA1/ATP5F1E/COX7C
GO:0042325	regulation of phosphorylation	295	0.367705	1.68609	5.35753e-06	0.000551092	793	tags=31%, list=19%, signal=27%	DDIT4/FGD2/MYADM/LDLRAD4/SOCS3/SH3BP5/SYK/TGFBR2/SEMA7A/TGFB1/WNK1/HSP90AA1/BRD4/LYN/CD19/SAMSN1/PRDX3/RASSF2/FGR/PLEC/ADAM8/PRKD2/PLCG2/CD24/TRAF4/STK4/STAT3/TAOK3/PTPN6/DNAJA1/CDKN1A/CBLB/ADAR/RBL2/PARP9/CCR7/LRRK2/TLR9/NCOR1/CKS2/ZBTB20/NCKAP1L/MALT1/DYNLL1/TRIM27/NUP62/PWP1/PHIP/MAP2K1/SNX9/RICTOR/HGS/CSNK1D/OGT/ACTB/IPO7/AREG/ITGB2/FKBP8/CDKN1B/BANK1/UBE2B/UBE2K/ATM/CCNI/RGS2/PRKAR2A/DAXX/PG…
GO:0045595	regulation of cell differentiation	335	0.355059	1.64508	7.34272e-06	0.000726246	726	tags=30%, list=17%, signal=27%	ID3/BTG1/MYADM/LDLRAD4/ZFP36L1/SOCS3/BCL11A/SYK/TGFBR2/TCF4/NFATC2/SEMA7A/TGFB1/TNFRSF1B/TESC/LYN/SKIL/CD83/INPP5D/DHX36/GRN/YWHAH/RASSF2/TCIRG1/ADAM8/ARPC2/HLA-DRA/CD24/STK4/PRKX/STAT3/CR1/PTPN6/PLEKHB2/IKZF3/NFKBID/NCOA3/GLG1/DYNLT1/DNMT1/CHD7/SPI1/LRRK2/HSPA1A/PLAAT4/CARD11/FOS/ZDHHC21/TLR9/NCKAP1L/MALT1/RHEB/PDCD2/LILRB1/DNM2/PREX1/JAK3/ARHGAP4/PWP1/MAP2K1/CXCR4/LIMK1/HLA-B/CSNK1D/VSIR/TGIF2/…
GO:0006468	protein phosphorylation	370	0.346024	1.62191	8.4175e-06	0.000801713	793	tags=28%, list=19%, signal=25%	DDIT4/FGD2/MYADM/LDLRAD4/SOCS3/SH3BP5/SYK/TGFBR2/MAP3K1/PIKFYVE/SEMA7A/TGFB1/WNK1/HSP90AA1/BRD4/LYN/SAMSN1/BRD2/PRKCB/RASSF2/FGR/PLEC/ADAM8/PRKD2/PLCG2/CD24/TRAF4/STK4/PRKX/TAOK3/PTPN6/DNAJA1/CDKN1A/CBLB/IKBKE/ADAR/STK10/PARP9/SPTBN1/CAMK1D/CCR7/LRRK2/CAMK2D/TLR9/MKNK2/MAP4K4/CKS2/NCKAP1L/MALT1/PIK3CD/MARK3/TRIM27/JAK3/ST3GAL1/NUP62/PWP1/PHIP/ATR/MAP2K1/SNX9/RICTOR/HGS/LIMK1/CSNK1D/ACTB/IPO7/AREG…
GO:0002684	positive regulation of immune system process	271	0.378931	1.72609	9.22242e-06	0.000847007	580	tags=28%, list=14%, signal=26%	GPR183/HLA-DRB5/TNFRSF13C/ZFP36L1/CCR6/SYK/HSPH1/TGFBR2/NFATC2/SEMA7A/THEMIS2/TGFB1/WNK1/KHDRBS1/HSP90AA1/TESC/LYN/CD19/CD83/INPP5D/DHX36/MS4A1/SFPQ/PRKCB/FGR/TRIM56/ADAM8/SPG21/HMOX1/PRKD2/HLA-DRA/PLCG2/CD24/CR1/PTPN6/HLA-DPA1/CDKN1A/CBLB/IKBKE/CR2/NFKBID/RFTN1/LPXN/PARP9/CAMK1D/CD47/CCR7/SPI1/LRRK2/CARD11/FOS/TLR9/NCKAP1L/MALT1/PIK3CD/LILRB1/JAK3/ZNFX1/CREBBP/LIMK1/HLA-B/VSIR/IL27RA/SWAP70/ELF1…
GO:0045047	protein targeting to ER	26	-0.721198	-2.2581	1.17375e-05	0.000942834	554	tags=58%, list=13%, signal=50%	ZFAND2A/SRP19/SRP14/SEC63/SPCS3/SPCS2/SPCS1/SRP54/SEC61B/SRPRA/SSR3/TRAM1/SEC61G/SEC62/HSPA5
GO:0007155	cell adhesion	274	0.374049	1.70707	1.2099e-05	0.000942834	529	tags=26%, list=13%, signal=24%	MYADM/ARF6/HLA-DRB5/ADGRE5/TNFRSF13C/ZFP36L1/ACTG1/SYK/HSPH1/TGFBR2/CYTIP/ENTPD1/THEMIS2/TGFB1/AKNA/CD72/WNK1/SSPN/TESC/LYN/ST6GAL1/B4GALT1/CD83/ZYX/SIPA1/DNAJB6/ADAM8/ARPC2/PRKD2/HLA-DRA/CD24/STK4/PRKX/CR1/PTPN6/HLA-DPA1/CBLB/ADAM19/PPP1R12A/NFKBID/LPXN/STK10/MYH9/CD47/CCR7/SPI1/PLEK/CARD11/ZDHHC21/MAP4K4/NCKAP1L/MALT1/LILRB1/DNM2/PREX1/JAK3/FERMT3/CXCR4/VSIR/IL27RA/ACTB/SWAP70/DOCK8/ITGB2/RUNX3…
GO:0045321	leukocyte activation	287	0.369177	1.6972	1.0935e-05	0.000942834	779	tags=35%, list=19%, signal=30%	GPR183/HLA-DRB5/GSN/TNFRSF13C/ZFP36L1/CCR6/CMTM7/SYK/HSPH1/IFNGR1/TGFBR2/NFATC2/THEMIS2/TGFB1/TNFRSF1B/LYN/CD19/CD83/INPP5D/SAMSN1/MS4A1/PRKCB/GRN/FGR/TCIRG1/LYL1/ADAM8/HMOX1/HLA-DRA/PLCG2/CD24/PURA/STAT3/CR1/PTPN6/HLA-DPA1/CDKN1A/IKZF3/CBLB/CR2/NFKBID/MYH9/IFNGR2/GPR18/CHD7/CD47/CCR7/SPI1/LRRK2/DOCK10/CARD11/TLR9/IKZF1/SKAP2/NCKAP1L/MALT1/PIK3CD/LILRB1/PREX1/TBC1D10C/JAK3/DCLRE1C/ST3GAL1/VSIR/IL…
GO:0019220	regulation of phosphate metabolic process	332	0.354778	1.64454	1.19043e-05	0.000942834	793	tags=30%, list=19%, signal=26%	DDIT4/FGD2/MYADM/LDLRAD4/SOCS3/SH3BP5/GNAI2/SYK/TGFBR2/SEMA7A/TGFB1/WNK1/HSP90AA1/BRD4/LYN/BOD1L1/CD19/SAMSN1/PRDX3/RASSF2/FGR/PLEC/PPP1R16B/ADAM8/PRKD2/PLCG2/CD24/TRAF4/STK4/STAT3/TAOK3/PTPN6/DNAJA1/CDKN1A/CBLB/PPP1R12A/ADAR/VCP/RBL2/PARP9/CCR7/PLEK/LRRK2/TLR9/NCOR1/CKS2/ZBTB20/NCKAP1L/MALT1/DYNLL1/TRIM27/NUP62/PWP1/PHIP/MAP2K1/SNX9/RICTOR/HGS/CSNK1D/OGT/ACTB/SWAP70/IPO7/AREG/ITGB2/FKBP8/CDKN1B/…
GO:0051174	regulation of phosphorus metabolic process	332	0.354778	1.64454	1.19043e-05	0.000942834	793	tags=30%, list=19%, signal=26%	DDIT4/FGD2/MYADM/LDLRAD4/SOCS3/SH3BP5/GNAI2/SYK/TGFBR2/SEMA7A/TGFB1/WNK1/HSP90AA1/BRD4/LYN/BOD1L1/CD19/SAMSN1/PRDX3/RASSF2/FGR/PLEC/PPP1R16B/ADAM8/PRKD2/PLCG2/CD24/TRAF4/STK4/STAT3/TAOK3/PTPN6/DNAJA1/CDKN1A/CBLB/PPP1R12A/ADAR/VCP/RBL2/PARP9/CCR7/PLEK/LRRK2/TLR9/NCOR1/CKS2/ZBTB20/NCKAP1L/MALT1/DYNLL1/TRIM27/NUP62/PWP1/PHIP/MAP2K1/SNX9/RICTOR/HGS/CSNK1D/OGT/ACTB/SWAP70/IPO7/AREG/ITGB2/FKBP8/CDKN1B/…
GO:0010257	NADH dehydrogenase complex assembly	38	-0.664792	-2.20679	2.02955e-05	0.00147384	811	tags=63%, list=19%, signal=51%	NDUFB6/NDUFA12/TMEM126A/NDUFA10/NDUFA11/OXA1L/NDUFC2/NDUFB10/NDUFB5/NDUFB8/NDUFS5/NDUFA6/NDUFB1/NDUFB3/NDUFA13/NDUFB7/NDUFB4/NDUFC1/NDUFB9/NDUFA3/NDUFA2/NDUFB11/NDUFB2/NDUFA1
GO:0032981	mitochondrial respiratory chain complex I assembly	38	-0.664792	-2.20679	2.02955e-05	0.00147384	811	tags=63%, list=19%, signal=51%	NDUFB6/NDUFA12/TMEM126A/NDUFA10/NDUFA11/OXA1L/NDUFC2/NDUFB10/NDUFB5/NDUFB8/NDUFS5/NDUFA6/NDUFB1/NDUFB3/NDUFA13/NDUFB7/NDUFB4/NDUFC1/NDUFB9/NDUFA3/NDUFA2/NDUFB11/NDUFB2/NDUFA1
GO:0033108	mitochondrial respiratory chain complex assembly	56	-0.593176	-2.18504	2.06326e-05	0.00147384	1089	tags=55%, list=26%, signal=41%	COX16/NDUFB6/NDUFA12/TMEM126A/SDHAF2/COA8/NDUFA10/SMIM20/NDUFA11/COX14/OXA1L/NDUFC2/NDUFB10/NDUFB5/NDUFB8/NDUFS5/NDUFA6/NDUFB1/NDUFB3/NDUFA13/NDUFB7/NDUFB4/NDUFC1/NDUFB9/NDUFA3/PET100/NDUFA2/COX17/NDUFB11/NDUFB2/NDUFA1
GO:0007186	G protein-coupled receptor signaling pathway	77	0.506974	1.91429	2.38528e-05	0.00165782	1281	tags=56%, list=31%, signal=39%	GPR183/ADGRE5/CCR6/S1PR4/GNAI2/GNB5/PTPN6/DYNLT1/GPR18/CCR7/PLEK/ZDHHC21/GNB1/DNM2/RGS1/PREX1/LPAR5/CXCR4/AREG/RGS2/CRTC3/GNA13/GIT2/PRKD3/ARHGEF1/CXCR5/CALM1/AKAP13/RAC2/CALM2/P2RY8/UBQLN2/NMT1/RGS10/FLNA/ZDHHC3/GNG2/PTK2B/GNB2/INPP5K/GPR65/RGS14/PRKACB
GO:0065002	intracellular protein transmembrane transport	25	-0.713794	-2.21617	2.57495e-05	0.00174255	399	tags=60%, list=10%, signal=55%	SEC61A1/TIMM17B/DNAJC19/SEC63/DNAJC15/LONP2/SRP54/TOMM20/ROMO1/SEC61B/TRAM1/SEC61G/SEC62/TOMM7/HSPA5
GO:0070972	protein localization to endoplasmic reticulum	46	-0.609723	-2.11495	2.80982e-05	0.00185274	554	tags=41%, list=13%, signal=36%	ZFAND2A/BTF3/SRP19/MIA3/SRP14/SEC63/SPCS3/SPCS2/SPCS1/SRP54/KDELR1/SEC61B/SRPRA/SSR3/TRAM1/SEC61G/SEC62/HSPA5/PPP1R15A
GO:0051480	regulation of cytosolic calcium ion concentration	63	0.538221	1.97355	2.89605e-05	0.00186186	858	tags=49%, list=21%, signal=40%	CCR6/S1PR4/LYN/DIAPH1/CD19/MS4A1/RIC3/PLCG2/CD24/MCOLN2/PTPN6/GPR18/CHD7/CCR7/CAMK2D/ATP2B1/JAK3/CHERP/CXCR4/SWAP70/CYBA/CORO1A/P2RX5/GNA13/BAX/ITPR1/CXCR5/CALM1/SELENOT/CD55/CALM2
GO:0051241	negative regulation of multicellular organismal process	196	0.396154	1.74898	3.55895e-05	0.00223222	725	tags=33%, list=17%, signal=29%	LDLRAD4/BCL11A/GNAI2/IFNGR1/TGFBR2/MYLIP/SEMA7A/TGFB1/WNK1/TNFRSF1B/LYN/RAB11FIP1/CD83/INPP5D/PPM1B/ACP5/TLE3/GRN/YWHAH/HMOX1/CD24/STK4/CR1/PTPN6/DYNLT1/ATP1A1/GPR18/CCR7/SPI1/ANXA4/TLR9/ATP2B1/NCKAP1L/RHEB/LILRB1/TRIM27/JAK3/ARHGAP4/EPN1/HGS/VSIR/IL27RA/STAT1/RTN4/CYBA/CDKN1B/RUNX3/LMNA/BANK1/VGLL4/RGS2/LPIN1/GDI1/MYC/CTDSP1/NLRC3/USF1/HSPA9/TMSB4X/HIF1A/REST/RNF10/PTPN22/YY1/ZNF706
GO:0009725	response to hormone	202	0.387949	1.71263	3.90098e-05	0.0023885	786	tags=33%, list=19%, signal=28%	NR4A1/DDIT4/BTG1/ZFP36L1/SOCS3/NR4A2/GNAI2/TGFBR2/TGFB1/LYN/PRKCB/YWHAH/ARID1A/SESN3/HMOX1/CD24/STAT3/FKBP4/RHOQ/NCOA3/RNF40/FOSB/ATP1A1/CCR7/HSPA1A/FOS/RAB31/NCOR1/ATP2B1/GNB1/JAK3/NR3C1/PHIP/SMARCA4/SMARCC1/OGT/STAT1/AREG/CYBA/CDKN1B/EGLN2/ARID5A/CTSB/MED1/LPIN1/DAXX/UGCG/MYC/SNX5/USF1/JUND/EIF2B5/REST/ZFP36L2/DDX17/ZBTB7A/YY1/USP8/DDX54/PTPN1/UCP2/RARA/RAB8B/HSPA8/RBBP5/OSBPL8
GO:0046649	lymphocyte activation	261	0.373108	1.69622	4.05694e-05	0.00242622	779	tags=35%, list=19%, signal=31%	GPR183/HLA-DRB5/GSN/TNFRSF13C/ZFP36L1/CCR6/CMTM7/SYK/HSPH1/TGFBR2/NFATC2/THEMIS2/TGFB1/TNFRSF1B/LYN/CD19/CD83/INPP5D/SAMSN1/MS4A1/PRKCB/FGR/TCIRG1/LYL1/ADAM8/HLA-DRA/PLCG2/CD24/PURA/STAT3/CR1/PTPN6/HLA-DPA1/CDKN1A/IKZF3/CBLB/CR2/NFKBID/MYH9/GPR18/CHD7/CD47/CCR7/SPI1/DOCK10/CARD11/TLR9/IKZF1/SKAP2/NCKAP1L/MALT1/PIK3CD/LILRB1/PREX1/TBC1D10C/JAK3/DCLRE1C/ST3GAL1/VSIR/IL27RA/SWAP70/DOCK8/RUNX3/SASH3/…
GO:0002682	regulation of immune system process	405	0.328556	1.56033	4.73553e-05	0.00276768	721	tags=28%, list=17%, signal=26%	GPR183/HLA-DRB5/TNFRSF13C/ZFP36L1/CCR6/BIRC3/SYK/UNC93B1/HSPH1/TGFBR2/MAP3K1/NFATC2/SEMA7A/THEMIS2/TGFB1/WNK1/KHDRBS1/HSP90AA1/TNFRSF1B/TESC/LYN/CD19/CD83/INPP5D/SAMSN1/DHX36/MS4A1/SFPQ/PRKCB/GRN/TLR10/RASSF2/FGR/TRIM56/ADAM8/SPG21/HMOX1/PRKD2/HLA-DRA/PLCG2/CD24/STAT3/CR1/PTPN6/HLA-DPA1/CDKN1A/IKZF3/CBLB/IKBKE/ADAR/CR2/NFKBID/RFTN1/LPXN/STK10/PARP9/CAMK1D/GPR18/CD47/CCR7/SPI1/LRRK2/HSPA1A/CARD11/…
GO:0072359	circulatory system development	201	0.389674	1.72061	6.16286e-05	0.00352184	571	tags=25%, list=14%, signal=23%	ID3/NR4A1/BTG1/SAT1/ZFP36L1/SOCS3/ACTG1/KDM6B/SYK/TGFBR2/NFATC2/TGFB1/TNFRSF1B/BASP1/B4GALT1/DHX36/PRKCB/GRN/PLEC/MYO1E/PPP1R16B/LYL1/ADAM8/HMOX1/PRKD2/STK4/PRKX/STAT3/CDKN1A/AP1B1/MYH9/DNMT1/CHD7/SPI1/PIK3CD/MAP2K1/CXCR4/EPN1/HGS/NFATC3/STAT1/RTN4/CDKN1B/LMNA/CERT1/VGLL4/ATM/RGS2/GNA13/MED1
GO:0007204	positive regulation of cytosolic calcium ion concentration	61	0.536415	1.94841	7.30369e-05	0.00408305	858	tags=49%, list=21%, signal=40%	CCR6/S1PR4/LYN/DIAPH1/CD19/MS4A1/RIC3/PLCG2/CD24/MCOLN2/PTPN6/GPR18/CHD7/CCR7/CAMK2D/JAK3/CHERP/CXCR4/SWAP70/CYBA/CORO1A/P2RX5/GNA13/BAX/ITPR1/CXCR5/CALM1/SELENOT/CD55/CALM2
GO:0045661	regulation of myoblast differentiation	10	0.854269	2.02986	7.68862e-05	0.00420679	67	tags=40%, list=2%, signal=39%	ID3/BTG1/ZFP36L1/TGFB1
GO:0072599	establishment of protein localization to endoplasmic reticulum	29	-0.696237	-2.2155	8.21416e-05	0.0044007	554	tags=52%, list=13%, signal=45%	ZFAND2A/SRP19/SRP14/SEC63/SPCS3/SPCS2/SPCS1/SRP54/SEC61B/SRPRA/SSR3/TRAM1/SEC61G/SEC62/HSPA5
GO:0002768	immune response-regulating cell surface receptor signaling pathway	104	0.454324	1.78499	8.82415e-05	0.00463102	519	tags=34%, list=12%, signal=30%	SYK/MAP3K1/NFATC2/THEMIS2/WNK1/KHDRBS1/LYN/CD19/INPP5D/MS4A1/PRKCB/FGR/SPG21/PRKD2/PLCG2/CD24/CR1/PTPN6/CBLB/CR2/NFKBID/RFTN1/LPXN/CD47/CCR7/CARD11/NCKAP1L/MALT1/PIK3CD/LILRB1/CREBBP/LIMK1/ELF1/HLA-DPB1/BANK1
GO:0033628	regulation of cell adhesion mediated by integrin	13	0.803316	2.01991	0.000100142	0.0051043	459	tags=69%, list=11%, signal=62%	SYK/WNK1/TESC/LYN/PTPN6/LPXN/NCKAP1L/FERMT3/SWAP70
GO:0030335	positive regulation of cell migration	126	0.429829	1.76786	0.000101313	0.0051043	679	tags=33%, list=16%, signal=29%	MYADM/ARF6/CCR6/ACTG1/GNAI2/TGFBR2/SEMA7A/TGFB1/WNK1/LYN/DIAPH1/GRN/FGR/ADAM8/HMOX1/PRKD2/PLCG2/STK4/STAT3/IQSEC1/CAMK1D/CD47/CCR7/SPI1/CCAR1/MAP4K4/NCKAP1L/PIK3CD/FERMT3/CXCR4/VSIR/SWAP70/RTN4/DOCK8/RIPOR1/CORO1A/ATM/MYC/PLAA/TNFRSF14/TMSB4X/HIF1A
GO:0032870	cellular response to hormone stimulus	154	0.40696	1.73615	0.000103446	0.0051043	786	tags=34%, list=19%, signal=29%	NR4A1/DDIT4/ZFP36L1/SOCS3/NR4A2/GNAI2/LYN/PRKCB/YWHAH/ARID1A/SESN3/STAT3/FKBP4/RHOQ/NCOA3/FOSB/ATP1A1/HSPA1A/FOS/RAB31/NCOR1/ATP2B1/GNB1/JAK3/NR3C1/PHIP/SMARCA4/SMARCC1/OGT/STAT1/CYBA/EGLN2/ARID5A/CTSB/MED1/LPIN1/DAXX/UGCG/MYC/SNX5/USF1/REST/ZFP36L2/DDX17/ZBTB7A/USP8/DDX54/PTPN1/UCP2/RARA/RAB8B/HSPA8/OSBPL8
GO:0051240	positive regulation of multicellular organismal process	321	0.340529	1.56952	0.000105199	0.0051043	721	tags=28%, list=17%, signal=25%	BTG1/ZFP36L1/KDM6B/GNAI2/SYK/IFNGR1/TGFBR2/SEMA7A/TGFB1/HSP90AA1/TNFRSF1B/TESC/LYN/BASP1/SKIL/CD83/INPP5D/POU2F2/DHX36/PRKCB/GRN/FGR/TRIM56/ADAM8/G3BP1/HMOX1/PRKD2/HLA-DRA/PLCG2/MCOLN2/STAT3/CR1/HLA-DPA1/CBLB/NFKBID/RFTN1/NCOA3/SPTBN1/ATP1A1/CHD7/CCR7/LRRK2/HSPA1A/PLAAT4/CAMK2D/CARD11/FOS/TLR9/ATP2B1/ZBTB20/NCKAP1L/MALT1/PIK3CD/RHEB/LILRB1/TRIM27/MAP2K1/CXCR4/LIMK1/VSIR/IL27RA/OGT/STAT1/RTN4/CYBA…
GO:0006140	regulation of nucleotide metabolic process	22	0.692981	2.00605	0.000112324	0.0052518	718	tags=55%, list=17%, signal=45%	DDIT4/STAT3/VCP/NCOR1/ZBTB20/OGT/PGAM1/MYC/TMSB4X/CBFA2T3/HIF1A/ZBTB7A
GO:1900542	regulation of purine nucleotide metabolic process	22	0.692981	2.00605	0.000112324	0.0052518	718	tags=55%, list=17%, signal=45%	DDIT4/STAT3/VCP/NCOR1/ZBTB20/OGT/PGAM1/MYC/TMSB4X/CBFA2T3/HIF1A/ZBTB7A
GO:0006605	protein targeting	135	-0.420127	-1.77258	0.000130423	0.00582259	891	tags=39%, list=21%, signal=31%	SRP9/GCC2/BNIP3L/CIB1/VPS4A/LMAN1/FBXO7/ATG3/BCAP31/SEC61A1/ZFAND6/NCOA4/TIMM17B/PDCD5/GABARAP/NCF1/YWHAZ/SH3GLB1/DNAJC19/SSR2/ZDHHC6/TIMM10/ZFAND2A/UBE2D3/SSR1/VPS13C/SRP19/LAPTM5/SRP14/SEC63/SPCS3/DNAJC15/NDUFA13/LONP2/SPCS2/AP3B1/SPCS1/SRP54/TOMM20/ATP5IF1/ROMO1/SEC61B/NACA/SRPRA/SSR3/TRAM1/SEC61G/UBL5/SEC62/TSPO/TOMM7/HSPA5
GO:0000902	cell morphogenesis	215	0.37991	1.69524	0.000128751	0.00582259	855	tags=34%, list=20%, signal=29%	FGD2/MYADM/NR4A2/BCL11A/ABI3/SEMA7A/HSP90AA1/ST6GAL1/SKIL/DIAPH1/DHX36/YWHAH/FGR/PLEC/ADAM8/ARPC2/ITSN2/STK4/TAOK3/PTPN6/PHACTR1/LPXN/MYH9/RHOQ/PLEKHO1/SPI1/LRRK2/DOCK10/MAP4K4/FMNL1/NCKAP1L/DNM2/PREX1/ARHGAP4/FERMT3/PHIP/MAP2K1/CXCR4/FEZ2/LIMK1/ACTB/CAP1/SS18/RTN4/ITGB2/SRGAP2/CERT1/VHL/CORO1A/GNA13/FRYL/MED1/CDC42SE1/GOLGA4/GDI1/CUX1/ARAP1/PLAA/SLC39A3/SNX1/CNP/NIN/ITPR1/LIMS1/SNX2/RILPL2/VASP/…
GO:0045597	positive regulation of cell differentiation	185	0.382684	1.66608	0.000131324	0.00582259	712	tags=31%, list=17%, signal=27%	BTG1/MYADM/ZFP36L1/SOCS3/SYK/TGFBR2/TCF4/SEMA7A/TGFB1/TNFRSF1B/TESC/LYN/SKIL/CD83/INPP5D/DHX36/ADAM8/ARPC2/HLA-DRA/CD24/STK4/STAT3/CR1/NFKBID/NCOA3/HSPA1A/PLAAT4/FOS/NCKAP1L/MALT1/RHEB/DNM2/PREX1/PWP1/MAP2K1/CXCR4/LIMK1/CSNK1D/VSIR/TGIF2/STAT1/RUNX3/SASH3/SPEN/SART1/VHL/MED1/ZEB2/GOLGA4/GDI1/MYC/CUX1/JUND/HIF1A/REST/NIN/LIMS1/NUMA1
GO:2000147	positive regulation of cell motility	130	0.423875	1.74701	0.000135464	0.00590434	679	tags=32%, list=16%, signal=28%	MYADM/ARF6/CCR6/ACTG1/GNAI2/TGFBR2/SEMA7A/TGFB1/WNK1/LYN/DIAPH1/GRN/FGR/ADAM8/HMOX1/PRKD2/PLCG2/STK4/STAT3/IQSEC1/CAMK1D/CD47/CCR7/SPI1/CCAR1/MAP4K4/NCKAP1L/PIK3CD/FERMT3/CXCR4/VSIR/SWAP70/RTN4/DOCK8/RIPOR1/CORO1A/ATM/MYC/PLAA/TNFRSF14/TMSB4X/HIF1A
GO:0006613	cotranslational protein targeting to membrane	17	-0.740069	-2.06473	0.000140827	0.0060358	594	tags=76%, list=14%, signal=66%	SRP9/SEC61A1/SSR2/SSR1/SRP19/SRP14/SEC63/SRP54/SEC61B/SRPRA/SSR3/TRAM1/SEC62
GO:0006749	glutathione metabolic process	17	-0.739014	-2.06179	0.000148579	0.00626364	339	tags=41%, list=8%, signal=38%	SOD1/GLO1/SOD2/GSTK1/GPX4/GSTP1/GSTM1
GO:0032943	mononuclear cell proliferation	101	0.450017	1.77522	0.000152125	0.00630968	773	tags=41%, list=19%, signal=34%	GPR183/TNFRSF13C/SYK/TGFBR2/NFATC2/TNFRSF1B/LYN/ST6GAL1/CD19/INPP5D/MS4A1/CD24/PURA/CR1/PTPN6/HLA-DPA1/CDKN1A/IKZF3/CBLB/CR2/CARD11/TLR9/NCKAP1L/MALT1/LILRB1/JAK3/VSIR/IL27RA/DOCK8/SASH3/HLA-DPB1/CORO1A/ATM/DOCK2/TNFRSF14/NCSTN/BAX/PTPN22/CD1D/CD180/DNAJA3
GO:0042110	T cell activation	157	0.398293	1.70476	0.000159269	0.00650117	773	tags=38%, list=19%, signal=32%	GPR183/HLA-DRB5/GSN/TNFRSF13C/ZFP36L1/CCR6/SYK/HSPH1/TGFBR2/TNFRSF1B/LYN/CD83/TCIRG1/ADAM8/HLA-DRA/CD24/STAT3/CR1/PTPN6/HLA-DPA1/CBLB/NFKBID/MYH9/GPR18/CHD7/CD47/CCR7/SPI1/CARD11/NCKAP1L/MALT1/PIK3CD/LILRB1/PREX1/JAK3/VSIR/IL27RA/DOCK8/RUNX3/SASH3/WDFY4/HLA-DPB1/SART1/CORO1A/DOCK2/HSH2D/NLRC3/CD1C/TNFRSF14/NCSTN/BAX/ZFP36L2/ITGAL/PAG1/PTPN22/CD1D/RAB29/RARA/DNAJA3
GO:0022008	neurogenesis	290	0.342266	1.57006	0.000172913	0.00694781	855	tags=32%, list=20%, signal=27%	ID3/GPR183/DDIT4/ARF6/NR4A2/BCL11A/ABI3/IFNGR1/MYLIP/TCF4/SEMA7A/TGFB1/AKNA/WNK1/HSP90AA1/TNFRSF1B/LYN/SKIL/DHX36/GRN/YWHAH/PLEC/ITSN2/CLN8/STAT3/TAOK3/IQSEC1/MAPK8IP3/PHACTR1/FKBP4/DYNLT1/CAMK1D/CHD7/LRRK2/DOCK10/MAP4K4/NCKAP1L/RHEB/DNM2/ARHGAP4/MAP2K1/CXCR4/FEZ2/LIMK1/CSNK1D/NGRN/ACTB/TGIF2/AREG/RTN4/RUNX3/SPEN/SRGAP2/RGS2/SNX3/FRYL/MED1/GOLGA4/GDI1/UGCG/MYC/CUX1/HERC1/SLC4A7/PLAA/CTDSP1/SDCCAG…
GO:0007005	mitochondrion organization	225	-0.367643	-1.67651	0.000180943	0.00715862	873	tags=33%, list=21%, signal=28%	ACAA2/BNIP3L/PLSCR3/SSBP1/SMIM20/YME1L1/NDUFA11/LMAN1/FBXO7/ATG3/COX7A2L/CISD2/BCAP31/COX14/OXA1L/TIMM17B/PDCD5/GSK3B/NDUFC2/GABARAP/SH3GLB1/HSD17B10/DNAJC19/FAM162A/AFG3L2/MICOS13/ZDHHC6/TIMM10/OPA1/VDAC2/FMC1/NDUFB10/UBE2D3/NDUFB5/NDUFB8/OPTN/VPS13C/FUNDC2/MICOS10/VAT1/MAP1LC3B/NDUFS5/NDUFA6/DNAJC15/NDUFB1/SLIRP/NDUFB3/SOD2/NDUFA13/BCL2/AP3B1/NDUFB7/NDUFB4/NDUFC1/NDUFB9/TOMM20/CHCHD2/ATP5IF1/ND…
GO:0006952	defense response	411	0.311941	1.47617	0.0001838	0.00716145	679	tags=27%, list=16%, signal=25%	DDIT4/GSN/ADGRE5/CCR6/SOCS3/ACTG1/LY86/KDM6B/BIRC3/COTL1/SYK/UNC93B1/ABI3/IFNGR1/MPEG1/SEMA7A/THEMIS2/TGFB1/AKNA/HSP90AA1/TNFRSF1B/BRD4/LYN/B4GALT1/CD83/ZYX/DHX36/PPM1B/ACP5/SFPQ/GRN/GBP4/TLR10/PXK/CELF1/FGR/TRIM56/TCIRG1/ADAM8/G3BP1/HMOX1/TAP1/PLCG2/MCOLN2/TRAF4/STAT3/WIPI2/CR1/PTPN6/HLA-DPA1/SP140/IKBKE/ADAR/CR2/NFKBID/PARP9/IFNGR2/CAMK1D/CD47/RNASE6/CCR7/SPI1/LRRK2/KYNU/FOS/TLR9/SERINC3/MALT1/…
GO:0051283	negative regulation of sequestering of calcium ion	32	0.607771	1.9232	0.000193547	0.00731942	858	tags=53%, list=21%, signal=43%	LYN/DIAPH1/CD19/ANXA6/PLCG2/MCOLN2/PTPN6/CHD7/CCR7/CAMK2D/CHERP/CYBA/CORO1A/BAX/ITPR1/CALM1/CALM2
GO:0018209	peptidyl-serine modification	88	0.463565	1.79701	0.000192963	0.00731942	431	tags=26%, list=10%, signal=24%	DDIT4/SYK/TGFBR2/PIKFYVE/TGFB1/WNK1/HSP90AA1/PRKCB/RASSF2/PRKD2/STK4/PRKX/NTMT1/IKBKE/CAMK1D/LRRK2/CAMK2D/MKNK2/MARK3/PWP1/ATR/RICTOR/CSNK1D
GO:0043550	regulation of lipid kinase activity	16	0.737105	1.96532	0.000202228	0.007457	285	tags=44%, list=7%, signal=41%	SOCS3/TGFB1/LYN/CD19/FGR/RBL2/CCR7
GO:0001816	cytokine production	226	0.365236	1.63317	0.000202984	0.007457	523	tags=26%, list=13%, signal=24%	SYK/IFNGR1/NFATC2/SEMA7A/TGFB1/HSP90AA1/TNFRSF1B/LYN/CD83/INPP5D/POU2F2/DHX36/PPM1B/ACP5/TLR10/NFATC2IP/FGR/TRIM56/ADAM8/G3BP1/HMOX1/PRKD2/PLCG2/CD24/MCOLN2/STAT3/CR1/PTPN6/HLA-DPA1/RFTN1/LITAF/SPTBN1/GPR18/CD47/CCR7/LRRK2/HSPA1A/ANXA4/CARD11/TLR9/ATP2B1/ZBTB20/NCKAP1L/MALT1/PIK3CD/LILRB1/TRIM27/JAK3/HLA-B/VSIR/IL27RA/NFATC3/ELF1/STAT1/CYBA/SASH3/HLA-DPB1/BANK1/IRF8
GO:2000026	regulation of multicellular organismal development	270	0.343355	1.56376	0.000206148	0.00746656	724	tags=30%, list=17%, signal=27%	BTG1/ZFP36L1/SYK/TGFBR2/SEMA7A/TGFB1/TNFRSF1B/TESC/LYN/BASP1/SKIL/CD83/INPP5D/DHX36/PRKCB/GRN/YWHAH/RASSF2/PPP1R16B/ADAM8/HMOX1/PRKD2/HLA-DRA/CD24/PRKX/STAT3/CR1/PTPN6/IKZF3/NFKBID/NCOA3/GLG1/DYNLT1/CHD7/SPI1/HSPA1A/PLAAT4/CARD11/FOS/ZDHHC21/TLR9/ATP2B1/NCKAP1L/MALT1/PIK3CD/RHEB/LILRB1/JAK3/ARHGAP4/MAP2K1/CXCR4/EPN1/HGS/LIMK1/HLA-B/VSIR/TGIF2/STAT1/RTN4/CDKN1B/RUNX3/SASH3/SPEN/SART1/VGLL4/RGS2/ME…
GO:0051094	positive regulation of developmental process	254	0.349354	1.58391	0.000215875	0.00771027	720	tags=29%, list=17%, signal=25%	BTG1/MYADM/ZFP36L1/SOCS3/SYK/TGFBR2/TCF4/NFATC2/SEMA7A/TGFB1/TNFRSF1B/TESC/LYN/BASP1/SKIL/CD83/INPP5D/DHX36/PRKCB/GRN/ADAM8/ARPC2/HMOX1/PRKD2/ITSN2/HLA-DRA/CD24/STK4/STAT3/CR1/NFKBID/NCOA3/CHD7/HSPA1A/PLAAT4/FOS/ATP2B1/NCKAP1L/MALT1/PIK3CD/RHEB/DNM2/PREX1/PWP1/MAP2K1/CXCR4/LIMK1/CSNK1D/VSIR/TGIF2/STAT1/RTN4/RUNX3/SASH3/SPEN/SART1/VHL/MED1/ZEB2/GOLGA4/GDI1/MYC/CUX1/PLAA/JUND/HIF1A/REST/BAX/NIN/LIM…
GO:0030155	regulation of cell adhesion	194	0.370464	1.62828	0.000230834	0.00813163	547	tags=29%, list=13%, signal=26%	MYADM/HLA-DRB5/TNFRSF13C/ACTG1/SYK/HSPH1/TGFBR2/CYTIP/TGFB1/AKNA/WNK1/TESC/LYN/ST6GAL1/CD83/SIPA1/ADAM8/ARPC2/PRKD2/HLA-DRA/CD24/STK4/PRKX/CR1/PTPN6/HLA-DPA1/CBLB/ADAM19/PPP1R12A/NFKBID/LPXN/CD47/CCR7/SPI1/CARD11/ZDHHC21/MAP4K4/NCKAP1L/MALT1/LILRB1/DNM2/PREX1/JAK3/FERMT3/CXCR4/VSIR/IL27RA/SWAP70/DOCK8/ITGB2/RUNX3/SASH3/HLA-DPB1/SART1/CORO1A/ATM
GO:0040017	positive regulation of locomotion	132	0.421662	1.75031	0.00025109	0.00860931	720	tags=33%, list=17%, signal=28%	MYADM/ARF6/CCR6/ACTG1/GNAI2/TGFBR2/SEMA7A/TGFB1/WNK1/LYN/DIAPH1/GRN/FGR/ADAM8/HMOX1/PRKD2/PLCG2/STK4/STAT3/IQSEC1/CAMK1D/CD47/CCR7/SPI1/CCAR1/MAP4K4/NCKAP1L/PIK3CD/FERMT3/CXCR4/VSIR/SWAP70/RTN4/DOCK8/RIPOR1/CORO1A/ATM/MYC/PLAA/TNFRSF14/TMSB4X/HIF1A/VPS35/EMC10
GO:0051272	positive regulation of cellular component movement	132	0.421526	1.74975	0.00025109	0.00860931	679	tags=32%, list=16%, signal=28%	MYADM/ARF6/CCR6/ACTG1/GNAI2/TGFBR2/SEMA7A/TGFB1/WNK1/LYN/DIAPH1/GRN/FGR/ADAM8/HMOX1/PRKD2/PLCG2/STK4/STAT3/IQSEC1/CAMK1D/CD47/CCR7/SPI1/CCAR1/MAP4K4/NCKAP1L/PIK3CD/FERMT3/CXCR4/VSIR/SWAP70/RTN4/DOCK8/RIPOR1/CORO1A/ATM/MYC/PLAA/TNFRSF14/TMSB4X/HIF1A
GO:0050778	positive regulation of immune response	172	0.383239	1.6553	0.000255421	0.00864258	571	tags=29%, list=14%, signal=26%	SYK/NFATC2/THEMIS2/TGFB1/WNK1/KHDRBS1/HSP90AA1/LYN/CD19/INPP5D/MS4A1/SFPQ/PRKCB/FGR/TRIM56/ADAM8/SPG21/PRKD2/HLA-DRA/PLCG2/CR1/PTPN6/CBLB/IKBKE/CR2/NFKBID/RFTN1/LPXN/PARP9/CD47/CCR7/SPI1/CARD11/NCKAP1L/MALT1/PIK3CD/LILRB1/ZNFX1/CREBBP/LIMK1/HLA-B/IL27RA/ELF1/ITGB2/SASH3/HLA-DPB1/BANK1/UBE2K/ARID5A/MED1
GO:0019932	second-messenger-mediated signaling	51	0.545034	1.91569	0.000261871	0.00874572	928	tags=45%, list=22%, signal=35%	CCR6/SYK/NFATC2/PDE7A/PLCG2/CCR7/PLEK/LRRK2/CAMK2D/TBC1D10C/CHERP/CXCR4/CAP1/NFATC3/UBE2B/P2RX5/ITPR1/CXCR5/CALM1/NFATC1/CALM2/LAT2/PPP2R1A
GO:0001932	regulation of protein phosphorylation	259	0.352039	1.59899	0.000276541	0.00911726	836	tags=30%, list=20%, signal=26%	DDIT4/FGD2/MYADM/LDLRAD4/SOCS3/SH3BP5/SYK/TGFBR2/SEMA7A/TGFB1/WNK1/HSP90AA1/BRD4/LYN/SAMSN1/RASSF2/FGR/PLEC/ADAM8/PRKD2/PLCG2/CD24/TRAF4/STK4/TAOK3/PTPN6/DNAJA1/CDKN1A/CBLB/ADAR/PARP9/CCR7/LRRK2/TLR9/CKS2/NCKAP1L/MALT1/TRIM27/NUP62/PWP1/PHIP/MAP2K1/SNX9/RICTOR/HGS/CSNK1D/ACTB/IPO7/AREG/ITGB2/FKBP8/CDKN1B/BANK1/UBE2B/UBE2K/ATM/CCNI/RGS2/PRKAR2A/DAXX/TERF2IP/PPP4C/CTDSP1/TNFRSF14/BAX/MOB3B/PTPN22/K…
GO:0044093	positive regulation of molecular function	414	0.31348	1.48534	0.000287019	0.00934293	830	tags=29%, list=20%, signal=26%	FGD2/GSN/RASGEF1B/S1PR4/NR4A2/GNAI2/SYK/TGFBR2/TGFB1/WNK1/GNB5/HSP90AA1/TESC/LYN/CTSD/STUB1/CD19/SIPA1/PABPN1/PRKCB/GRN/PRDX3/RASSF2/FGR/ADAM8/PRKD2/PLCG2/CD24/TRAF4/STK4/STAT3/CR1/TAOK3/IQSEC1/CDKN1A/PPP1R12A/IKBKE/VCP/PARP9/NCOA3/IFNGR2/CAMK1D/CCR7/PLEK/LRRK2/DOCK10/HSPA1A/PLAAT4/TBC1D9/ARHGAP25/CARD11/TLR9/MAP4K4/CKS2/NCKAP1L/MALT1/AHSA1/PDCD2/DNM2/GMIP/RGS1/STIM2/PREX1/MARK3/TRIM27/TBC1D10C/T…
GO:0018105	peptidyl-serine phosphorylation	84	0.464359	1.79038	0.000291332	0.0093648	431	tags=26%, list=10%, signal=24%	DDIT4/SYK/TGFBR2/PIKFYVE/TGFB1/WNK1/HSP90AA1/PRKCB/RASSF2/PRKD2/STK4/PRKX/IKBKE/CAMK1D/LRRK2/CAMK2D/MKNK2/MARK3/PWP1/ATR/RICTOR/CSNK1D
GO:0002253	activation of immune response	119	0.422863	1.71753	0.000307836	0.00977315	519	tags=29%, list=12%, signal=27%	SYK/NFATC2/THEMIS2/WNK1/KHDRBS1/HSP90AA1/LYN/CD19/INPP5D/MS4A1/SFPQ/PRKCB/FGR/SPG21/PRKD2/PLCG2/CR1/PTPN6/CBLB/CR2/NFKBID/RFTN1/LPXN/CD47/CCR7/CARD11/NCKAP1L/MALT1/PIK3CD/ZNFX1/CREBBP/LIMK1/ELF1/HLA-DPB1/BANK1
GO:0040012	regulation of locomotion	211	0.356409	1.58786	0.000327226	0.0102621	562	tags=25%, list=13%, signal=23%	GPR183/MYADM/ARF6/LDLRAD4/CCR6/ACTG1/GNAI2/ABI3/TGFBR2/SEMA7A/TGFB1/WNK1/LYN/ST6GAL1/DIAPH1/GRN/FGR/ADAM8/HMOX1/PRKD2/PLCG2/STK4/PRKX/STAT3/IQSEC1/PHACTR1/STK10/CAMK1D/GPR18/CD47/CCR7/SPI1/LRRK2/DOCK10/CCAR1/MAP4K4/NCKAP1L/PIK3CD/ARHGAP4/FERMT3/CXCR4/VSIR/IL27RA/SWAP70/RTN4/DOCK8/RIPOR1/LMNA/SRGAP2/CORO1A/ATM/SH3BP1/GNA13
GO:0002429	immune response-activating cell surface receptor signaling pathway	98	0.438816	1.73174	0.000356525	0.0104754	519	tags=33%, list=12%, signal=29%	SYK/NFATC2/THEMIS2/WNK1/KHDRBS1/LYN/CD19/INPP5D/MS4A1/PRKCB/FGR/SPG21/PRKD2/PLCG2/CR1/PTPN6/CBLB/CR2/NFKBID/RFTN1/LPXN/CD47/CCR7/CARD11/NCKAP1L/MALT1/PIK3CD/CREBBP/LIMK1/ELF1/HLA-DPB1/BANK1
GO:0002757	immune response-activating signal transduction	98	0.438816	1.73174	0.000356525	0.0104754	519	tags=33%, list=12%, signal=29%	SYK/NFATC2/THEMIS2/WNK1/KHDRBS1/LYN/CD19/INPP5D/MS4A1/PRKCB/FGR/SPG21/PRKD2/PLCG2/CR1/PTPN6/CBLB/CR2/NFKBID/RFTN1/LPXN/CD47/CCR7/CARD11/NCKAP1L/MALT1/PIK3CD/CREBBP/LIMK1/ELF1/HLA-DPB1/BANK1
GO:0042327	positive regulation of phosphorylation	157	0.387306	1.65773	0.000362282	0.0104754	825	tags=32%, list=20%, signal=27%	FGD2/SYK/TGFBR2/SEMA7A/TGFB1/WNK1/HSP90AA1/LYN/CD19/RASSF2/FGR/ADAM8/PRKD2/PLCG2/CD24/TRAF4/STK4/TAOK3/CDKN1A/PARP9/CCR7/LRRK2/TLR9/CKS2/ZBTB20/NCKAP1L/MALT1/MAP2K1/SNX9/RICTOR/CSNK1D/AREG/CDKN1B/BANK1/UBE2K/ATM/DAXX/TERF2IP/MYC/TNFRSF14/HIF1A/MOB3B/KRAS/MOB3A/PTPN1/CALM1/OSBPL8/EIF4G1/MAP2K7/ILK/AKAP13
GO:0010562	positive regulation of phosphorus metabolic process	174	0.377656	1.63766	0.000362895	0.0104754	825	tags=32%, list=20%, signal=27%	FGD2/SYK/TGFBR2/SEMA7A/TGFB1/WNK1/HSP90AA1/LYN/CD19/RASSF2/FGR/PPP1R16B/ADAM8/PRKD2/PLCG2/CD24/TRAF4/STK4/TAOK3/CDKN1A/PPP1R12A/VCP/PARP9/CCR7/PLEK/LRRK2/TLR9/CKS2/ZBTB20/NCKAP1L/MALT1/MAP2K1/SNX9/RICTOR/CSNK1D/AREG/CDKN1B/BANK1/UBE2K/ATM/DAXX/TERF2IP/MYC/TNFRSF14/TMSB4X/HIF1A/MOB3B/KRAS/MOB3A/PTPN1/CALM1/OSBPL8/EIF4G1/MAP2K7/ILK/AKAP13
GO:0045937	positive regulation of phosphate metabolic process	174	0.377656	1.63766	0.000362895	0.0104754	825	tags=32%, list=20%, signal=27%	FGD2/SYK/TGFBR2/SEMA7A/TGFB1/WNK1/HSP90AA1/LYN/CD19/RASSF2/FGR/PPP1R16B/ADAM8/PRKD2/PLCG2/CD24/TRAF4/STK4/TAOK3/CDKN1A/PPP1R12A/VCP/PARP9/CCR7/PLEK/LRRK2/TLR9/CKS2/ZBTB20/NCKAP1L/MALT1/MAP2K1/SNX9/RICTOR/CSNK1D/AREG/CDKN1B/BANK1/UBE2K/ATM/DAXX/TERF2IP/MYC/TNFRSF14/TMSB4X/HIF1A/MOB3B/KRAS/MOB3A/PTPN1/CALM1/OSBPL8/EIF4G1/MAP2K7/ILK/AKAP13
GO:0030334	regulation of cell migration	191	0.368048	1.61542	0.000366617	0.0104754	562	tags=27%, list=13%, signal=24%	GPR183/MYADM/ARF6/LDLRAD4/CCR6/ACTG1/GNAI2/ABI3/TGFBR2/SEMA7A/TGFB1/WNK1/LYN/DIAPH1/GRN/FGR/ADAM8/HMOX1/PRKD2/PLCG2/STK4/PRKX/STAT3/IQSEC1/PHACTR1/STK10/CAMK1D/GPR18/CD47/CCR7/SPI1/DOCK10/CCAR1/MAP4K4/NCKAP1L/PIK3CD/ARHGAP4/FERMT3/CXCR4/VSIR/IL27RA/SWAP70/RTN4/DOCK8/RIPOR1/LMNA/SRGAP2/CORO1A/ATM/SH3BP1/GNA13
GO:0009719	response to endogenous stimulus	350	0.320694	1.49202	0.000360274	0.0104754	815	tags=30%, list=20%, signal=26%	NR4A1/DDIT4/BTG1/ARF6/LDLRAD4/ZFP36L1/SOCS3/NR4A2/BCL11A/GNAI2/SYK/TGFBR2/TGFB1/GNB5/LYN/STUB1/SKIL/DIAPH1/ZYX/PRKCB/YWHAH/ARID1A/SESN3/HMOX1/PRKD2/CD24/STAT3/FKBP4/LPXN/RHOQ/NCOA3/GLG1/RNF40/FOSB/ATP1A1/DNMT1/CCR7/SPI1/LRRK2/HSPA1A/FOS/RAB31/NCOR1/ATP2B1/SMC1A/GNB1/DNM2/HNRNPAB/JAK3/NR3C1/PHIP/CREBBP/SMARCA4/SMARCC1/CSNK1D/OGT/ACTB/STAT1/AREG/ITGB2/FKBP8/CYBA/CDKN1B/RUNX3/RRAGC/EGLN2/CORO1A/ARID…
GO:1902531	regulation of intracellular signal transduction	474	0.302342	1.4471	0.0003505	0.0104754	731	tags=27%, list=18%, signal=25%	GPR183/DDIT4/FGD2/MYADM/ARF6/BIRC3/MCL1/GNAI2/SYK/IVNS1ABP/MYO9B/SEMA7A/TGFB1/HSP90AA1/BRD4/LYN/SKIL/ARHGAP9/DHX36/SIPA1/PPM1B/SFPQ/PRKCB/SESN3/RASSF2/FGR/PPP1R16B/ADAM8/PLEKHG1/HMOX1/PRKD2/PLCG2/CD24/TRAF4/STK4/TAOK3/IQSEC1/PTPN6/DNAJA1/MAPK8IP3/IKBKE/WAC/NOC2L/LITAF/GPR18/CCR7/SPI1/PLEK/LRRK2/HSPA1A/ARHGAP25/CARD11/TLR9/NCOR1/MAP4K4/CXXC5/SERINC3/DEF6/NCKAP1L/MALT1/PIK3CD/RHEB/DNM2/GMIP/PREX1/M…
GO:0051282	regulation of sequestering of calcium ion	33	0.602192	1.919	0.000372088	0.0105149	858	tags=52%, list=21%, signal=41%	LYN/DIAPH1/CD19/ANXA6/PLCG2/MCOLN2/PTPN6/CHD7/CCR7/CAMK2D/CHERP/CYBA/CORO1A/BAX/ITPR1/CALM1/CALM2
GO:0071806	protein transmembrane transport	28	-0.655413	-2.08408	0.000377423	0.0105497	399	tags=46%, list=10%, signal=42%	SEC63/DNAJC15/LONP2/TMED10/SRP54/TOMM20/ROMO1/SEC61B/TRAM1/SEC61G/SEC62/TOMM7/HSPA5
GO:0072507	divalent inorganic cation homeostasis	97	0.435148	1.71087	0.000393195	0.0108627	562	tags=34%, list=13%, signal=30%	CCR6/S1PR4/LYN/DIAPH1/CD19/ANXA6/MS4A1/PRKCB/TCIRG1/RIC3/TMC8/PLCG2/CD24/MCOLN2/PTPN6/GPR18/CHD7/TMEM165/CCR7/CAMK2D/ATP2B1/STIM2/JAK3/CHERP/ATP2A3/CXCR4/GRINA/SWAP70/HERPUD1/CYBA/CORO1A/P2RX5/GNA13
GO:0007169	transmembrane receptor protein tyrosine kinase signaling pathway	118	0.420855	1.70576	0.000397067	0.0108627	465	tags=25%, list=11%, signal=22%	DDIT4/SOCS3/GNAI2/SYK/TGFB1/PTPN18/LYN/STUB1/PRKCB/SESN3/RASSF2/FGR/MYO1E/PRKD2/STAT3/CBLB/RHOQ/PIK3CD/JAK3/RHBDF2/NUP62/DOK1/PHIP/HGS/SMARCC1/OGT/SS18/AREG/RTN4
GO:0006110	regulation of glycolytic process	17	0.701193	1.91888	0.000415785	0.0110008	718	tags=59%, list=17%, signal=49%	DDIT4/STAT3/NCOR1/ZBTB20/OGT/PGAM1/MYC/CBFA2T3/HIF1A/ZBTB7A
GO:0007417	central nervous system development	195	0.362682	1.59628	0.000416453	0.0110008	962	tags=36%, list=23%, signal=29%	ID3/DDIT4/GSN/NR4A2/IFNGR1/TGFBR2/SEMA7A/TGFB1/AKNA/HSP90AA1/TNFRSF1B/LYN/BASP1/GRN/EFHC1/YWHAH/CLN8/STK4/STAT3/PHACTR1/PAX5/TACC1/GLUD1/CHD7/BPTF/LRRK2/ATP2B1/DYNLL1/RHEB/ATP6V0D1/MAP2K1/CXCR4/CSNK1D/ACTB/RTN4/SRGAP2/GART/ATM/ARPC5/ZNF430/RGS2/MED1/HNRNPD/MYC/HERC1/NCSTN/EIF2B5/HIF1A/BAX/CNP/NIN/MTPN/KRAS/RARA/CALM1/DNAJB1/HTRA2/WDR1/NDE1/ABT1/CALM2/EED/NRROS/DTNBP1/BAK1/SHARPIN/CDK5RAP3/RERE/EI…
GO:0043085	positive regulation of catalytic activity	301	0.329804	1.51774	0.000414332	0.0110008	859	tags=32%, list=21%, signal=28%	FGD2/GSN/RASGEF1B/S1PR4/NR4A2/GNAI2/SYK/TGFBR2/TGFB1/WNK1/GNB5/HSP90AA1/LYN/CTSD/STUB1/CD19/SIPA1/PABPN1/GRN/RASSF2/FGR/ADAM8/PRKD2/CD24/TRAF4/STK4/STAT3/CR1/TAOK3/IQSEC1/CDKN1A/PPP1R12A/VCP/CCR7/PLEK/LRRK2/DOCK10/HSPA1A/PLAAT4/TBC1D9/ARHGAP25/TLR9/MAP4K4/CKS2/NCKAP1L/MALT1/PDCD2/GMIP/RGS1/PREX1/TBC1D10C/TBC1D5/ATP2A3/MAP2K1/SNX9/RICTOR/VSIR/CAP1/AREG/DOCK8/ITGB2/CYBA/CDKN1B/SRGAP2/SGSM3/SH3BP1/G…
GO:0071495	cellular response to endogenous stimulus	293	0.326963	1.50181	0.000419229	0.0110008	786	tags=30%, list=19%, signal=26%	NR4A1/DDIT4/ARF6/LDLRAD4/ZFP36L1/SOCS3/NR4A2/BCL11A/GNAI2/TGFBR2/TGFB1/GNB5/LYN/STUB1/SKIL/DIAPH1/ZYX/PRKCB/YWHAH/ARID1A/SESN3/PRKD2/STAT3/FKBP4/LPXN/RHOQ/NCOA3/GLG1/FOSB/ATP1A1/DNMT1/SPI1/LRRK2/HSPA1A/FOS/RAB31/NCOR1/ATP2B1/SMC1A/GNB1/DNM2/HNRNPAB/JAK3/NR3C1/PHIP/CREBBP/SMARCA4/SMARCC1/CSNK1D/OGT/ACTB/STAT1/FKBP8/CYBA/RRAGC/EGLN2/CORO1A/ARID5A/CTSB/MED1/ZEB2/LPIN1/DAXX/GOLPH3/HNRNPD/UGCG/MYC/SNX…
GO:0043551	regulation of phosphatidylinositol 3-kinase activity	12	0.767453	1.90966	0.00042461	0.0110295	285	tags=50%, list=7%, signal=47%	SOCS3/TGFB1/LYN/CD19/FGR/CCR7
GO:0001944	vasculature development	135	0.403565	1.68469	0.00043499	0.0111861	462	tags=24%, list=11%, signal=22%	NR4A1/BTG1/SAT1/ZFP36L1/SOCS3/ACTG1/SYK/TGFBR2/NFATC2/TGFB1/B4GALT1/PRKCB/GRN/MYO1E/PPP1R16B/LYL1/ADAM8/HMOX1/PRKD2/STK4/PRKX/STAT3/MYH9/DNMT1/CHD7/SPI1/PIK3CD/MAP2K1/CXCR4/EPN1/HGS/NFATC3/STAT1
GO:0036230	granulocyte activation	11	0.785609	1.92281	0.000448079	0.0113596	472	tags=45%, list=11%, signal=40%	SYK/GRN/SPI1/PREX1/ITGB2
GO:0042113	B cell activation	125	0.410049	1.68266	0.000450569	0.0113596	547	tags=33%, list=13%, signal=29%	GPR183/TNFRSF13C/ZFP36L1/CCR6/CMTM7/SYK/NFATC2/THEMIS2/TGFB1/LYN/CD19/INPP5D/SAMSN1/MS4A1/PRKCB/TCIRG1/LYL1/PLCG2/CR1/PTPN6/CDKN1A/IKZF3/CR2/SPI1/DOCK10/CARD11/TLR9/SKAP2/NCKAP1L/MALT1/PIK3CD/TBC1D10C/JAK3/DCLRE1C/ST3GAL1/IL27RA/SWAP70/SASH3/BANK1/IRF8/ATM
GO:0042330	taxis	93	0.445775	1.74129	0.000467742	0.011678	472	tags=28%, list=11%, signal=25%	GPR183/NR4A1/CCR6/CMTM7/SYK/PIKFYVE/SEMA7A/TGFB1/WNK1/LYN/ST6GAL1/PLEC/ADAM8/PRKD2/CAMK1D/GPR18/CCR7/SPI1/NCKAP1L/PIK3CD/PREX1/MAP2K1/CXCR4/FEZ2/SWAP70/ITGB2
GO:0046651	lymphocyte proliferation	100	0.441936	1.73961	0.000482547	0.0119318	773	tags=40%, list=19%, signal=33%	GPR183/TNFRSF13C/SYK/TGFBR2/NFATC2/TNFRSF1B/LYN/CD19/INPP5D/MS4A1/CD24/PURA/CR1/PTPN6/HLA-DPA1/CDKN1A/IKZF3/CBLB/CR2/CARD11/TLR9/NCKAP1L/MALT1/LILRB1/JAK3/VSIR/IL27RA/DOCK8/SASH3/HLA-DPB1/CORO1A/ATM/DOCK2/TNFRSF14/NCSTN/BAX/PTPN22/CD1D/CD180/DNAJA3
GO:0019722	calcium-mediated signaling	43	0.549792	1.86782	0.000496351	0.0120164	901	tags=44%, list=22%, signal=35%	CCR6/SYK/NFATC2/PLCG2/CCR7/PLEK/LRRK2/CAMK2D/TBC1D10C/CHERP/CXCR4/NFATC3/P2RX5/ITPR1/CXCR5/CALM1/NFATC1/CALM2/LAT2
GO:0006874	cellular calcium ion homeostasis	90	0.443784	1.73367	0.000491928	0.0120164	562	tags=36%, list=13%, signal=31%	CCR6/S1PR4/LYN/DIAPH1/CD19/ANXA6/MS4A1/PRKCB/TCIRG1/RIC3/PLCG2/CD24/MCOLN2/PTPN6/GPR18/CHD7/TMEM165/CCR7/CAMK2D/ATP2B1/STIM2/JAK3/CHERP/ATP2A3/CXCR4/GRINA/SWAP70/HERPUD1/CYBA/CORO1A/P2RX5/GNA13
GO:0002366	leukocyte activation involved in immune response	94	0.439167	1.72179	0.000504555	0.0120164	967	tags=44%, list=23%, signal=34%	GPR183/CCR6/SYK/TGFB1/LYN/CD19/GRN/FGR/HMOX1/HLA-DRA/PLCG2/STAT3/CR1/PTPN6/NFKBID/SPI1/DOCK10/NCKAP1L/MALT1/PIK3CD/LILRB1/JAK3/ST3GAL1/IL27RA/SWAP70/ITGB2/IRF8/CORO1A/DOCK2/CD1C/SUPT6H/ITGAL/RARA/CD180/ZC3H12A/RAC2/EXOSC3/LAT2/FGL2/STAT6/HLA-DRB1
GO:0001817	regulation of cytokine production	219	0.355646	1.58659	0.00050466	0.0120164	523	tags=26%, list=13%, signal=24%	SYK/IFNGR1/SEMA7A/TGFB1/HSP90AA1/TNFRSF1B/LYN/CD83/INPP5D/POU2F2/DHX36/PPM1B/ACP5/TLR10/FGR/TRIM56/ADAM8/G3BP1/HMOX1/PRKD2/PLCG2/CD24/MCOLN2/STAT3/CR1/PTPN6/HLA-DPA1/RFTN1/LITAF/SPTBN1/GPR18/CD47/CCR7/LRRK2/HSPA1A/ANXA4/CARD11/TLR9/ATP2B1/ZBTB20/NCKAP1L/MALT1/PIK3CD/LILRB1/TRIM27/JAK3/HLA-B/VSIR/IL27RA/ELF1/STAT1/CYBA/SASH3/HLA-DPB1/BANK1/IRF8
GO:0030856	regulation of epithelial cell differentiation	22	0.660506	1.91204	0.000517988	0.0122206	712	tags=50%, list=17%, signal=42%	BTG1/ZFP36L1/CD24/PRKX/NCOA3/PLAAT4/ZDHHC21/STAT1/CDKN1B/MED1/NUMA1
GO:0050867	positive regulation of cell activation	119	0.414495	1.68354	0.000529749	0.0123845	529	tags=33%, list=13%, signal=29%	GPR183/HLA-DRB5/TNFRSF13C/SYK/HSPH1/TGFBR2/NFATC2/TGFB1/LYN/CD83/INPP5D/FGR/ADAM8/HLA-DRA/CD24/CR1/PTPN6/HLA-DPA1/CDKN1A/NFKBID/CD47/CCR7/PLEK/LRRK2/CARD11/TLR9/NCKAP1L/MALT1/LILRB1/JAK3/VSIR/IL27RA/DOCK8/ITGB2/RUNX3/SASH3/HLA-DPB1/SART1/CORO1A
GO:0006935	chemotaxis	92	0.449275	1.75452	0.000545575	0.0126395	472	tags=28%, list=11%, signal=26%	GPR183/NR4A1/CCR6/CMTM7/SYK/PIKFYVE/SEMA7A/TGFB1/WNK1/LYN/ST6GAL1/PLEC/ADAM8/PRKD2/CAMK1D/GPR18/CCR7/SPI1/NCKAP1L/PIK3CD/PREX1/MAP2K1/CXCR4/FEZ2/SWAP70/ITGB2
GO:0070661	leukocyte proliferation	107	0.42022	1.66603	0.000603482	0.0137337	773	tags=39%, list=19%, signal=33%	GPR183/TNFRSF13C/SYK/TGFBR2/NFATC2/TNFRSF1B/LYN/ST6GAL1/CD19/INPP5D/MS4A1/TCIRG1/CD24/PURA/CR1/PTPN6/HLA-DPA1/CDKN1A/IKZF3/CBLB/CR2/CARD11/TLR9/NCKAP1L/MALT1/LILRB1/JAK3/VSIR/IL27RA/DOCK8/SASH3/HLA-DPB1/CORO1A/ATM/DOCK2/TNFRSF14/NCSTN/BAX/PTPN22/CD1D/CD180/DNAJA3
GO:0031399	regulation of protein modification process	439	0.297584	1.41779	0.000600395	0.0137337	848	tags=27%, list=20%, signal=24%	DDIT4/FGD2/MYADM/LDLRAD4/SOCS3/BIRC3/SH3BP5/GNAI2/SYK/TGFBR2/IVNS1ABP/SEMA7A/TGFB1/WNK1/HSP90AA1/BRD4/LYN/BOD1L1/STUB1/SAMSN1/RASSF2/FGR/PLEC/PPP1R16B/ADAM8/PRKD2/PLCG2/CD24/TRAF4/STK4/TAOK3/PTPN6/CTCF/DNAJA1/CDKN1A/CBLB/PPP1R12A/ADAR/NOC2L/VCP/PARP9/PAX5/RNF40/DNMT1/CCR7/SPI1/LRRK2/HSPA1A/CAMK2D/TLR9/CKS2/NCKAP1L/MALT1/TRIM27/SIRT7/NUP62/PWP1/PHIP/MAP2K1/SNX9/RICTOR/HGS/LIMK1/CSNK1D/OGT/KMT2A/US…
GO:0045577	regulation of B cell differentiation	17	0.690377	1.88927	0.000625691	0.0139914	341	tags=53%, list=8%, signal=49%	ZFP36L1/SYK/INPP5D/CR1/PTPN6/IKZF3/CARD11/TLR9/NCKAP1L
GO:0050865	regulation of cell activation	177	0.366634	1.59153	0.00062027	0.0139914	547	tags=29%, list=13%, signal=27%	GPR183/HLA-DRB5/TNFRSF13C/ZFP36L1/SYK/HSPH1/TGFBR2/NFATC2/THEMIS2/TGFB1/TNFRSF1B/LYN/CD19/CD83/INPP5D/SAMSN1/GRN/FGR/ADAM8/HMOX1/HLA-DRA/CD24/CR1/PTPN6/HLA-DPA1/CDKN1A/IKZF3/CBLB/NFKBID/CD47/CCR7/SPI1/PLEK/LRRK2/CARD11/TLR9/NCKAP1L/MALT1/LILRB1/TBC1D10C/JAK3/VSIR/IL27RA/DOCK8/ITGB2/RUNX3/SASH3/HLA-DPB1/BANK1/SART1/CORO1A/ATM
GO:0055074	calcium ion homeostasis	91	0.439933	1.71524	0.000660431	0.014641	562	tags=35%, list=13%, signal=31%	CCR6/S1PR4/LYN/DIAPH1/CD19/ANXA6/MS4A1/PRKCB/TCIRG1/RIC3/PLCG2/CD24/MCOLN2/PTPN6/GPR18/CHD7/TMEM165/CCR7/CAMK2D/ATP2B1/STIM2/JAK3/CHERP/ATP2A3/CXCR4/GRINA/SWAP70/HERPUD1/CYBA/CORO1A/P2RX5/GNA13
GO:0048468	cell development	377	0.308476	1.45167	0.000671699	0.0147635	855	tags=29%, list=20%, signal=25%	MYADM/ARF6/CCR6/ACTG1/NR4A2/BCL11A/ABI3/IFNGR1/TGFBR2/MYLIP/NFATC2/SEMA7A/TGFB1/WNK1/HSP90AA1/TNFRSF1B/LYN/ST6GAL1/B4GALT1/SKIL/DHX36/ANXA6/GRN/YWHAH/CELF1/PLEC/MYO1E/PPP1R16B/ARPC2/ITSN2/TAOK3/IQSEC1/PTPN6/MAPK8IP3/PHACTR1/FKBP4/LPXN/MYH9/DYNLT1/CAMK1D/CHD7/SPI1/LRRK2/DOCK10/ZDHHC21/MAP4K4/NCKAP1L/RHEB/LILRB1/DNM2/PREX1/ARHGAP4/FERMT3/TCOF1/MAP2K1/CXCR4/FEZ2/LIMK1/ACTB/AREG/RTN4/RUNX3/LMNA/SPEN/…
GO:0009888	tissue development	323	0.314423	1.45126	0.000685384	0.0149366	837	tags=28%, list=20%, signal=24%	ID3/NR4A1/BTG1/MYADM/LDLRAD4/ZFP36L1/SOCS3/ACTG1/KDM6B/TGFBR2/SEMA7A/TGFB1/CTSZ/AKNA/BASP1/B4GALT1/SKIL/BRD2/ANXA6/FGR/TCIRG1/PLEC/MYO1E/PPP1R16B/PRKD2/CD24/STK4/PRKX/HSBP1/IKZF3/RBBP6/PAX5/NCOA3/GLG1/CHD7/BPTF/SPI1/PLAAT4/ANXA4/FOS/ZDHHC21/IKZF1/ATP2B1/PIK3CD/RHEB/HNRNPAB/SPTLC2/MRTFA/TCOF1/MAP2K1/CXCR4/ACTB/STAT1/AREG/RTN4/ITGB2/FKBP8/CDKN1B/RUNX3/LMNA/DAAM1/VGLL4/ATM/ARID5A/SH3BP1/RGS2/GNA13/C…
GO:0002263	cell activation involved in immune response	95	0.434694	1.7055	0.000692003	0.0149541	967	tags=43%, list=23%, signal=34%	GPR183/CCR6/SYK/TGFB1/LYN/CD19/GRN/FGR/HMOX1/HLA-DRA/PLCG2/STAT3/CR1/PTPN6/NFKBID/SPI1/DOCK10/NCKAP1L/MALT1/PIK3CD/LILRB1/JAK3/ST3GAL1/IL27RA/SWAP70/ITGB2/IRF8/CORO1A/DOCK2/CD1C/SUPT6H/ITGAL/RARA/CD180/ZC3H12A/RAC2/EXOSC3/LAT2/FGL2/STAT6/HLA-DRB1
GO:1990748	cellular detoxification	32	-0.595347	-1.91134	0.00070137	0.0150302	635	tags=44%, list=15%, signal=37%	ESD/SELENOS/PRDX6/PRDX4/SOD1/SELENOF/SOD2/GSTK1/PRDX2/GLRX/MGST3/GPX4/GSTP1/GSTM1
GO:0048646	anatomical structure formation involved in morphogenesis	202	0.355133	1.56776	0.000722495	0.015355	472	tags=20%, list=11%, signal=18%	NR4A1/BTG1/SAT1/ACTG1/KDM6B/SYK/TGFBR2/PIKFYVE/NFATC2/TGFB1/PTPN18/B4GALT1/SKIL/BRD2/PRKCB/GRN/RRP7A/TCIRG1/PLEC/PPP1R16B/ADAM8/HMOX1/PRKD2/STK4/PRKX/STAT3/HSBP1/NFKB2/PTPN6/MYH9/PLEKHO1/PIK3CD/TCOF1/MAP2K1/CXCR4/EPN1/HGS/STAT1/RTN4/ITGB2
GO:0072678	T cell migration	25	0.606743	1.79071	0.00074093	0.0155719	711	tags=44%, list=17%, signal=37%	GPR183/CCR6/WNK1/PLEC/ADAM8/PIK3CD/IL27RA/DOCK8/TNFRSF14/LRCH1/ITGAL
GO:0002694	regulation of leukocyte activation	174	0.365431	1.58465	0.00074481	0.0155719	547	tags=29%, list=13%, signal=27%	GPR183/HLA-DRB5/TNFRSF13C/ZFP36L1/SYK/HSPH1/TGFBR2/NFATC2/THEMIS2/TGFB1/TNFRSF1B/LYN/CD19/CD83/INPP5D/SAMSN1/GRN/FGR/ADAM8/HMOX1/HLA-DRA/CD24/CR1/PTPN6/HLA-DPA1/CDKN1A/IKZF3/CBLB/NFKBID/CD47/CCR7/SPI1/LRRK2/CARD11/TLR9/NCKAP1L/MALT1/LILRB1/TBC1D10C/JAK3/VSIR/IL27RA/DOCK8/ITGB2/RUNX3/SASH3/HLA-DPB1/BANK1/SART1/CORO1A/ATM
GO:0072503	cellular divalent inorganic cation homeostasis	95	0.430449	1.68885	0.000814842	0.0167634	562	tags=34%, list=13%, signal=30%	CCR6/S1PR4/LYN/DIAPH1/CD19/ANXA6/MS4A1/PRKCB/TCIRG1/RIC3/PLCG2/CD24/MCOLN2/PTPN6/GPR18/CHD7/TMEM165/CCR7/CAMK2D/ATP2B1/STIM2/JAK3/CHERP/ATP2A3/CXCR4/GRINA/SWAP70/HERPUD1/CYBA/CORO1A/P2RX5/GNA13
GO:0006816	calcium ion transport	97	0.421615	1.65767	0.000814842	0.0167634	602	tags=32%, list=14%, signal=28%	GNAI2/GNB5/LYN/DIAPH1/CD19/ANXA6/MS4A1/PRKCB/PLCG2/MCOLN2/PTPN6/ORAI2/CHD7/TMEM165/CCR7/CAMK2D/TLR9/ATP2B1/LILRB1/STIM2/TRIM27/JAK3/CHERP/ORAI3/ATP2A3/CXCR4/CYBA/CORO1A/P2RX5/VMP1/SARAF
GO:0046631	alpha-beta T cell activation	52	0.507887	1.78978	0.000823031	0.0167975	1037	tags=58%, list=25%, signal=44%	GPR183/SYK/HSPH1/TGFBR2/CD83/TCIRG1/HLA-DRA/STAT3/CBLB/NFKBID/GPR18/NCKAP1L/MALT1/LILRB1/JAK3/VSIR/RUNX3/SASH3/WDFY4/DOCK2/TNFRSF14/PTPN22/RARA/ZC3H12A/CD55/PNP/STAT6/HLA-DRB1/HLA-E/LY9
GO:0043470	regulation of carbohydrate catabolic process	19	0.667485	1.86065	0.00084768	0.0169656	718	tags=53%, list=17%, signal=44%	DDIT4/STAT3/NCOR1/ZBTB20/OGT/PGAM1/MYC/CBFA2T3/HIF1A/ZBTB7A
GO:0046849	bone remodeling	18	0.660682	1.81966	0.00087039	0.0169656	165	tags=39%, list=4%, signal=38%	SYK/TGFB1/INPP5D/ACP5/RASSF2/TCIRG1/ADAM8
GO:0034976	response to endoplasmic reticulum stress	115	-0.410146	-1.71621	0.000874455	0.0169656	767	tags=31%, list=18%, signal=26%	BCAP31/MBTPS1/SELENOK/UFC1/SEL1L/MANF/ATF4/GSK3B/SDF2L1/SELENOS/OPA1/NGLY1/SVIP/PDIA3/UFM1/DNAJC3/ERLEC1/SERP1/HM13/BCL2/ERP29/P4HB/RACK1/XBP1/DNAJB9/DDX3X/CANX/SEC61B/PDIA4/DERL3/UBE2J1/PMAIP1/HSPA5/HSP90B1/PPP1R15A/JUN
GO:0001568	blood vessel development	123	0.41103	1.67595	0.000877448	0.0169656	419	tags=24%, list=10%, signal=22%	NR4A1/BTG1/SAT1/ZFP36L1/SOCS3/ACTG1/SYK/TGFBR2/TGFB1/B4GALT1/PRKCB/GRN/MYO1E/PPP1R16B/LYL1/ADAM8/HMOX1/PRKD2/STK4/PRKX/STAT3/MYH9/CHD7/SPI1/PIK3CD/MAP2K1/CXCR4/EPN1/HGS
GO:0050851	antigen receptor-mediated signaling pathway	82	0.432671	1.6602	0.000867253	0.0169656	344	tags=28%, list=8%, signal=26%	SYK/NFATC2/THEMIS2/WNK1/KHDRBS1/LYN/CD19/INPP5D/MS4A1/PRKCB/SPG21/PRKD2/PLCG2/PTPN6/CBLB/NFKBID/RFTN1/LPXN/CCR7/CARD11/NCKAP1L/MALT1/PIK3CD
GO:0002696	positive regulation of leukocyte activation	118	0.409269	1.65881	0.00085493	0.0169656	529	tags=32%, list=13%, signal=29%	GPR183/HLA-DRB5/TNFRSF13C/SYK/HSPH1/TGFBR2/NFATC2/TGFB1/LYN/CD83/INPP5D/FGR/ADAM8/HLA-DRA/CD24/CR1/PTPN6/HLA-DPA1/CDKN1A/NFKBID/CD47/CCR7/LRRK2/CARD11/TLR9/NCKAP1L/MALT1/LILRB1/JAK3/VSIR/IL27RA/DOCK8/ITGB2/RUNX3/SASH3/HLA-DPB1/SART1/CORO1A
GO:0030029	actin filament-based process	199	0.351096	1.55115	0.000844022	0.0169656	859	tags=32%, list=21%, signal=27%	FGD2/MYADM/ARF6/GSN/ACTG1/COTL1/ABI3/MYO9B/DIAPH1/AKAP11/ZYX/DNAJB6/PLEC/MYO1E/ARPC2/IQSEC1/PHACTR1/MYH9/RHOQ/SPTBN1/ATP1A1/CD47/CCR7/PLEK/CAMK2D/ARHGAP25/TPM4/FMNL1/NCKAP1L/PREX1/TRIM27/MRTFA/SNX9/RICTOR/ELMO1/LIMK1/ACTB/CAP1/SWAP70/MYO1F/WIPF1/SRGAP2/DAAM1/CORO1A/ACTR3/BRK1/ARPC5/SH3BP1/ARHGAP17/DOCK2/ARAP1/TMSB4X/TLN1/MTPN/KRAS/SSH2/PTPN1/VASP/MICAL3/ARPC1B/AKAP13/WDR1/RAC2/TBCK
GO:0003158	endothelium development	28	0.608249	1.85714	0.00092852	0.0178191	412	tags=25%, list=10%, signal=23%	BTG1/MYADM/KDM6B/PPP1R16B/PRKD2/ZDHHC21/CXCR4
GO:0051270	regulation of cellular component movement	218	0.346094	1.54076	0.000954679	0.0181854	692	tags=28%, list=17%, signal=24%	GPR183/MYADM/ARF6/LDLRAD4/CCR6/ACTG1/GNAI2/ABI3/TGFBR2/SEMA7A/TGFB1/WNK1/LYN/DIAPH1/GRN/FGR/ADAM8/HMOX1/PRKD2/PLCG2/STK4/PRKX/STAT3/IQSEC1/PHACTR1/STK10/CAMK1D/GPR18/CD47/CCR7/SPI1/DOCK10/CCAR1/CAMK2D/MAP4K4/NCKAP1L/PIK3CD/ARHGAP4/FERMT3/CXCR4/VSIR/IL27RA/SWAP70/RTN4/DOCK8/RIPOR1/CDKN1B/LMNA/SRGAP2/CORO1A/ATM/SH3BP1/GNA13/MYC/ARAP1/PLAA/TNFRSF14/TMSB4X/HIF1A/LRCH1
GO:0042592	homeostatic process	389	0.308218	1.45407	0.000973532	0.0184082	798	tags=28%, list=19%, signal=25%	GPR183/ZFP36L1/CCR6/ACTG1/S1PR4/KDM6B/MCL1/GNAI2/SYK/MYLIP/WNK1/LYN/SKIL/DIAPH1/CD19/INPP5D/AKAP11/ANXA6/ACP5/TLE3/MS4A1/PRKCB/GRN/PRDX3/SESN3/RASSF2/TCIRG1/PLEC/RIC3/ADAM8/HMOX1/TMC8/PLCG2/CD24/CLN8/MCOLN2/STAT3/PTPN6/ADAR/DYNLT1/ATP1A1/GPR18/CHD7/TMEM165/USF2/CCR7/SPI1/LRRK2/DOCK10/HSPA1A/CAMK2D/CARD11/TLR9/IKZF1/ATP2B1/ZBTB20/NCKAP1L/PIK3CD/RHEB/STIM2/JAK3/CHERP/ATP6V0D1/ATP2A3/CXCR4/CREBBP/GR…
GO:0032944	regulation of mononuclear cell proliferation	79	0.449175	1.70874	0.000994029	0.0186586	547	tags=34%, list=13%, signal=30%	GPR183/TNFRSF13C/SYK/TGFBR2/NFATC2/TNFRSF1B/LYN/ST6GAL1/INPP5D/CD24/CR1/PTPN6/HLA-DPA1/CDKN1A/IKZF3/CBLB/CARD11/TLR9/NCKAP1L/LILRB1/JAK3/VSIR/IL27RA/SASH3/HLA-DPB1/CORO1A/ATM
GO:0097553	calcium ion transmembrane import into cytosol	33	0.586284	1.8683	0.00100483	0.0187247	858	tags=48%, list=21%, signal=39%	LYN/DIAPH1/CD19/PLCG2/MCOLN2/PTPN6/CHD7/CCR7/CAMK2D/CHERP/CYBA/CORO1A/BAX/ITPR1/CALM1/CALM2
GO:0022603	regulation of anatomical structure morphogenesis	189	0.357719	1.56948	0.00108447	0.0200634	720	tags=29%, list=17%, signal=25%	BTG1/FGD2/MYADM/BCL11A/ABI3/TGFBR2/SEMA7A/TGFB1/ST6GAL1/SKIL/DIAPH1/DHX36/PRKCB/GRN/YWHAH/FGR/PPP1R16B/ARPC2/HMOX1/PRKD2/ITSN2/STAT3/MYH9/RHOQ/PLEKHO1/LRRK2/FMNL1/PIK3CD/DNM2/PREX1/ARHGAP4/PHIP/MAP2K1/CXCR4/EPN1/HGS/LIMK1/TGIF2/STAT1/RTN4/ITGB2/DAAM1/CORO1A/GNA13/CDC42SE1/GOLGA4/GDI1/CUX1/ARAP1/PLAA/HIF1A/NIN/LIMS1/VPS35/EMC10
GO:0038093	Fc receptor signaling pathway	18	0.652022	1.79581	0.00110249	0.020251	425	tags=39%, list=10%, signal=35%	SYK/MAP3K1/LYN/FGR/PLCG2/CD47/LIMK1
GO:0032495	response to muramyl dipeptide	11	-0.793668	-1.99112	0.00112241	0.0204707	50	tags=36%, list=1%, signal=36%	RIPK2/VIM/TNFAIP3/NFKBIA
GO:0060429	epithelium development	190	0.361423	1.58876	0.00113634	0.0205788	837	tags=30%, list=20%, signal=25%	ID3/BTG1/MYADM/ZFP36L1/SOCS3/ACTG1/KDM6B/TGFBR2/TGFB1/CTSZ/BASP1/B4GALT1/SKIL/BRD2/PLEC/MYO1E/PPP1R16B/PRKD2/CD24/STK4/PRKX/RBBP6/NCOA3/CHD7/PLAAT4/ANXA4/ZDHHC21/PIK3CD/RHEB/MRTFA/MAP2K1/CXCR4/ACTB/STAT1/AREG/RTN4/FKBP8/CDKN1B/DAAM1/ATM/SH3BP1/GNA13/CTSB/MED1/UGCG/MYC/SLC4A7/HIF1A/BAX/NUMA1/KRAS/RILPL2/RARA/VASP/ILK/WDR1/ARID4A
GO:0030098	lymphocyte differentiation	135	0.386336	1.61277	0.00115782	0.0208211	773	tags=38%, list=19%, signal=32%	GPR183/ZFP36L1/CCR6/CMTM7/SYK/TGFBR2/CD19/CD83/INPP5D/MS4A1/TCIRG1/LYL1/ADAM8/HLA-DRA/PLCG2/STAT3/CR1/PTPN6/IKZF3/CR2/NFKBID/GPR18/CHD7/CCR7/SPI1/DOCK10/CARD11/TLR9/IKZF1/NCKAP1L/MALT1/PIK3CD/PREX1/JAK3/DCLRE1C/ST3GAL1/VSIR/RUNX3/SASH3/IRF8/SART1/ATM/DOCK2/BAX/ZFP36L2/ZBTB7A/PTPN22/YY1/CD1D/RARA/DNAJA3
GO:0002443	leukocyte mediated immunity	124	0.39773	1.62732	0.00117022	0.020842	1001	tags=40%, list=24%, signal=32%	HLA-DRB5/CCR6/SYK/TGFB1/TNFRSF1B/LYN/CD19/INPP5D/DHX36/FGR/TCIRG1/HMOX1/HLA-DRA/PLCG2/CR1/PTPN6/HLA-DPA1/CR2/RFTN1/SPI1/NCKAP1L/MALT1/PIK3CD/LILRB1/JAK3/HLA-B/IL27RA/SWAP70/ITGB2/SASH3/HLA-DPB1/CORO1A/ARID5A/SCIMP/PRDX1/CD1C/SUPT6H/CD1D/DENND1B/WDR1/CD55/CTSC/RAC2/EXOSC3/LAT2/HLA-DQA1/STAT6/HLA-DRB1/STX7/HLA-E
GO:0007167	enzyme linked receptor protein signaling pathway	173	0.369463	1.60055	0.00117519	0.020842	479	tags=25%, list=11%, signal=23%	DDIT4/LDLRAD4/SOCS3/GNAI2/SYK/TGFBR2/TGFB1/PTPN18/LYN/STUB1/SKIL/ZYX/PRKCB/SESN3/RASSF2/FGR/MYO1E/PRKD2/STAT3/CBLB/LPXN/RHOQ/GLG1/SPTBN1/SPI1/HSPA1A/FOS/PIK3CD/DNM2/JAK3/RHBDF2/NUP62/DOK1/PHIP/CREBBP/HGS/SMARCC1/OGT/TGIF2/SS18/AREG/RTN4/FKBP8
GO:0001934	positive regulation of protein phosphorylation	144	0.38022	1.6002	0.00125089	0.0220326	825	tags=32%, list=20%, signal=27%	FGD2/SYK/TGFBR2/SEMA7A/TGFB1/WNK1/HSP90AA1/LYN/RASSF2/ADAM8/PRKD2/PLCG2/CD24/TRAF4/STK4/TAOK3/CDKN1A/PARP9/CCR7/LRRK2/TLR9/CKS2/NCKAP1L/MALT1/MAP2K1/SNX9/RICTOR/CSNK1D/AREG/CDKN1B/BANK1/UBE2K/ATM/DAXX/TERF2IP/TNFRSF14/MOB3B/KRAS/MOB3A/PTPN1/CALM1/OSBPL8/EIF4G1/MAP2K7/ILK/AKAP13
GO:0051209	release of sequestered calcium ion into cytosol	31	0.593991	1.85854	0.00126653	0.0221563	858	tags=52%, list=21%, signal=41%	LYN/DIAPH1/CD19/PLCG2/MCOLN2/PTPN6/CHD7/CCR7/CAMK2D/CHERP/CYBA/CORO1A/BAX/ITPR1/CALM1/CALM2
GO:0098754	detoxification	33	-0.588928	-1.91736	0.00135483	0.023541	635	tags=42%, list=15%, signal=36%	ESD/SELENOS/PRDX6/PRDX4/SOD1/SELENOF/SOD2/GSTK1/PRDX2/GLRX/MGST3/GPX4/GSTP1/GSTM1
GO:0043434	response to peptide hormone	98	0.416658	1.64429	0.00139084	0.0240044	786	tags=33%, list=19%, signal=27%	NR4A1/BTG1/ZFP36L1/SOCS3/NR4A2/GNAI2/LYN/PRKCB/SESN3/STAT3/RHOQ/RNF40/RAB31/ATP2B1/JAK3/PHIP/SMARCC1/OGT/STAT1/AREG/CYBA/CDKN1B/LPIN1/MYC/SNX5/USF1/JUND/EIF2B5/PTPN1/UCP2/RAB8B/OSBPL8
GO:0050776	regulation of immune response	272	0.322084	1.46796	0.00146844	0.0251747	765	tags=31%, list=18%, signal=27%	BIRC3/SYK/UNC93B1/MAP3K1/NFATC2/THEMIS2/TGFB1/WNK1/KHDRBS1/HSP90AA1/TNFRSF1B/LYN/CD19/INPP5D/SAMSN1/MS4A1/SFPQ/PRKCB/GRN/TLR10/FGR/TRIM56/ADAM8/SPG21/HMOX1/PRKD2/HLA-DRA/PLCG2/CD24/CR1/PTPN6/CBLB/IKBKE/ADAR/CR2/NFKBID/RFTN1/LPXN/PARP9/CD47/CCR7/SPI1/HSPA1A/CARD11/TLR9/NCKAP1L/TAPBP/MALT1/PIK3CD/LILRB1/TRIM27/JAK3/RHBDF2/ZNFX1/CREBBP/LIMK1/HLA-B/VSIR/IL27RA/ELF1/RTN4/ITGB2/CYBA/SASH3/HLA-DPB1/BANK…
GO:0007189	adenylate cyclase-activating G protein-coupled receptor signaling pathway	15	0.675437	1.77181	0.00151421	0.0257875	562	tags=40%, list=13%, signal=35%	ADGRE5/S1PR4/GNAI2/GNB1/CRTC3/GNA13
GO:0030866	cortical actin cytoskeleton organization	16	0.685417	1.82751	0.00155856	0.0261958	341	tags=44%, list=8%, signal=40%	ARF6/AKAP11/PLEC/RHOQ/PLEK/FMNL1/NCKAP1L
GO:0060402	calcium ion transport into cytosol	39	0.540136	1.80101	0.00154987	0.0261958	914	tags=49%, list=22%, signal=38%	LYN/DIAPH1/CD19/MS4A1/PLCG2/MCOLN2/PTPN6/CHD7/CCR7/CAMK2D/CHERP/CYBA/CORO1A/P2RX5/BAX/ITPR1/CALM1/CALM2/BAK1
GO:1903131	mononuclear cell differentiation	146	0.38352	1.62128	0.00160844	0.0268586	773	tags=39%, list=19%, signal=33%	GPR183/ZFP36L1/CCR6/CMTM7/SYK/TGFBR2/LYN/CD19/CD83/INPP5D/MS4A1/TCIRG1/LYL1/ADAM8/HLA-DRA/PLCG2/STAT3/CR1/PTPN6/IKZF3/CR2/NFKBID/MYH9/GPR18/CHD7/CCR7/SPI1/DOCK10/CARD11/TLR9/IKZF1/NCKAP1L/MALT1/PIK3CD/LILRB1/PREX1/JAK3/DCLRE1C/ST3GAL1/HLA-B/VSIR/RUNX3/SASH3/IRF8/SART1/ATM/MED1/DOCK2/MYC/BAX/ZFP36L2/ZBTB7A/PTPN22/YY1/CD1D/RARA/DNAJA3
GO:2000145	regulation of cell motility	203	0.352537	1.55736	0.00162496	0.0269595	562	tags=25%, list=13%, signal=23%	GPR183/MYADM/ARF6/LDLRAD4/CCR6/ACTG1/GNAI2/ABI3/TGFBR2/SEMA7A/TGFB1/WNK1/LYN/DIAPH1/GRN/FGR/ADAM8/HMOX1/PRKD2/PLCG2/STK4/PRKX/STAT3/IQSEC1/PHACTR1/STK10/CAMK1D/GPR18/CD47/CCR7/SPI1/DOCK10/CCAR1/MAP4K4/NCKAP1L/PIK3CD/ARHGAP4/FERMT3/CXCR4/VSIR/IL27RA/SWAP70/RTN4/DOCK8/RIPOR1/LMNA/SRGAP2/CORO1A/ATM/SH3BP1/GNA13
GO:0002521	leukocyte differentiation	181	0.351153	1.52673	0.00165131	0.027221	733	tags=33%, list=18%, signal=29%	GPR183/ZFP36L1/CCR6/CMTM7/SYK/TGFBR2/TGFB1/TESC/LYN/CD19/CD83/INPP5D/MS4A1/RASSF2/TCIRG1/LYL1/ADAM8/HLA-DRA/PLCG2/STAT3/CR1/PTPN6/IKZF3/CR2/NFKBID/MYH9/GPR18/CHD7/CCR7/SPI1/DOCK10/CARD11/FOS/TLR9/IKZF1/NCKAP1L/MALT1/PIK3CD/LILRB1/PREX1/JAK3/DCLRE1C/ST3GAL1/HLA-B/VSIR/RUNX3/SASH3/IRF8/SART1/ATM/MED1/DOCK2/MYC/CBFA2T3/BAX/ZFP36L2/ZBTB7A/PTPN22/YY1/CD1D
GO:0051347	positive regulation of transferase activity	127	0.383025	1.57734	0.00168832	0.0276537	858	tags=34%, list=21%, signal=28%	FGD2/SYK/TGFBR2/TGFB1/WNK1/HSP90AA1/LYN/STUB1/CD19/PABPN1/RASSF2/FGR/ADAM8/CD24/TRAF4/STK4/TAOK3/CDKN1A/CCR7/LRRK2/PLAAT4/TLR9/CKS2/NCKAP1L/MALT1/MAP2K1/SNX9/RICTOR/AREG/CDKN1B/DAXX/HNRNPD/MYC/MOB3B/MOB3A/PTPN1/CCT2/CALM1/OSBPL8/MAP2K7/AKAP13/PNKP/CALM2
GO:0048514	blood vessel morphogenesis	109	0.407745	1.62236	0.00173806	0.0282883	419	tags=24%, list=10%, signal=22%	NR4A1/BTG1/SAT1/ZFP36L1/ACTG1/SYK/TGFBR2/TGFB1/B4GALT1/PRKCB/GRN/MYO1E/PPP1R16B/ADAM8/HMOX1/PRKD2/STK4/PRKX/STAT3/MYH9/CHD7/SPI1/PIK3CD/CXCR4/EPN1/HGS
GO:0050920	regulation of chemotaxis	47	0.494895	1.71348	0.00176356	0.0283446	459	tags=32%, list=11%, signal=29%	GPR183/CCR6/SEMA7A/TGFB1/WNK1/LYN/ST6GAL1/PRKD2/CAMK1D/GPR18/CCR7/SPI1/NCKAP1L/CXCR4/SWAP70
GO:0051251	positive regulation of lymphocyte activation	110	0.404164	1.62033	0.00176356	0.0283446	529	tags=32%, list=13%, signal=29%	GPR183/HLA-DRB5/TNFRSF13C/SYK/HSPH1/TGFBR2/NFATC2/TGFB1/LYN/CD83/INPP5D/ADAM8/HLA-DRA/CD24/CR1/PTPN6/HLA-DPA1/CDKN1A/NFKBID/CD47/CCR7/CARD11/TLR9/NCKAP1L/MALT1/LILRB1/JAK3/VSIR/IL27RA/DOCK8/RUNX3/SASH3/HLA-DPB1/SART1/CORO1A
GO:0034142	toll-like receptor 4 signaling pathway	14	-0.718856	-1.93428	0.00183565	0.0291391	33	tags=29%, list=1%, signal=28%	RIPK2/TNFAIP3/PELI1/NFKBIA
GO:0006954	inflammatory response	178	0.346968	1.50677	0.00183016	0.0291391	717	tags=31%, list=17%, signal=27%	ADGRE5/CCR6/SOCS3/LY86/KDM6B/BIRC3/SYK/IFNGR1/SEMA7A/THEMIS2/TGFB1/AKNA/TNFRSF1B/BRD4/LYN/B4GALT1/ZYX/ACP5/GRN/TLR10/PXK/CELF1/FGR/TCIRG1/ADAM8/HMOX1/PLCG2/STAT3/NFKBID/IFNGR2/CAMK1D/CD47/CCR7/LRRK2/FOS/TLR9/PIK3CD/RHBDF2/CXCR4/RICTOR/NFATC3/IL10RB/ITGB2/CYBA/CIITA/ATM/NKIRAS2/NEAT1/SIGLEC10/PLAA/NLRC3/TMSB4X/ASH1L/HIF1A/ITGAL/VPS35
GO:0030036	actin cytoskeleton organization	184	0.355557	1.54983	0.00187364	0.0293793	859	tags=33%, list=21%, signal=27%	FGD2/MYADM/ARF6/GSN/ACTG1/COTL1/ABI3/DIAPH1/AKAP11/ZYX/DNAJB6/PLEC/MYO1E/ARPC2/IQSEC1/PHACTR1/MYH9/RHOQ/SPTBN1/CD47/CCR7/PLEK/ARHGAP25/TPM4/FMNL1/NCKAP1L/PREX1/TRIM27/MRTFA/SNX9/RICTOR/ELMO1/LIMK1/ACTB/CAP1/SWAP70/MYO1F/WIPF1/DAAM1/CORO1A/ACTR3/BRK1/ARPC5/SH3BP1/ARHGAP17/DOCK2/ARAP1/TMSB4X/TLN1/MTPN/KRAS/SSH2/PTPN1/VASP/MICAL3/ARPC1B/AKAP13/WDR1/RAC2/TBCK
GO:0072594	establishment of protein localization to organelle	199	-0.336015	-1.50578	0.00186715	0.0293793	891	tags=28%, list=21%, signal=23%	SRP9/CCT7/GCC2/BNIP3L/RAB3GAP1/RANGRF/VPS4A/LMAN1/FBXO7/NXT1/BCAP31/SEC61A1/OXA1L/ZFAND6/NCOA4/TIMM17B/PDCD5/IL10RA/SH3GLB1/DNAJC19/HSP90AB1/TIMM10/TXNIP/ZFAND2A/UBE2D3/VPS13C/SRP19/LAPTM5/UFM1/SRP14/SEC63/SPCS3/DNAJC15/NDUFA13/LONP2/SPCS2/AP3B1/SPCS1/SRP54/TOMM20/ATP5IF1/ROMO1/SEC61B/SRPRA/PHB2/SSR3/JUP/TRAM1/SEC61G/UBL5/SEC62/TSPO/TNFAIP3/TOMM7/HSPA5/NFKBIA
GO:0097237	cellular response to toxic substance	33	-0.58065	-1.89041	0.00192528	0.0295223	635	tags=42%, list=15%, signal=36%	ESD/SELENOS/PRDX6/PRDX4/SOD1/SELENOF/SOD2/GSTK1/PRDX2/GLRX/MGST3/GPX4/GSTP1/GSTM1
GO:0002275	myeloid cell activation involved in immune response	28	0.589737	1.80061	0.00189984	0.0295223	598	tags=39%, list=14%, signal=34%	SYK/LYN/GRN/FGR/HMOX1/PLCG2/PTPN6/SPI1/PIK3CD/ITGB2/DOCK2
GO:0045727	positive regulation of translation	57	-0.477126	-1.77077	0.00194016	0.0295223	398	tags=28%, list=10%, signal=26%	DNAJC3/SERP1/UPF3A/EIF4G2/CNBP/FXR1/PCIF1/DDX3X/CSDE1/RBM3/CIRBP/EIF5A/YBX1/EIF2S3/VIM/PPP1R15A
GO:0045055	regulated exocytosis	52	0.492318	1.73491	0.0019353	0.0295223	686	tags=37%, list=16%, signal=31%	GNAI2/SYK/LYN/RAB11FIP1/PRKCB/FGR/HMOX1/MYH9/SPI1/PLEK/LRRK2/RAB31/NCKAP1L/PIK3CD/ITGB2/CORO1A/ARHGAP17/SYNGR2/REST
GO:0050670	regulation of lymphocyte proliferation	78	0.437862	1.66063	0.00191252	0.0295223	547	tags=33%, list=13%, signal=30%	GPR183/TNFRSF13C/SYK/TGFBR2/NFATC2/TNFRSF1B/LYN/INPP5D/CD24/CR1/PTPN6/HLA-DPA1/CDKN1A/IKZF3/CBLB/CARD11/TLR9/NCKAP1L/LILRB1/JAK3/VSIR/IL27RA/SASH3/HLA-DPB1/CORO1A/ATM
GO:0022407	regulation of cell-cell adhesion	129	0.384622	1.58503	0.00195925	0.0296375	529	tags=31%, list=13%, signal=28%	MYADM/HLA-DRB5/TNFRSF13C/SYK/HSPH1/TGFBR2/TGFB1/AKNA/WNK1/LYN/CD83/ADAM8/HLA-DRA/CD24/CR1/PTPN6/HLA-DPA1/CBLB/ADAM19/NFKBID/CD47/CCR7/SPI1/CARD11/ZDHHC21/NCKAP1L/MALT1/LILRB1/JAK3/FERMT3/VSIR/IL27RA/SWAP70/DOCK8/ITGB2/RUNX3/SASH3/HLA-DPB1/SART1/CORO1A
GO:0042129	regulation of T cell proliferation	54	0.466192	1.65668	0.00197547	0.0297081	876	tags=46%, list=21%, signal=37%	TNFRSF13C/SYK/TGFBR2/TNFRSF1B/CD24/CR1/PTPN6/HLA-DPA1/CBLB/CARD11/NCKAP1L/LILRB1/JAK3/VSIR/IL27RA/SASH3/HLA-DPB1/CORO1A/TNFRSF14/PTPN22/CD1D/DNAJA3/CD55/RAC2/PNP
GO:0045446	endothelial cell differentiation	23	0.618685	1.81365	0.00204923	0.0306381	412	tags=26%, list=10%, signal=24%	BTG1/MYADM/KDM6B/PPP1R16B/ZDHHC21/CXCR4
GO:0002703	regulation of leukocyte mediated immunity	72	0.445808	1.66889	0.00206763	0.0307345	1105	tags=51%, list=26%, signal=38%	SYK/TGFB1/TNFRSF1B/LYN/DHX36/FGR/HMOX1/HLA-DRA/PLCG2/CR1/PTPN6/CR2/SPI1/NCKAP1L/MALT1/LILRB1/JAK3/HLA-B/IL27RA/ITGB2/SASH3/ARID5A/SCIMP/CD1C/SUPT6H/CD1D/DENND1B/CD55/RAC2/EXOSC3/STAT6/HLA-DRB1/STX7/HLA-E/GFER/SERPINB9/MAP3K7
GO:0035710	CD4-positive, alpha-beta T cell activation	32	0.548546	1.7358	0.00214378	0.0316833	490	tags=41%, list=12%, signal=36%	GPR183/TGFBR2/CD83/TCIRG1/HLA-DRA/STAT3/NFKBID/NCKAP1L/MALT1/JAK3/VSIR/RUNX3/SASH3
GO:0072676	lymphocyte migration	30	0.576934	1.79202	0.00217468	0.0319563	711	tags=43%, list=17%, signal=36%	GPR183/CCR6/WNK1/PLEC/ADAM8/STK10/CCR7/PIK3CD/IL27RA/DOCK8/TNFRSF14/LRCH1/ITGAL
GO:0042063	gliogenesis	50	0.484541	1.69914	0.00224996	0.0326018	962	tags=52%, list=23%, signal=40%	GPR183/IFNGR1/TGFB1/TNFRSF1B/LYN/GRN/PLEC/STAT3/RHEB/MAP2K1/CXCR4/AREG/RTN4/SRGAP2/MYC/NCSTN/EIF2B5/CNP/RNF10/KRAS/ILK/WDR1/DICER1/NRROS/EIF2B1/SYNE2
GO:0033674	positive regulation of kinase activity	101	0.40764	1.60805	0.00224918	0.0326018	485	tags=27%, list=12%, signal=24%	FGD2/SYK/TGFBR2/TGFB1/WNK1/HSP90AA1/LYN/CD19/RASSF2/FGR/ADAM8/CD24/TRAF4/STK4/TAOK3/CDKN1A/CCR7/LRRK2/TLR9/CKS2/NCKAP1L/MALT1/MAP2K1/SNX9/RICTOR/AREG/CDKN1B
GO:0035295	tube development	179	0.341995	1.48603	0.00225664	0.0326018	479	tags=20%, list=11%, signal=19%	NR4A1/BTG1/SAT1/ZFP36L1/ACTG1/SYK/TGFBR2/TGFB1/CTSZ/BASP1/B4GALT1/BRD2/PRKCB/GRN/MYO1E/PPP1R16B/ADAM8/HMOX1/PRKD2/CD24/TRAF4/STK4/PRKX/STAT3/PTPN6/MYH9/CHD7/SPI1/PIK3CD/MAP2K1/CXCR4/EPN1/HGS/STAT1/AREG/FKBP8
GO:0010563	negative regulation of phosphorus metabolic process	135	0.375349	1.56691	0.00229541	0.0327935	937	tags=39%, list=22%, signal=31%	DDIT4/MYADM/LDLRAD4/SOCS3/SH3BP5/GNAI2/TGFB1/LYN/BOD1L1/SAMSN1/PRDX3/RASSF2/PLEC/PPP1R16B/STAT3/PTPN6/DNAJA1/CDKN1A/CBLB/ADAR/PLEK/LRRK2/NCOR1/NCKAP1L/DYNLL1/TRIM27/NUP62/PWP1/SWAP70/IPO7/FKBP8/CDKN1B/UBE2B/RGS2/PRKAR2A/LPIN1/TERF2IP/PPP4C/CTDSP1/CBFA2T3/BAX/PTPN22/PTPN1/CALM1/EIF4G1/ZC3H12A/CALM2/DTNBP1/BAK1/CDK5RAP3/PPP2R1A/CHORDC1
GO:0045936	negative regulation of phosphate metabolic process	135	0.375349	1.56691	0.00229541	0.0327935	937	tags=39%, list=22%, signal=31%	DDIT4/MYADM/LDLRAD4/SOCS3/SH3BP5/GNAI2/TGFB1/LYN/BOD1L1/SAMSN1/PRDX3/RASSF2/PLEC/PPP1R16B/STAT3/PTPN6/DNAJA1/CDKN1A/CBLB/ADAR/PLEK/LRRK2/NCOR1/NCKAP1L/DYNLL1/TRIM27/NUP62/PWP1/SWAP70/IPO7/FKBP8/CDKN1B/UBE2B/RGS2/PRKAR2A/LPIN1/TERF2IP/PPP4C/CTDSP1/CBFA2T3/BAX/PTPN22/PTPN1/CALM1/EIF4G1/ZC3H12A/CALM2/DTNBP1/BAK1/CDK5RAP3/PPP2R1A/CHORDC1
GO:1990542	mitochondrial transmembrane transport	32	-0.564428	-1.81207	0.00232957	0.0330977	669	tags=34%, list=16%, signal=29%	TIMM17B/MPC2/DNAJC19/AFG3L2/MCUB/DNAJC15/TOMM20/SLC25A6/ROMO1/SMDT1/TOMM7
GO:0006479	protein methylation	78	0.43285	1.64162	0.00241143	0.0338862	1157	tags=41%, list=28%, signal=30%	BTG1/BRD4/KMT2C/CTCF/NTMT1/PAX5/DNMT1/PRDM2/SIRT7/PWP1/CREBBP/OGT/KMT2A/LMNA/GSPT1/NFYC/ASH1L/SUPT6H/RBBP5/RTF1/SETD5/WDR82/ARID4A/KAT8/EED/ZNF274/METTL21A/ARID4B/KDM4C/BTG2/NELFE/PAF1
GO:0008213	protein alkylation	78	0.43285	1.64162	0.00241143	0.0338862	1157	tags=41%, list=28%, signal=30%	BTG1/BRD4/KMT2C/CTCF/NTMT1/PAX5/DNMT1/PRDM2/SIRT7/PWP1/CREBBP/OGT/KMT2A/LMNA/GSPT1/NFYC/ASH1L/SUPT6H/RBBP5/RTF1/SETD5/WDR82/ARID4A/KAT8/EED/ZNF274/METTL21A/ARID4B/KDM4C/BTG2/NELFE/PAF1
GO:0046854	phosphatidylinositol phosphate biosynthetic process	13	0.719714	1.80969	0.00247597	0.0344171	594	tags=46%, list=14%, signal=40%	SOCS3/PIKFYVE/PIK3CD/EFR3A/ATM/SMG1
GO:0030183	B cell differentiation	68	0.465153	1.72867	0.00246903	0.0344171	388	tags=34%, list=9%, signal=31%	GPR183/ZFP36L1/CMTM7/SYK/CD19/INPP5D/MS4A1/TCIRG1/LYL1/PLCG2/CR1/PTPN6/IKZF3/CR2/SPI1/DOCK10/CARD11/TLR9/NCKAP1L/MALT1/JAK3/DCLRE1C/ST3GAL1
GO:0098609	cell-cell adhesion	183	0.343595	1.49383	0.00263015	0.0363636	854	tags=35%, list=20%, signal=29%	MYADM/HLA-DRB5/TNFRSF13C/ZFP36L1/ACTG1/SYK/HSPH1/TGFBR2/TGFB1/AKNA/WNK1/LYN/CD83/DNAJB6/ADAM8/HLA-DRA/CD24/CR1/PTPN6/HLA-DPA1/CBLB/ADAM19/NFKBID/STK10/MYH9/CD47/CCR7/SPI1/PLEK/CARD11/ZDHHC21/NCKAP1L/MALT1/LILRB1/JAK3/FERMT3/VSIR/IL27RA/ACTB/SWAP70/DOCK8/ITGB2/RUNX3/SASH3/HLA-DPB1/SART1/CORO1A/VMP1/GOLPH3/TNFRSF14/TLN1/LIMS1/ITGAL/PAG1/PTPN22/CD1D/RARA/GTPBP4/DNAJA3/ILK/ICAM3/ZC3H12A/CD55/RAC2
GO:0050864	regulation of B cell activation	59	0.471069	1.70093	0.00268235	0.0367252	547	tags=39%, list=13%, signal=34%	GPR183/TNFRSF13C/ZFP36L1/SYK/NFATC2/THEMIS2/TGFB1/LYN/CD19/INPP5D/SAMSN1/CR1/PTPN6/CDKN1A/IKZF3/CARD11/TLR9/NCKAP1L/TBC1D10C/IL27RA/SASH3/BANK1/ATM
GO:0045785	positive regulation of cell adhesion	128	0.379491	1.5605	0.00269061	0.0367252	547	tags=30%, list=13%, signal=27%	MYADM/HLA-DRB5/TNFRSF13C/SYK/HSPH1/TGFBR2/LYN/CD83/ADAM8/ARPC2/PRKD2/HLA-DRA/CD24/STK4/CR1/PTPN6/HLA-DPA1/ADAM19/NFKBID/CD47/CCR7/CARD11/MAP4K4/NCKAP1L/MALT1/LILRB1/DNM2/PREX1/JAK3/VSIR/IL27RA/DOCK8/ITGB2/RUNX3/SASH3/HLA-DPB1/SART1/CORO1A/ATM
GO:0045934	negative regulation of nucleobase-containing compound metabolic process	405	0.291926	1.38637	0.00269915	0.0367252	865	tags=27%, list=21%, signal=24%	ID3/DDIT4/NR4A2/BCL11A/SRSF9/NFATC2/TGFB1/KHDRBS1/TGIF1/BASP1/SKIL/DHX36/TLE3/SFPQ/SRSF7/DNAJB6/LRRFIP1/TNKS2/PURA/STAT3/HSBP1/CTCF/CDKN1A/IKBKE/CHD4/NOC2L/PARP9/PAX5/RNF40/FOSB/DNMT1/BPTF/SPI1/CCAR1/HSPA1A/ZNF24/PDS5A/SRSF2/PRDM2/ZNF296/NCOR1/IKZF1/CXXC5/ZBTB20/HNRNPL/TSC22D4/TRIM27/HNRNPAB/SIRT7/NR3C1/ATR/CREBBP/SMARCA4/RBM42/KMT2A/TGIF2/NFATC3/STAT1/TLE1/CDKN1B/RUNX3/SPEN/KDM5A/CIITA/IRF8/VHL/…
GO:0002062	chondrocyte differentiation	13	0.716443	1.80147	0.00274546	0.0371588	551	tags=46%, list=13%, signal=40%	TGFBR2/TGFB1/ANXA6/GLG1/RUNX3/ARID5A
GO:0043392	negative regulation of DNA binding	17	-0.661625	-1.84588	0.00276189	0.0371854	4	tags=18%, list=0%, signal=18%	CPNE1/JUN/NFKBIA
GO:0055080	cation homeostasis	154	0.360168	1.53653	0.00279238	0.0372064	798	tags=32%, list=19%, signal=27%	CCR6/S1PR4/GNAI2/WNK1/LYN/DIAPH1/CD19/ANXA6/MS4A1/PRKCB/GRN/TCIRG1/RIC3/HMOX1/TMC8/PLCG2/CD24/MCOLN2/PTPN6/ATP1A1/GPR18/CHD7/TMEM165/CCR7/LRRK2/CAMK2D/ATP2B1/STIM2/JAK3/CHERP/ATP6V0D1/ATP2A3/CXCR4/GRINA/SWAP70/HERPUD1/CYBA/CORO1A/P2RX5/GNA13/MYC/SLC4A7/SNX5/HIF1A/BAX/ITPR1/CXCR5/CALM1/ATP6V0E1/SELENOT
GO:0030001	metal ion transport	151	0.35635	1.52273	0.00279049	0.0372064	706	tags=28%, list=17%, signal=25%	GNAI2/WNK1/GNB5/TESC/LYN/DIAPH1/CD19/ANXA6/MS4A1/PRKCB/YWHAH/PLCG2/MCOLN2/PTPN6/ATP1A1/ORAI2/CHD7/TMEM165/CCR7/NSF/CAMK2D/TLR9/ATP2B1/LILRB1/DNM2/STIM2/TRIM27/JAK3/CHERP/ORAI3/ATP2A3/CXCR4/CYBA/CDKN1B/CORO1A/P2RX5/VMP1/SARAF/SLC38A1/SLC4A7/SLC39A3/BAX/ITPR1
GO:1902105	regulation of leukocyte differentiation	89	0.409528	1.58992	0.00283615	0.0375948	525	tags=30%, list=13%, signal=27%	ZFP36L1/SYK/TGFBR2/TGFB1/TESC/LYN/CD83/INPP5D/RASSF2/ADAM8/HLA-DRA/CR1/PTPN6/IKZF3/NFKBID/CARD11/FOS/TLR9/NCKAP1L/MALT1/LILRB1/JAK3/HLA-B/VSIR/RUNX3/SASH3/SART1
GO:0048585	negative regulation of response to stimulus	385	0.295912	1.39625	0.00286193	0.037742	721	tags=25%, list=17%, signal=23%	DDIT4/MYADM/LDLRAD4/SOCS3/NR4A2/MCL1/GNAI2/SYK/IVNS1ABP/SEMA7A/PTPN18/TNFRSF1B/LYN/ST6GAL1/STUB1/SKIL/INPP5D/SAMSN1/PPM1B/ACP5/TLE3/PRKCB/GRN/SESN3/RASSF2/FGR/G3BP1/HMOX1/STK4/CR1/TAOK3/PTPN6/DNAJA1/CBLB/ADAR/CR2/NOC2L/VCP/LPXN/LITAF/GLG1/GPR18/CD47/SPI1/PLEK/LRRK2/HSPA1A/ARHGAP25/TLR9/NCOR1/NCKAP1L/LILRB1/DNM2/RGS1/MARK3/TRIM27/TBC1D10C/JAK3/RHBDF2/NUP62/PHIP/GRINA/HGS/SMARCA4/HLA-B/IL27RA/ELF1/…
GO:0048640	negative regulation of developmental growth	20	0.624361	1.74915	0.002965	0.0379526	803	tags=60%, list=19%, signal=49%	BCL11A/TGFBR2/SEMA7A/STK4/CDKN1A/ARHGAP4/RTN4/CDKN1B/VGLL4/RGS2/YY1/SEMA4B
GO:0071385	cellular response to glucocorticoid stimulus	15	0.660376	1.7323	0.0029436	0.0379526	746	tags=47%, list=18%, signal=38%	DDIT4/ZFP36L1/ATP2B1/NR3C1/REST/ZFP36L2/USP8
GO:0051924	regulation of calcium ion transport	61	0.45891	1.66689	0.002898	0.0379526	949	tags=44%, list=23%, signal=35%	GNAI2/GNB5/LYN/DIAPH1/CD19/PLCG2/PTPN6/CHD7/CAMK2D/TLR9/ATP2B1/LILRB1/STIM2/TRIM27/JAK3/CXCR4/CYBA/CORO1A/P2RX5/VMP1/SARAF/BAX/CALM1/CALM2/BAK1/CAMK2G/EHD3
GO:0044057	regulation of system process	73	0.437453	1.64195	0.00295023	0.0379526	949	tags=41%, list=23%, signal=32%	NR4A1/GNAI2/WNK1/TNFRSF1B/MTG1/ANXA6/ATP1A1/LRRK2/CAMK2D/ZDHHC21/ATP2B1/ATP2A3/CYBA/LMNA/RGS2/LPIN1/SNX5/EIF4A3/RNF10/MTPN/YY1/RAB8B/CALM1/ZC3H12A/CTSC/DICER1/CALM2/MDM2/CAMK2G/EHD3
GO:0032989	cellular component morphogenesis	141	0.373117	1.56576	0.00296646	0.0379526	952	tags=35%, list=23%, signal=28%	ACTG1/NR4A2/BCL11A/ABI3/PIKFYVE/SEMA7A/HSP90AA1/SKIL/DHX36/YWHAH/PLEC/ITSN2/TAOK3/PHACTR1/PLEKHO1/LRRK2/DOCK10/MAP4K4/NCKAP1L/DNM2/ARHGAP4/MAP2K1/CXCR4/FEZ2/LIMK1/ACTB/RTN4/SRGAP2/CERT1/GOLGA4/GDI1/CUX1/PLAA/BAX/SNX1/CNP/NIN/SNX2/VASP/SEMA4B/AKAP13/WDR1/RAC2/DICER1/DTNBP1/CLASP2/TMF1/RERE/MACF1
GO:0009967	positive regulation of signal transduction	379	0.293913	1.3868	0.00292461	0.0379526	767	tags=27%, list=18%, signal=24%	GPR183/FGD2/LY86/BIRC3/MCL1/GNAI2/SYK/TGFBR2/SEMA7A/TGFB1/WNK1/HSP90AA1/BRD4/LYN/SKIL/DHX36/PPM1B/SFPQ/PRKCB/RASSF2/FGR/TRIM56/ADAM8/HMOX1/PRKD2/TNKS2/PLCG2/CD24/TRAF4/STK4/STAT3/TAOK3/PTPN6/MAPK8IP3/IKBKE/WAC/VCP/LITAF/PARP9/GPR18/CCR7/SPI1/LRRK2/HSPA1A/CARD11/TLR9/MAP4K4/CXXC5/SERINC3/NCKAP1L/MALT1/PIK3CD/RHEB/TRIM27/CHERP/NUP62/PHIP/ATR/MAP2K1/CXCR4/CREBBP/RICTOR/SMARCA4/CSNK1D/AREG/RTN4/IL10R…
GO:0070588	calcium ion transmembrane transport	68	0.459514	1.70772	0.00306557	0.0389043	706	tags=35%, list=17%, signal=30%	GNB5/LYN/DIAPH1/CD19/ANXA6/PLCG2/MCOLN2/PTPN6/ORAI2/CHD7/TMEM165/CCR7/CAMK2D/TLR9/ATP2B1/STIM2/CHERP/ORAI3/ATP2A3/CYBA/CORO1A/VMP1/BAX/ITPR1
GO:0010959	regulation of metal ion transport	89	0.407384	1.5816	0.0030711	0.0389043	602	tags=29%, list=14%, signal=26%	GNAI2/WNK1/GNB5/TESC/LYN/DIAPH1/CD19/YWHAH/PLCG2/PTPN6/ATP1A1/CHD7/CAMK2D/TLR9/ATP2B1/LILRB1/DNM2/STIM2/TRIM27/JAK3/CXCR4/CYBA/CORO1A/P2RX5/VMP1/SARAF
GO:1902600	proton transmembrane transport	46	-0.5048	-1.751	0.00322362	0.0405527	300	tags=28%, list=7%, signal=27%	UQCR10/COX6B1/COX8A/COX4I1/COX6A1/COX17/UQCRH/COX5B/ATP5MF/NDUFA4/PHB2/CYB5A/COX7B
GO:0051249	regulation of lymphocyte activation	158	0.35865	1.53445	0.00323276	0.0405527	547	tags=29%, list=13%, signal=26%	GPR183/HLA-DRB5/TNFRSF13C/ZFP36L1/SYK/HSPH1/TGFBR2/NFATC2/THEMIS2/TGFB1/TNFRSF1B/LYN/CD19/CD83/INPP5D/SAMSN1/FGR/ADAM8/HLA-DRA/CD24/CR1/PTPN6/HLA-DPA1/CDKN1A/IKZF3/CBLB/NFKBID/CD47/CCR7/CARD11/TLR9/NCKAP1L/MALT1/LILRB1/TBC1D10C/JAK3/VSIR/IL27RA/DOCK8/RUNX3/SASH3/HLA-DPB1/BANK1/SART1/CORO1A/ATM
GO:0050801	ion homeostasis	157	0.357309	1.52934	0.0032844	0.0406062	798	tags=32%, list=19%, signal=27%	CCR6/S1PR4/GNAI2/WNK1/LYN/DIAPH1/CD19/ANXA6/MS4A1/PRKCB/GRN/TCIRG1/RIC3/HMOX1/TMC8/PLCG2/CD24/MCOLN2/PTPN6/ATP1A1/GPR18/CHD7/TMEM165/CCR7/LRRK2/CAMK2D/ATP2B1/STIM2/JAK3/CHERP/ATP6V0D1/ATP2A3/CXCR4/GRINA/SWAP70/HERPUD1/CYBA/CORO1A/P2RX5/GNA13/MYC/SLC4A7/SNX5/HIF1A/BAX/ITPR1/CXCR5/CALM1/ATP6V0E1/SELENOT
GO:0048878	chemical homeostasis	238	0.328324	1.48022	0.00327334	0.0406062	644	tags=25%, list=15%, signal=22%	CCR6/S1PR4/GNAI2/MYLIP/WNK1/LYN/DIAPH1/CD19/AKAP11/ANXA6/MS4A1/PRKCB/GRN/SESN3/TCIRG1/PLEC/RIC3/HMOX1/TMC8/PLCG2/CD24/CLN8/MCOLN2/STAT3/PTPN6/DYNLT1/ATP1A1/GPR18/CHD7/TMEM165/USF2/CCR7/LRRK2/CAMK2D/ATP2B1/ZBTB20/STIM2/JAK3/CHERP/ATP6V0D1/ATP2A3/CXCR4/GRINA/SMARCA4/SWAP70/STAT1/RTN4/HERPUD1/CYBA/CERT1/CORO1A/P2RX5/GNA13/NKIRAS2/UGCG/MYC/SLC4A7/SNX5/USF1
GO:0018193	peptidyl-amino acid modification	358	0.299063	1.39959	0.00327886	0.0406062	861	tags=26%, list=21%, signal=22%	DDIT4/SOCS3/SH3BP5/BCL11A/SYK/TGFBR2/PIKFYVE/TGFB1/WNK1/HSP90AA1/BRD4/LYN/ST6GAL1/SAMSN1/PRKCB/PRDX3/RASSF2/FGR/PRKD2/PLCG2/CD24/STK4/PRKX/KMT2C/PTPN6/CTCF/CBLB/NTMT1/IKBKE/FKBP4/NOC2L/PARP9/PAX5/NCOA3/CAMK1D/DNMT1/SPI1/LRRK2/CAMK2D/ZDHHC21/MKNK2/MARK3/TRIM27/JAK3/SIRT7/PWP1/ATR/MAP2K1/CREBBP/RICTOR/CSNK1D/OGT/KMT2A/ACTB/VKORC1/AREG/ITGB2/FKBP8/LMNA/EGLN2/BANK1/UBE2K/ATM/ARID5A/NFYC/SMG1/TERF2IP/…
GO:0031056	regulation of histone modification	76	0.434484	1.63731	0.0033367	0.0409105	1378	tags=49%, list=33%, signal=33%	BRD4/PRKD2/CTCF/NOC2L/PAX5/RNF40/DNMT1/SPI1/LRRK2/CAMK2D/OGT/KMT2A/LMNA/KDM5A/UBE2B/ATM/ARID5A/NFYC/PPP4C/SET/SUPT6H/RTF1/SETD5/KAT8/ZNF274/OTUB1/KDM4C/NELFE/PAF1/KAT2A/MTF2/GLYR1/C6orf89/TRIP12/RIF1/UBR5/KANSL1
GO:0051338	regulation of transferase activity	224	0.323793	1.44515	0.00334083	0.0409105	793	tags=28%, list=19%, signal=24%	FGD2/SOCS3/SH3BP5/SYK/TGFBR2/TGFB1/WNK1/HSP90AA1/LYN/STUB1/CD19/PABPN1/PRDX3/RASSF2/FGR/PLEC/ADAM8/CD24/TRAF4/STK4/TAOK3/PTPN6/DNAJA1/CDKN1A/CBLB/ADAR/RBL2/CCR7/LRRK2/PLAAT4/TLR9/CKS2/NCKAP1L/MALT1/TRIM27/NUP62/MAP2K1/SNX9/RICTOR/HGS/LIMK1/ACTB/IPO7/AREG/CDKN1B/CCNI/RGS2/PRKAR2A/DAXX/HNRNPD/MYC/NLRC5/MOB3B/PTPN22/MOB3A/EIF4A2/PTPN1/GTPBP4/CCT2/CALM1/OSBPL8/MAP2K7
GO:0042326	negative regulation of phosphorylation	114	0.385626	1.54665	0.0033699	0.0410709	959	tags=40%, list=23%, signal=32%	DDIT4/MYADM/LDLRAD4/SOCS3/SH3BP5/TGFB1/LYN/SAMSN1/PRDX3/RASSF2/PLEC/STAT3/PTPN6/DNAJA1/CDKN1A/CBLB/ADAR/LRRK2/NCOR1/DYNLL1/TRIM27/NUP62/PWP1/IPO7/FKBP8/CDKN1B/UBE2B/RGS2/PRKAR2A/TERF2IP/PPP4C/CTDSP1/CBFA2T3/BAX/PTPN22/PTPN1/CALM1/EIF4G1/ZC3H12A/CALM2/DTNBP1/BAK1/CDK5RAP3/PPP2R1A/CHORDC1/ZGPAT

## Sheet: MBC Inflamed TI vs TI
ID	Description	Set size	Enrichment score (ES)	Normalized enrichment score (NES)	P value	False discovery rate (FDR)	Rank	Leading edge	Core enrichment gene
GO:0045087	innate immune response	230	0.462899	2.13206	4.6446e-10	1.27115e-06	307	tags=20%, list=7%, signal=20%	GBP4/GBP5/STAT1/GBP2/IRF1/GBP1/IFITM1/SLAMF1/LY9/SOCS1/CYBA/HLA-B/DTX3L/CASP4/BIRC3/LGALS9/PCBP2/JCHAIN/NCF1/TRIM22/OAS1/IFIH1/BTK/AIM2/PARP9/CASP1/IFITM2/CD40/RELB/TOMM70/OAS2/HLA-E/APOBEC3C/APPL1/CALCOCO2/ISG15/ISG20/ARL8B/NUB1/PAK2/PARP14/NCR3/MYC/JAK1/USP15/CD74/ITCH
GO:0006458	'de novo' protein folding	24	-0.815667	-2.52184	7.69568e-09	7.02062e-06	121	tags=33%, list=3%, signal=33%	HSPA8/DNAJB4/HSPE1/HSPH1/HSPD1/DNAJB1/HSPA1B/HSPA1A
GO:0006952	defense response	403	0.383594	1.87107	7.40785e-09	7.02062e-06	361	tags=19%, list=9%, signal=19%	GBP4/GBP5/STAT1/GBP2/CCR7/IRF1/GBP1/IFITM1/NFKBIA/SLAMF1/LY9/SOCS1/CYBA/HLA-B/ALOX5AP/NFKBID/DTX3L/NOP53/CASP4/TAP1/BIRC3/LGALS9/PCBP2/JCHAIN/NCF1/TRIM22/OAS1/IFIH1/BTK/AIM2/LAPTM5/ITGB1/PARP9/IRF9/CASP1/HLA-DRB1/IFITM2/CD40/RELB/GSTP1/TOMM70/OAS2/HLA-E/APOBEC3C/PSMA6/APPL1/CALCOCO2/NFATC3/ISG15/BLNK/ISG20/NFX1/SOCS3/ARL8B/NUB1/PAK2/PARP14/CD83/NCR3/PLAC8/STAT3/MYC/KDM6B/JAK1/USP15/CD74/FCMR/ITCH…
GO:0061077	chaperone-mediated protein folding	45	-0.700851	-2.4642	1.26171e-08	8.63273e-06	201	tags=29%, list=5%, signal=28%	FKBP4/TCP1/CSNK2A1/CCT6A/HSPA8/CHORDC1/DNAJB4/HSPB1/HSPE1/HSPH1/DNAJB1/HSPA1B/HSPA1A
GO:0006457	protein folding	112	-0.529815	-2.19298	1.80743e-08	9.89332e-06	398	tags=26%, list=10%, signal=24%	DNAJA1/PPIF/HSP90B1/PDIA6/P4HB/CALR/CANX/DNAJB11/SDF2L1/PDIA3/SNRNP70/FKBP4/AHSA1/TCP1/CSNK2A1/CCT6A/CLPX/HSPA8/CHORDC1/DNAJB4/HSPB1/HSP90AB1/HSP90AA1/HSPE1/HSPH1/HSPD1/DNAJB1/HSPA1B/HSPA1A
GO:0035966	response to topologically incorrect protein	82	-0.566364	-2.23771	6.22765e-08	2.43487e-05	155	tags=20%, list=4%, signal=19%	ATF4/RHBDD2/HSPA8/DERL3/DNAJB4/HSPB1/HSP90AB1/PTPN1/HSP90AA1/HSPE1/PPP1R15A/HSPH1/HSPD1/DNAJB1/HSPA1B/HSPA1A
GO:0098542	defense response to other organism	283	0.408288	1.92171	5.85499e-08	2.43487e-05	307	tags=18%, list=7%, signal=18%	GBP4/GBP5/STAT1/GBP2/IRF1/GBP1/IFITM1/SLAMF1/LY9/SOCS1/CYBA/HLA-B/DTX3L/NOP53/CASP4/BIRC3/LGALS9/PCBP2/JCHAIN/NCF1/TRIM22/OAS1/IFIH1/BTK/AIM2/PARP9/IRF9/CASP1/IFITM2/CD40/RELB/TOMM70/OAS2/HLA-E/APOBEC3C/APPL1/CALCOCO2/ISG15/ISG20/ARL8B/NUB1/PAK2/PARP14/NCR3/PLAC8/MYC/JAK1/USP15/CD74/ITCH
GO:0006986	response to unfolded protein	71	-0.609884	-2.33848	9.09002e-08	2.43808e-05	155	tags=23%, list=4%, signal=22%	ATF4/RHBDD2/HSPA8/DERL3/DNAJB4/HSPB1/HSP90AB1/PTPN1/HSP90AA1/HSPE1/PPP1R15A/HSPH1/HSPD1/DNAJB1/HSPA1B/HSPA1A
GO:0043207	response to external biotic stimulus	385	0.371933	1.80838	9.79919e-08	2.43808e-05	344	tags=17%, list=8%, signal=17%	GBP4/GBP5/STAT1/GBP2/CCR7/IRF1/GBP1/IFITM1/NFKBIA/SLAMF1/BAX/LY9/SOCS1/CYBA/HLA-B/DTX3L/NOP53/CASP4/BIRC3/NPC2/LGALS9/PCBP2/JCHAIN/NCF1/TRIM22/OAS1/IFIH1/BTK/AIM2/PARP9/IRF9/CASP1/HLA-DRB1/PIM2/IFITM2/CD40/RELB/GSTP1/STMN1/TOMM70/OAS2/HLA-E/APOBEC3C/MS4A1/APPL1/CALCOCO2/IKZF3/ISG15/ISG20/ARL8B/RAB29/PDE4B/NUB1/PAK2/PARP14/NCR3/PLAC8/MYC/JAK1/USP15/CD74/ITCH/IL10RB/CHD7/HLA-F/KMO
GO:0051707	response to other organism	385	0.371933	1.80838	9.79919e-08	2.43808e-05	344	tags=17%, list=8%, signal=17%	GBP4/GBP5/STAT1/GBP2/CCR7/IRF1/GBP1/IFITM1/NFKBIA/SLAMF1/BAX/LY9/SOCS1/CYBA/HLA-B/DTX3L/NOP53/CASP4/BIRC3/NPC2/LGALS9/PCBP2/JCHAIN/NCF1/TRIM22/OAS1/IFIH1/BTK/AIM2/PARP9/IRF9/CASP1/HLA-DRB1/PIM2/IFITM2/CD40/RELB/GSTP1/STMN1/TOMM70/OAS2/HLA-E/APOBEC3C/MS4A1/APPL1/CALCOCO2/IKZF3/ISG15/ISG20/ARL8B/RAB29/PDE4B/NUB1/PAK2/PARP14/NCR3/PLAC8/MYC/JAK1/USP15/CD74/ITCH/IL10RB/CHD7/HLA-F/KMO
GO:0009607	response to biotic stimulus	397	0.364568	1.77233	8.89544e-08	2.43808e-05	344	tags=17%, list=8%, signal=17%	GBP4/GBP5/STAT1/GBP2/CCR7/IRF1/GBP1/IFITM1/NFKBIA/SLAMF1/BAX/LY9/SOCS1/CYBA/HLA-B/DTX3L/NOP53/CASP4/BIRC3/NPC2/LGALS9/PCBP2/JCHAIN/NCF1/TRIM22/OAS1/IFIH1/BTK/AIM2/LAPTM5/PARP9/IRF9/CASP1/HLA-DRB1/PIM2/IFITM2/CD40/RELB/GSTP1/STMN1/TOMM70/OAS2/HLA-E/APOBEC3C/MS4A1/APPL1/CALCOCO2/IKZF3/ISG15/ISG20/ARL8B/RAB29/PDE4B/NUB1/PAK2/PARP14/NCR3/PLAC8/MYC/JAK1/USP15/CD74/CCDC47/ITCH/IL10RB/CHD7/HLA-F/KMO
GO:0051084	'de novo' post-translational protein folding	21	-0.804492	-2.40124	1.95906e-07	4.46803e-05	121	tags=33%, list=3%, signal=33%	HSPA8/DNAJB4/HSPE1/HSPH1/DNAJB1/HSPA1B/HSPA1A
GO:0034341	response to interferon-gamma	48	0.666156	2.33357	2.3285e-07	4.472e-05	298	tags=40%, list=7%, signal=37%	GBP4/GBP5/STAT1/GBP2/IRF1/GBP1/IFITM1/SOCS1/LGALS9/PARP9/CASP1/IFITM2/CD40/CALCOCO2/NUB1/PARP14/MYC/JAK1/CD74
GO:0042026	protein refolding	15	-0.862788	-2.29722	2.27114e-07	4.472e-05	261	tags=47%, list=6%, signal=44%	SNRNP70/HSPA8/HSPB1/HSP90AA1/HSPD1/HSPA1B/HSPA1A
GO:0006955	immune response	458	0.343932	1.70868	2.451e-07	4.472e-05	361	tags=18%, list=9%, signal=18%	GBP4/GBP5/STAT1/GBP2/CCR7/IRF1/GBP1/IFITM1/HLA-DQA1/FCER2/NFKBIA/SLAMF1/BAX/LY9/SOCS1/CYBA/HLA-B/NFKBID/DTX3L/NOP53/CASP4/TAP1/BIRC3/LGALS9/PCBP2/JCHAIN/NCF1/TRIM22/CD19/BTN3A2/PHPT1/OAS1/IFIH1/BTK/AIM2/LAPTM5/PARP9/BACH2/CASP1/HLA-DRB1/HLA-DOB/CD79A/IFITM2/LAT2/CD40/RELB/CD70/TOMM70/OAS2/HLA-E/APOBEC3C/MS4A1/APPL1/CALCOCO2/ISG15/BLNK/ISG20/ARL8B/RAB29/PDE4B/NUB1/ICAM1/WDFY1/PAK2/PARP14/CD83/NCR3…
GO:0051085	chaperone cofactor-dependent protein refolding	19	-0.81496	-2.36459	2.75104e-07	4.70572e-05	121	tags=37%, list=3%, signal=36%	HSPA8/DNAJB4/HSPE1/HSPH1/DNAJB1/HSPA1B/HSPA1A
GO:0044419	biological process involved in interspecies interaction between organisms	448	0.341748	1.69618	6.89666e-07	0.00011103	360	tags=17%, list=9%, signal=18%	GBP4/GBP5/STAT1/GBP2/CCR7/IRF1/GBP1/IFITM1/FCER2/NFKBIA/SLAMF1/BAX/LY9/SOCS1/CYBA/HLA-B/DTX3L/NOP53/CASP4/BIRC3/NPC2/LGALS9/PCBP2/JCHAIN/NCF1/TRIM22/OAS1/IFIH1/BTK/AIM2/ITGB1/PARP9/IRF9/CASP1/HLA-DRB1/PIM2/IFITM2/CD40/RELB/GSTP1/STMN1/TOMM70/OAS2/HLA-E/APOBEC3C/CLEC17A/MS4A1/APPL1/CALCOCO2/IKZF3/ISG15/CCNT1/ISG20/LY6E/ARL8B/RAB29/PDE4B/NUB1/ICAM1/PAK2/PARP14/NCR3/PLAC8/MYC/YTHDC2/JAK1/USP15/CD74/…
GO:0031347	regulation of defense response	179	0.432543	1.91992	8.50682e-07	0.000129343	361	tags=22%, list=9%, signal=21%	GBP5/STAT1/CCR7/IRF1/NFKBIA/SOCS1/CYBA/HLA-B/ALOX5AP/DTX3L/CASP4/BIRC3/LGALS9/PCBP2/NCF1/OAS1/BTK/AIM2/PARP9/CASP1/HLA-DRB1/GSTP1/TOMM70/HLA-E/PSMA6/APPL1/ISG15/SOCS3/PAK2/PARP14/NCR3/USP15/ITCH/UFL1/HLA-F/GPSM3/NFE2L2/ALOX5/NDFIP1
GO:0051607	defense response to virus	111	0.499436	2.07386	1.76684e-06	0.000241778	185	tags=19%, list=4%, signal=19%	STAT1/IRF1/GBP1/IFITM1/DTX3L/NOP53/BIRC3/PCBP2/TRIM22/OAS1/IFIH1/AIM2/PARP9/IRF9/IFITM2/CD40/TOMM70/OAS2/APOBEC3C/ISG15/ISG20
GO:0140546	defense response to symbiont	111	0.499436	2.07386	1.76684e-06	0.000241778	185	tags=19%, list=4%, signal=19%	STAT1/IRF1/GBP1/IFITM1/DTX3L/NOP53/BIRC3/PCBP2/TRIM22/OAS1/IFIH1/AIM2/PARP9/IRF9/IFITM2/CD40/TOMM70/OAS2/APOBEC3C/ISG15/ISG20
GO:0009408	response to heat	45	-0.647571	-2.27687	1.93234e-06	0.000245249	107	tags=18%, list=3%, signal=18%	CHORDC1/DNAJB4/HSPB1/HSP90AB1/HSP90AA1/DNAJB1/HSPA1B/HSPA1A
GO:0009615	response to virus	148	0.454231	1.97088	1.97143e-06	0.000245249	185	tags=18%, list=4%, signal=17%	STAT1/IRF1/GBP1/IFITM1/BAX/DTX3L/NOP53/BIRC3/NPC2/LGALS9/PCBP2/TRIM22/OAS1/IFIH1/AIM2/PARP9/IRF9/PIM2/IFITM2/CD40/STMN1/TOMM70/OAS2/APOBEC3C/ISG15/ISG20
GO:0034605	cellular response to heat	34	-0.685882	-2.28648	2.07904e-06	0.000247392	107	tags=18%, list=3%, signal=17%	CHORDC1/HSP90AB1/HSP90AA1/DNAJB1/HSPA1B/HSPA1A
GO:0050778	positive regulation of immune response	166	0.435926	1.91454	3.17282e-06	0.000361813	245	tags=17%, list=6%, signal=17%	GBP5/CCR7/GBP1/FCER2/SLAMF1/BAX/HLA-B/NFKBID/LGALS9/CD19/BTN3A2/PHPT1/BTK/AIM2/LAPTM5/PARP9/HLA-DRB1/CD79A/LAT2/CD40/TOMM70/HLA-E/MS4A1/APPL1/BLNK/RAB29/PDE4B/PAK2/NCR3
GO:0009266	response to temperature stimulus	60	-0.588904	-2.18151	5.453e-06	0.00059696	107	tags=18%, list=3%, signal=18%	CHORDC1/DNAJB4/UCP2/HSPB1/HSP90AB1/HSP90AA1/HSPD1/FOS/DNAJB1/HSPA1B/HSPA1A
GO:0071346	cellular response to interferon-gamma	38	0.657263	2.19218	6.13346e-06	0.000645154	86	tags=26%, list=2%, signal=26%	GBP4/GBP5/STAT1/GBP2/IRF1/GBP1/SOCS1/LGALS9/PARP9/CASP1
GO:0035458	cellular response to interferon-beta	10	0.890769	2.13756	6.36469e-06	0.000645154	101	tags=50%, list=2%, signal=49%	STAT1/IRF1/OAS1/AIM2/IFITM2
GO:0034097	response to cytokine	265	0.373006	1.73888	7.01709e-06	0.000685881	368	tags=19%, list=9%, signal=19%	GBP4/GBP5/STAT1/GBP2/CCR7/IRF1/GBP1/IFITM1/NFKBIA/ZFP36L2/SOCS1/CYBA/CASP4/BIRC3/LGALS9/OAS1/IFIH1/BTK/AIM2/LAPTM5/PARP9/SYNGR1/CASP1/IFITM2/CD40/RELB/GSTP1/CD70/OAS2/ZFP36L1/APPL1/SNX10/CALCOCO2/ISG15/SOCS3/SKIL/IGBP1/NUB1/ICAM1/PARP14/STAT3/MYC/YTHDC2/JAK1/CD74/IL10RB/KMO/ZNF675/TPR/NFE2L2/ADAM10
GO:0032101	regulation of response to external stimulus	235	0.38563	1.77465	8.78812e-06	0.000829369	368	tags=20%, list=9%, signal=19%	GBP5/STAT1/CCR7/IRF1/NFKBIA/SLAMF1/SOCS1/CYBA/HLA-B/ALOX5AP/DTX3L/NOP53/CASP4/BIRC3/LGALS9/PCBP2/NCF1/OAS1/BTK/AIM2/PARP9/CASP1/HLA-DRB1/GSTP1/TOMM70/HLA-E/PSMA6/APPL1/ISG15/SOCS3/MYCBP2/PAK2/PARP14/NCR3/RAC2/USP15/CD74/ITCH/UFL1/HLA-F/INPP5F/GPSM3/NFE2L2/ALOX5/NDFIP1/ADAM10
GO:0051131	chaperone-mediated protein complex assembly	10	-0.877669	-2.09218	1.23258e-05	0.00112446	254	tags=50%, list=6%, signal=47%	PSMG2/HSP90AB1/HSP90AA1/HSPD1/HSPA1A
GO:0035456	response to interferon-beta	17	0.799444	2.20087	1.48408e-05	0.00130139	101	tags=35%, list=2%, signal=35%	STAT1/IRF1/IFITM1/OAS1/AIM2/IFITM2
GO:0031647	regulation of protein stability	121	-0.454403	-1.92068	1.52163e-05	0.00130139	569	tags=26%, list=14%, signal=23%	CCNH/TOMM7/PHB2/DDRGK1/NAPG/SH3GLB1/SYVN1/DAD1/VHL/CTSH/CALR/ZSWIM7/HDAC3/CMTM6/PFN1/QRSL1/TCP1/CCT6A/STX12/GTPBP4/HSPA8/ATF7IP/GSN/HSP90AB1/GAPDH/HSP90AA1/LMNA/HSPD1/TESC/IFI30/HSPA1B/HSPA1A
GO:0070841	inclusion body assembly	10	-0.872273	-2.07931	1.60811e-05	0.00133368	5	tags=40%, list=0%, signal=40%	DNAJB2/DNAJB1/HSPA1B/HSPA1A
GO:0071345	cellular response to cytokine stimulus	233	0.380547	1.7517	2.09589e-05	0.0016871	356	tags=18%, list=9%, signal=18%	GBP4/GBP5/STAT1/GBP2/CCR7/IRF1/GBP1/IFITM1/NFKBIA/ZFP36L2/SOCS1/CYBA/CASP4/BIRC3/LGALS9/OAS1/BTK/AIM2/LAPTM5/PARP9/SYNGR1/CASP1/IFITM2/CD40/GSTP1/CD70/OAS2/ZFP36L1/APPL1/SNX10/ISG15/SOCS3/ICAM1/PARP14/STAT3/MYC/JAK1/CD74/IL10RB/KMO/ZNF675/TPR/NFE2L2
GO:0002831	regulation of response to biotic stimulus	129	0.443494	1.88364	2.27707e-05	0.00178056	356	tags=21%, list=9%, signal=20%	GBP5/STAT1/IRF1/SOCS1/CYBA/HLA-B/DTX3L/NOP53/BIRC3/LGALS9/PCBP2/NCF1/OAS1/AIM2/PARP9/HLA-DRB1/TOMM70/HLA-E/APPL1/ISG15/PAK2/PARP14/NCR3/USP15/ITCH/HLA-F/NFE2L2
GO:0050851	antigen receptor-mediated signaling pathway	77	0.51861	2.01655	2.68704e-05	0.00204278	220	tags=21%, list=5%, signal=20%	CCR7/GBP1/BAX/NFKBID/CD19/BTN3A2/PHPT1/BTK/LAPTM5/HLA-DRB1/CD79A/LAT2/MS4A1/BLNK/RAB29/PDE4B
GO:0002429	immune response-activating cell surface receptor signaling pathway	93	0.482135	1.92943	3.03602e-05	0.00218661	245	tags=20%, list=6%, signal=20%	CCR7/GBP1/BAX/NFKBID/CD19/BTN3A2/PHPT1/BTK/LAPTM5/HLA-DRB1/CD79A/LAT2/MS4A1/APPL1/BLNK/RAB29/PDE4B/PAK2/NCR3
GO:0002757	immune response-activating signal transduction	93	0.482135	1.92943	3.03602e-05	0.00218661	245	tags=20%, list=6%, signal=20%	CCR7/GBP1/BAX/NFKBID/CD19/BTN3A2/PHPT1/BTK/LAPTM5/HLA-DRB1/CD79A/LAT2/MS4A1/APPL1/BLNK/RAB29/PDE4B/PAK2/NCR3
GO:0070555	response to interleukin-1	32	0.660419	2.13384	3.97399e-05	0.00278876	346	tags=31%, list=8%, signal=29%	GBP2/GBP1/CYBA/LGALS9/CD40/IGBP1/MYC/YTHDC2/KMO/ZNF675
GO:0050821	protein stabilization	77	-0.502634	-1.95151	4.96496e-05	0.00339708	569	tags=27%, list=14%, signal=24%	CCNH/PHB2/NAPG/SYVN1/VHL/CALR/ZSWIM7/PFN1/TCP1/CCT6A/STX12/GTPBP4/ATF7IP/HSP90AB1/GAPDH/HSP90AA1/HSPD1/TESC/IFI30/HSPA1B/HSPA1A
GO:0048545	response to steroid hormone	84	-0.481535	-1.92356	6.31076e-05	0.00411228	530	tags=27%, list=13%, signal=24%	GPI/PHB2/DDRGK1/RAN/PAK1/TGFB1/ATP2B1/CALR/FOXO3/CNOT2/FKBP4/DDIT4/ATP5F1A/DDX5/TXNIP/HSPA8/HMGB2/ZFP36/ATP1A1/FOSB/FOS/HSPA1B/HSPA1A
GO:0050776	regulation of immune response	262	0.357775	1.66421	6.26131e-05	0.00411228	490	tags=22%, list=12%, signal=21%	GBP5/CCR7/IRF1/GBP1/FCER2/NFKBIA/SLAMF1/BAX/SOCS1/CYBA/HLA-B/NFKBID/NOP53/BIRC3/LGALS9/NCF1/CD19/BTN3A2/PHPT1/OAS1/IFIH1/BTK/AIM2/LAPTM5/PARP9/HLA-DRB1/CD79A/LAT2/CD40/TOMM70/HLA-E/MS4A1/APPL1/ISG15/BLNK/RAB29/PDE4B/WDFY1/PAK2/PARP14/NCR3/RAC2/USP15/CD74/ITCH/NFATC2/HLA-F/NFE2L2/NDFIP1/LIME1/IFI35/CTSS/LYN/TNIP2/CD48/RBCK1/PIK3AP1/CD55
GO:0043620	regulation of DNA-templated transcription in response to stress	23	-0.67918	-2.07677	0.000105842	0.00673658	155	tags=30%, list=4%, signal=29%	VHL/HMOX1/ATF4/KLF2/JUN/DNAJB1/HSPA1A
GO:0002768	immune response-regulating cell surface receptor signaling pathway	98	0.464987	1.88145	0.000109825	0.00683125	245	tags=20%, list=6%, signal=20%	CCR7/GBP1/BAX/NFKBID/CD19/BTN3A2/PHPT1/BTK/LAPTM5/HLA-DRB1/CD79A/LAT2/CD40/MS4A1/APPL1/BLNK/RAB29/PDE4B/PAK2/NCR3
GO:0070848	response to growth factor	137	-0.403138	-1.73071	0.000124305	0.00756008	644	tags=27%, list=16%, signal=24%	SYAP1/SNW1/NR4A1/RAP1A/MAP2K3/TOB1/KDM5B/HGS/TGFB1/CEP57/C20orf27/FOXO3/ADAM17/ARF6/RNF111/EHD1/TWF2/LPXN/ZYX/DDIT4/LDLRAD4/STRAP/RAF1/IER2/IQGAP1/HHEX/DDX5/ZEB2/RUNX2/ZFP36/HSPB1/HSP90AB1/PTPN1/TNFRSF1B/JUN/FOS/HSPA1A
GO:0007249	I-kappaB kinase/NF-kappaB signaling	107	0.444938	1.83476	0.00014695	0.00874303	561	tags=25%, list=14%, signal=22%	STAT1/CCR7/NFKBIA/BIRC3/LGALS9/TRIM22/BTK/CASP1/HLA-DRB1/PIM2/CD40/RELB/RHOH/GSTP1/SQSTM1/CD74/UFL1/ZNF675/NDFIP1/EEF1D/PRDX4/LIME1/TNIP2/RBCK1/SLC44A2/MIER1/BST2
GO:0071363	cellular response to growth factor stimulus	133	-0.404685	-1.74207	0.00015492	0.0090211	644	tags=27%, list=16%, signal=24%	SYAP1/SNW1/NR4A1/RAP1A/MAP2K3/TOB1/KDM5B/HGS/TGFB1/CEP57/C20orf27/FOXO3/ADAM17/ARF6/RNF111/EHD1/TWF2/LPXN/ZYX/DDIT4/LDLRAD4/STRAP/RAF1/IQGAP1/HHEX/DDX5/ZEB2/RUNX2/ZFP36/HSPB1/HSP90AB1/PTPN1/TNFRSF1B/JUN/FOS/HSPA1A
GO:0006954	inflammatory response	174	0.386901	1.71065	0.000170773	0.00973706	361	tags=21%, list=9%, signal=20%	GBP5/CCR7/NFKBIA/SLAMF1/CYBA/ALOX5AP/NFKBID/CASP4/BIRC3/LGALS9/NCF1/BTK/AIM2/ITGB1/CASP1/HLA-DRB1/CD40/RELB/GSTP1/HLA-E/PSMA6/APPL1/NFATC3/BLNK/NFX1/SOCS3/NCR3/STAT3/KDM6B/ITCH/PRCP/UFL1/IL10RB/GPSM3/NFE2L2/ALOX5/NDFIP1
GO:0002682	regulation of immune system process	395	0.314665	1.53535	0.000199461	0.0111407	374	tags=17%, list=9%, signal=17%	GBP5/STAT1/CCR7/IRF1/GBP1/HLA-DQA1/FCER2/NFKBIA/SLAMF1/BAX/ZFP36L2/SOCS1/CYBA/HLA-B/NFKBID/NOP53/BIRC3/LGALS9/NCF1/CD19/BTN3A2/PHPT1/OAS1/IFIH1/BTK/AIM2/LAPTM5/PARP9/HLA-DRB1/HLA-DOB/CD79A/LAT2/CD40/RHOH/CD70/TOMM70/HLA-E/ZFP36L1/MS4A1/APPL1/IKZF3/ISG15/BLNK/RAB29/PDE4B/ICAM1/WDFY1/PAK2/PARP14/CD83/NCR3/STAT3/MYC/RAC2/USP15/CD74/ITCH/HLA-DMA/NFATC2/HLA-F/ZNF675/GPSM3/NFE2L2/NDFIP1/NKAP/ADAM10/RNF…
GO:0043618	regulation of transcription from RNA polymerase II promoter in response to stress	20	-0.702704	-2.07981	0.000224731	0.0123011	155	tags=35%, list=4%, signal=34%	VHL/HMOX1/ATF4/KLF2/JUN/DNAJB1/HSPA1A
GO:0080134	regulation of response to stress	382	0.306267	1.4881	0.000323277	0.0173482	361	tags=16%, list=9%, signal=16%	GBP5/STAT1/CCR7/IRF1/NFKBIA/SLAMF1/BAX/SOCS1/CYBA/HLA-B/ALOX5AP/DTX3L/CASP4/BIRC3/LGALS9/PCBP2/NCF1/SDCBP/OAS1/BTK/AIM2/ITGB1/PARP9/CASP1/HLA-DRB1/HERPUD1/GADD45B/MAP4K4/SMCHD1/GSTP1/TOMM70/UBXN1/HLA-E/PSMA6/APPL1/RB1CC1/ISG15/PARP1/SOCS3/SKIL/IGBP1/GRINA/SVIP/PAK2/PARP14/NCR3/SLC38A2/MYC/USP15/CD74/ITCH/UFL1/HLA-F/SMG1/MGMT/INPP5F/ZNF675/GPSM3/NFE2L2/ALOX5/NDFIP1
GO:0002673	regulation of acute inflammatory response	11	0.800385	1.9686	0.000343019	0.017713	139	tags=45%, list=3%, signal=44%	CCR7/ALOX5AP/BTK/GSTP1/HLA-E
GO:0007167	enzyme linked receptor protein signaling pathway	173	-0.374629	-1.66776	0.000337781	0.017713	518	tags=23%, list=13%, signal=21%	MTSS1/TOB1/HGS/PAK1/PHIP/TGFB1/SESN3/SYK/GIGYF2/CEP57/LEPROTL1/C20orf27/ADAM17/AHI1/RNF126/RNF111/SLC9A3R1/LPXN/RHOQ/ZYX/DDIT4/LDLRAD4/SMARCC1/STRAP/RAF1/IQGAP1/HHEX/DDX5/TXNIP/ZEB2/CBLB/SUB1/RUNX2/ARID5B/HSPB1/HSP90AB1/PTPN1/JUN/FOS/HSPA1A
GO:0032612	interleukin-1 production	32	0.612379	1.97862	0.000375329	0.0186767	257	tags=22%, list=6%, signal=21%	GBP5/CCR7/LGALS9/AIM2/CASP1/GSTP1/STAT3
GO:0032652	regulation of interleukin-1 production	32	0.612379	1.97862	0.000375329	0.0186767	257	tags=22%, list=6%, signal=21%	GBP5/CCR7/LGALS9/AIM2/CASP1/GSTP1/STAT3
GO:0002253	activation of immune response	114	0.427927	1.78299	0.000431344	0.0210807	245	tags=18%, list=6%, signal=18%	CCR7/GBP1/BAX/NFKBID/CD19/BTN3A2/PHPT1/BTK/AIM2/LAPTM5/HLA-DRB1/CD79A/LAT2/TOMM70/MS4A1/APPL1/BLNK/RAB29/PDE4B/PAK2/NCR3
GO:0043462	regulation of ATP-dependent activity	27	-0.62921	-1.99783	0.000441675	0.0212069	790	tags=52%, list=19%, signal=42%	DNAJB2/SUMO1/GABARAPL2/PPIF/OXA1L/PXK/DNAJB11/TLR9/PFN1/SNRNP70/C4orf3/AHSA1/CHTOP/DNAJB1
GO:0034620	cellular response to unfolded protein	49	-0.544195	-1.93183	0.000453437	0.0213963	155	tags=18%, list=4%, signal=18%	ATF4/RHBDD2/HSPA8/DERL3/PTPN1/PPP1R15A/HSPD1/HSPA1B/HSPA1A
GO:2001237	negative regulation of extrinsic apoptotic signaling pathway	25	-0.643574	-2.00205	0.000496019	0.0230089	140	tags=36%, list=3%, signal=35%	PHIP/RNF34/HMOX1/RAF1/MCL1/HMGB2/LMNA/HSPA1B/HSPA1A
GO:0032611	interleukin-1 beta production	28	0.637354	1.99191	0.00056559	0.0249666	257	tags=25%, list=6%, signal=24%	GBP5/CCR7/LGALS9/AIM2/CASP1/GSTP1/STAT3
GO:0032651	regulation of interleukin-1 beta production	28	0.637354	1.99191	0.00056559	0.0249666	257	tags=25%, list=6%, signal=24%	GBP5/CCR7/LGALS9/AIM2/CASP1/GSTP1/STAT3
GO:0045088	regulation of innate immune response	90	0.449647	1.78268	0.000556394	0.0249666	356	tags=22%, list=9%, signal=21%	GBP5/IRF1/SOCS1/HLA-B/BIRC3/LGALS9/NCF1/OAS1/AIM2/PARP9/TOMM70/HLA-E/APPL1/ISG15/PAK2/PARP14/NCR3/USP15/HLA-F/NFE2L2
GO:0002764	immune response-regulating signaling pathway	153	0.381465	1.66022	0.000575856	0.0250163	488	tags=25%, list=12%, signal=23%	CCR7/IRF1/GBP1/NFKBIA/BAX/CYBA/NFKBID/NOP53/BIRC3/CD19/BTN3A2/PHPT1/OAS1/IFIH1/BTK/LAPTM5/HLA-DRB1/CD79A/LAT2/CD40/MS4A1/APPL1/BLNK/RAB29/PDE4B/WDFY1/PAK2/NCR3/USP15/ITCH/NFATC2/LIME1/IFI35/CTSS/LYN/TNIP2/RBCK1/PIK3AP1
GO:0032637	interleukin-8 production	23	-0.637819	-1.9503	0.00063638	0.0258763	410	tags=30%, list=10%, signal=28%	SYK/TLR9/CD58/RAB1A/ANXA4/HSPA1B/HSPA1A
GO:0032677	regulation of interleukin-8 production	23	-0.637819	-1.9503	0.00063638	0.0258763	410	tags=30%, list=10%, signal=28%	SYK/TLR9/CD58/RAB1A/ANXA4/HSPA1B/HSPA1A
GO:2001032	regulation of double-strand break repair via nonhomologous end joining	12	0.768595	1.94904	0.000614886	0.0258763	115	tags=25%, list=3%, signal=24%	DTX3L/PARP9/SMCHD1
GO:0009617	response to bacterium	141	0.38374	1.66245	0.000613199	0.0258763	246	tags=15%, list=6%, signal=15%	GBP4/GBP5/GBP2/CCR7/NFKBIA/CYBA/HLA-B/LGALS9/JCHAIN/OAS1/CASP1/HLA-DRB1/GSTP1/OAS2/HLA-E/MS4A1/IKZF3/ISG15/RAB29/PDE4B/PLAC8
GO:0042981	regulation of apoptotic process	428	-0.290943	-1.44794	0.000642927	0.0258763	595	tags=21%, list=14%, signal=20%	ARF4/SLC25A6/VDAC1/CTSD/DNAJA1/TMF1/PPIF/SERPINB9/MIEN1/HSP90B1/DNM1L/NME2/SELENOS/BABAM2/GPI/PHB2/DDRGK1/ING4/PHIP/RNF34/COPS5/MTCH1/BIRC2/SYVN1/P4HB/DAD1/DEDD2/DNMT1/VHL/CDKN1B/CTSH/CALR/HMOX1/HDAC3/FOXO3/PTMA/ADAM17/SDF2L1/TMEM14A/NCKAP1L/SFPQ/MAP2K7/STK17B/IRF5/NAA38/PDIA3/EVI2B/AHI1/C1QBP/SLC9A3R1/PSMG2/ITGA4/ENO1/SUPV3L1/TPT1/CFL1/TCP1/CSNK2A1/EEF1E1/TCTN3/ANP32E/ATF4/ID3/RAF1/TXNIP/HIGD1A/…
GO:0090398	cellular senescence	21	-0.662025	-1.976	0.00070562	0.0261475	548	tags=43%, list=13%, signal=37%	MAP2K3/SMC6/CDKN1B/CALR/KAT6A/MAP2K7/YPEL3/ABI3/EEF1E1
GO:0032615	interleukin-12 production	26	0.630204	1.94075	0.000704876	0.0261475	107	tags=27%, list=3%, signal=26%	CCR7/IRF1/SLAMF1/HLA-B/LGALS9/LAPTM5/CD40
GO:0032655	regulation of interleukin-12 production	26	0.630204	1.94075	0.000704876	0.0261475	107	tags=27%, list=3%, signal=26%	CCR7/IRF1/SLAMF1/HLA-B/LGALS9/LAPTM5/CD40
GO:0046330	positive regulation of JNK cascade	29	0.611229	1.92626	0.00069434	0.0261475	158	tags=21%, list=4%, signal=20%	CCR7/SLAMF1/NCF1/SDCBP/GADD45B/RB1CC1
GO:0050852	T cell receptor signaling pathway	50	0.527282	1.85755	0.000710251	0.0261475	220	tags=18%, list=5%, signal=17%	CCR7/GBP1/NFKBID/BTN3A2/PHPT1/LAPTM5/HLA-DRB1/RAB29/PDE4B
GO:0007178	transmembrane receptor protein serine/threonine kinase signaling pathway	67	-0.478018	-1.81069	0.00071903	0.0261475	357	tags=22%, list=9%, signal=21%	C20orf27/ADAM17/RNF111/LPXN/ZYX/LDLRAD4/STRAP/DDX5/ZEB2/SUB1/RUNX2/HSP90AB1/JUN/FOS/HSPA1A
GO:0045596	negative regulation of cell differentiation	127	0.402721	1.70638	0.000726096	0.0261475	359	tags=16%, list=9%, signal=15%	STAT1/IRF1/GBP1/NFKBIA/ZFP36L2/SOCS1/ABCG1/ITGB1/TOMM70/NFATC1/ZFP36L1/NFATC3/SKIL/STAT3/MYC/CD74/NFATC2/ZNF675/NFE2L2/KRAS
GO:0009719	response to endogenous stimulus	350	-0.299324	-1.45342	0.000682392	0.0261475	649	tags=23%, list=16%, signal=21%	AREG/SYAP1/SNW1/NR4A1/RAP1A/CD81/GNAI3/TMF1/SERPINB9/HSP90B1/SELENOS/ARPC1B/GPI/PHB2/TOB1/DDRGK1/RAN/KDM5B/PAK1/PHIP/YWHAG/TGFB1/ATP2B1/SESN3/DNMT1/SREBF2/SYK/CDKN1B/CTSH/CALR/CEP57/HMOX1/LEPROTL1/C20orf27/FOXO3/ADAM17/CNOT2/ARF6/RNF111/HNRNPAB/SLC9A3R1/EHD1/DIAPH1/LPXN/ITGA4/IPO5/RHOQ/SRSF5/ITPR2/FKBP4/ZYX/DDIT4/ATP5F1A/HDAC9/UGCG/LDLRAD4/ATF4/SMARCC1/STRAP/IER2/IQGAP1/DDX5/ACTB/TXNIP/ZEB2/HSPA8…
GO:0030098	lymphocyte differentiation	138	0.39044	1.68054	0.000748299	0.0265971	374	tags=20%, list=9%, signal=18%	CCR7/IRF1/SLAMF1/BAX/ZFP36L2/LY9/SOCS1/NFKBID/LGALS9/CD19/BTK/ITGB1/HLA-DRB1/CD79A/RELB/RHOH/ZFP36L1/MS4A1/IKZF3/BLNK/CD83/STAT3/CD74/CHD7/NDFIP1/NKAP/RNF41
GO:0071260	cellular response to mechanical stimulus	16	0.718392	1.95895	0.000769352	0.0266531	253	tags=38%, list=6%, signal=35%	IRF1/CYBA/CASP1/CD40/CNN2/SLC38A2
GO:1903131	mononuclear cell differentiation	149	0.37768	1.63413	0.00076773	0.0266531	374	tags=19%, list=9%, signal=18%	CCR7/IRF1/SLAMF1/BAX/ZFP36L2/LY9/SOCS1/HLA-B/NFKBID/LGALS9/CD19/BTK/ITGB1/HLA-DRB1/CD79A/RELB/RHOH/ZFP36L1/MS4A1/IKZF3/BLNK/CD83/STAT3/MYC/CD74/CHD7/NDFIP1/NKAP/RNF41
GO:0002526	acute inflammatory response	16	0.716986	1.95512	0.000796666	0.0269179	308	tags=38%, list=7%, signal=35%	CCR7/ALOX5AP/BTK/GSTP1/HLA-E/PRCP
GO:0050856	regulation of T cell receptor signaling pathway	21	0.659255	1.9342	0.000787562	0.0269179	212	tags=24%, list=5%, signal=23%	CCR7/GBP1/PHPT1/LAPTM5/RAB29
GO:0060333	interferon-gamma-mediated signaling pathway	14	0.750692	1.98602	0.000829763	0.0271686	289	tags=43%, list=7%, signal=40%	STAT1/IRF1/SOCS1/PARP9/PARP14/JAK1
GO:1902903	regulation of supramolecular fiber organization	113	-0.405314	-1.68306	0.00082386	0.0271686	556	tags=25%, list=13%, signal=22%	SWAP70/ARPC1B/MTSS1/PAK1/ARPC4/CAPZB/CDC42EP3/CDKN1B/CD47/NCKAP1L/ARF6/PFN1/TWF2/CLASP2/FKBP4/LIMK1/ARPC5L/ARPC5/HSPA8/ARPC2/RGCC/GSN/MYADM/PLEK/S100A10/ACTG1/HSPA1B/HSPA1A
GO:0010638	positive regulation of organelle organization	163	-0.367836	-1.62674	0.000833867	0.0271686	660	tags=26%, list=16%, signal=23%	ERCC1/VASP/BRK1/NMT1/WDR45/VDAC1/PPIF/CEP135/SWAP70/DNM1L/MTSS1/ANXA2/PAK1/PHIP/SH3GLB1/CDC42EP3/HNRNPA1/DNMT1/CDKN1B/CD47/CNOT2/NCKAP1L/SFPQ/ANAPC11/MAP2K7/ARF6/LCP1/PFN1/CHCHD10/LIMK1/TCP1/CCT6A/G3BP2/ATF7IP/SLC25A5/RESF1/ARPC2/RGCC/GSN/PLEK/S100A10/HSPA1B/HSPA1A
GO:0071495	cellular response to endogenous stimulus	298	-0.309269	-1.47205	0.000850679	0.0273903	644	tags=23%, list=16%, signal=21%	SYAP1/SNW1/NR4A1/RAP1A/GNAI3/TMF1/SERPINB9/HSP90B1/SELENOS/PHB2/TOB1/DDRGK1/RAN/KDM5B/PAK1/PHIP/YWHAG/TGFB1/ATP2B1/SESN3/DNMT1/CTSH/CALR/CEP57/LEPROTL1/C20orf27/FOXO3/ADAM17/CNOT2/ARF6/RNF111/HNRNPAB/SLC9A3R1/EHD1/DIAPH1/LPXN/ITGA4/IPO5/RHOQ/SRSF5/ITPR2/FKBP4/ZYX/DDIT4/ATP5F1A/HDAC9/UGCG/LDLRAD4/ATF4/SMARCC1/STRAP/IQGAP1/DDX5/ACTB/ZEB2/HSPA8/KLF2/RUNX2/ZFP36/ATP1A1/UCP2/HSP90AB1/PTPN1/FOSB/JUN/FO…
GO:0032874	positive regulation of stress-activated MAPK cascade	39	0.555702	1.85548	0.000898747	0.0286015	158	tags=15%, list=4%, signal=15%	CCR7/SLAMF1/NCF1/SDCBP/GADD45B/RB1CC1
GO:0007179	transforming growth factor beta receptor signaling pathway	47	-0.525491	-1.85621	0.000930239	0.0292634	357	tags=26%, list=9%, signal=24%	C20orf27/ADAM17/RNF111/LPXN/ZYX/LDLRAD4/STRAP/ZEB2/HSP90AB1/JUN/FOS/HSPA1A
GO:0007020	microtubule nucleation	17	-0.697116	-1.94535	0.000979728	0.0296638	3	tags=18%, list=0%, signal=18%	CLASP2/HSPA1B/HSPA1A
GO:1901673	regulation of mitotic spindle assembly	14	-0.733051	-1.9204	0.000986323	0.0296638	3	tags=14%, list=0%, signal=14%	HSPA1B/HSPA1A
GO:0002684	positive regulation of immune system process	264	0.323856	1.50967	0.000975136	0.0296638	368	tags=17%, list=9%, signal=17%	GBP5/CCR7/GBP1/HLA-DQA1/FCER2/SLAMF1/BAX/SOCS1/HLA-B/NFKBID/LGALS9/CD19/BTN3A2/PHPT1/BTK/AIM2/LAPTM5/PARP9/HLA-DRB1/HLA-DOB/CD79A/LAT2/CD40/RHOH/CD70/TOMM70/HLA-E/ZFP36L1/MS4A1/APPL1/BLNK/RAB29/PDE4B/ICAM1/PAK2/CD83/NCR3/RAC2/CD74/ITCH/HLA-DMA/NFATC2/HLA-F/GPSM3/NKAP/ADAM10
GO:0043066	negative regulation of apoptotic process	265	-0.318196	-1.49081	0.000955011	0.0296638	636	tags=23%, list=15%, signal=20%	CD27/NR4A1/GNAI3/ARF4/SLC25A6/VDAC1/DNAJA1/TMF1/PPIF/SERPINB9/MIEN1/HSP90B1/NME2/SELENOS/BABAM2/GPI/PHB2/DDRGK1/PHIP/RNF34/COPS5/BIRC2/SYVN1/DAD1/DNMT1/VHL/CDKN1B/CTSH/HMOX1/HDAC3/PTMA/TMEM14A/NCKAP1L/NAA38/EVI2B/AHI1/PSMG2/ENO1/SUPV3L1/TPT1/CFL1/CSNK2A1/RAF1/HIGD1A/MCL1/SLC25A5/SEMA4D/HMGB2/UCP2/HSPB1/IVNS1ABP/HSP90AB1/PTPN1/IL27RA/ANXA4/LMNA/HSPD1/JUN/HSPA1B/HSPA1A
GO:0010941	regulation of cell death	475	-0.278939	-1.40288	0.00101976	0.030336	595	tags=20%, list=14%, signal=20%	ARF4/SLC25A6/VDAC1/CTSD/DNAJA1/TMF1/PPIF/SERPINB9/MIEN1/HSP90B1/DNM1L/NME2/SELENOS/BABAM2/GPI/PHB2/DDRGK1/ING4/PHIP/RNF34/COPS5/MTCH1/BIRC2/SYVN1/P4HB/DAD1/DEDD2/SLC23A2/DNMT1/VHL/SYK/CDKN1B/CTSH/CALR/HMOX1/HDAC3/FOXO3/PTMA/ADAM17/SDF2L1/TMEM14A/DUS2/NCKAP1L/SFPQ/MAP2K7/STK17B/IRF5/NAA38/PDIA3/EVI2B/AHI1/C1QBP/SLC9A3R1/PSMG2/ITGA4/CTSZ/ENO1/SUPV3L1/TPT1/CFL1/TCP1/CSNK2A1/DDIT4/EEF1E1/TCTN3/ANP32E…
GO:0032233	positive regulation of actin filament bundle assembly	15	-0.72545	-1.93155	0.00109759	0.0323002	556	tags=60%, list=13%, signal=52%	SWAP70/MTSS1/PAK1/CD47/PFN1/LIMK1/RGCC/PLEK/S100A10
GO:0048525	negative regulation of viral process	39	0.550277	1.83737	0.00111651	0.0325075	205	tags=26%, list=5%, signal=25%	STAT1/IFITM1/OAS1/IFIH1/IFITM2/OAS2/APOBEC3C/ISG15/ISG20/LY6E
GO:0046034	ATP metabolic process	124	-0.390656	-1.66198	0.0011322	0.0326174	992	tags=34%, list=24%, signal=27%	ATP5PD/STOML2/UQCRH/ATP5PO/ATP5IF1/DGUOK/PARK7/NDUFV2/NDUFA9/PKM/NDUFA2/UQCRC2/ATP5F1C/CBFA2T3/COX5A/ANTKMT/CYC1/NUDT5/ATP5MG/PPIF/NDUFA10/COX6A1/DNM1L/GPI/LDHA/TGFB1/DMAC2L/PGK1/UQCRB/PGAM1/DNAJC15/ENO1/CHCHD10/NDUFS8/DDIT4/ATP5F1A/TPI1/CLPX/HSPA8/GAPDH/HSPA1B/HSPA1A
GO:0090169	regulation of spindle assembly	18	-0.670057	-1.91137	0.00122181	0.0347922	3	tags=11%, list=0%, signal=11%	HSPA1B/HSPA1A
GO:0090287	regulation of cellular response to growth factor stimulus	50	-0.51128	-1.82066	0.00123816	0.0347922	513	tags=28%, list=12%, signal=25%	TOB1/HGS/TGFB1/C20orf27/ADAM17/RNF111/LDLRAD4/STRAP/HHEX/ZEB2/RUNX2/HSP90AB1/PTPN1/HSPA1A
GO:0071383	cellular response to steroid hormone stimulus	68	-0.458313	-1.74006	0.00125019	0.0347922	578	tags=26%, list=14%, signal=23%	TMF1/PHB2/DDRGK1/RAN/PAK1/ATP2B1/CALR/FOXO3/CNOT2/FKBP4/DDIT4/ATP5F1A/DDX5/HSPA8/ZFP36/ATP1A1/HSPA1B/HSPA1A
GO:0040011	locomotion	347	-0.290298	-1.41086	0.00125854	0.0347922	659	tags=26%, list=16%, signal=24%	MTA2/GPR18/VASP/BRK1/NR4A1/CD81/LYST/RHOG/PREX1/SLIRP/ARF4/ELMO1/TMF1/MIEN1/SWAP70/MAP2K3/DNM1L/DNAAF2/GPI/PHB2/DDRGK1/CFAP20/PAK1/TGFB1/EMB/SRGAP2/MACF1/ARHGDIB/SYK/CTSH/CALR/HMOX1/CD47/RIPOR2/FOXO3/ADAM17/NCKAP1L/ARF6/DUSP10/LCP1/C1QBP/PFN1/SLC9A3R1/ABI3/CYSLTR1/YTHDF3/DIAPH1/LPXN/ITGA4/CLASP2/RHOQ/CD99/ELP5/PLEKHO1/CFL1/MRTFA/DDIT4/ATP5F1A/HDAC9/GTPBP4/LDLRAD4/ITGB7/SEMA7A/ARPC5L/RAF1/IER2/IQG…
GO:0009888	tissue development	310	-0.305481	-1.46	0.00129789	0.0355211	542	tags=21%, list=13%, signal=20%	NME2/GPI/IKZF1/PHB2/MTSS1/DDRGK1/KDM5B/PAK1/TGFB1/ATP2B1/TBL1XR1/PGK1/HSBP1/TAGLN2/CDKN1B/CTSH/CALR/MEF2A/RIPOR2/TCIRG1/ADAM17/PRKACB/DUSP10/AHI1/PFN1/HNRNPAB/SLC9A3R1/PPP2CA/ITGA4/CLASP2/CTSZ/TPT1/MRTFA/HDAC9/KLF10/UGCG/LDLRAD4/ZDHHC21/ATF4/SEMA7A/ID3/PLAAT3/IQGAP1/ASB2/DDX5/ACTB/TXNIP/SLC4A7/KLF2/SEMA4D/RUNX2/ARID5B/ZFP36/DUSP1/TUBB/RGCC/MYADM/CD24/DAAM1/ANXA4/LMNA/DUSP4/ACTG1/JUN/FOS/CRIP1
GO:0031112	positive regulation of microtubule polymerization or depolymerization	16	-0.708278	-1.92111	0.00138161	0.0370711	3	tags=25%, list=0%, signal=25%	PAK1/CDKN1B/HSPA1B/HSPA1A
GO:0031116	positive regulation of microtubule polymerization	16	-0.708278	-1.92111	0.00138161	0.0370711	3	tags=25%, list=0%, signal=25%	PAK1/CDKN1B/HSPA1B/HSPA1A
GO:0050792	regulation of viral process	71	0.473992	1.8102	0.00140697	0.0373851	205	tags=18%, list=5%, signal=18%	STAT1/IFITM1/LGALS9/TRIM22/OAS1/IFIH1/HLA-DRB1/IFITM2/OAS2/APOBEC3C/ISG15/ISG20/LY6E
GO:0071347	cellular response to interleukin-1	23	0.631796	1.90559	0.00144428	0.0380073	468	tags=30%, list=11%, signal=27%	GBP2/GBP1/CD40/MYC/KMO/ZNF675/TNIP2
GO:0034612	response to tumor necrosis factor	78	0.447965	1.7406	0.00147667	0.0384896	368	tags=27%, list=9%, signal=25%	STAT1/GBP2/GBP1/NFKBIA/ZFP36L2/CYBA/CASP4/BIRC3/AIM2/LAPTM5/CASP1/CD40/GSTP1/CD70/ZFP36L1/IGBP1/NUB1/YTHDC2/ZNF675/NFE2L2/ADAM10
GO:0097190	apoptotic signaling pathway	209	-0.3309	-1.51147	0.00154587	0.0399133	636	tags=22%, list=15%, signal=20%	CD27/SNW1/GNAI3/NMT1/SLC25A6/DNAJA1/PPIF/DNM1L/SELENOS/PHIP/RNF34/TGFB1/SYVN1/P4HB/DEDD2/CTSH/HMOX1/FOXO3/TMEM14A/SFPQ/PDIA3/SLC9A3R1/ENO1/CHCHD10/TPT1/CSNK2A1/DDIT4/EEF1E1/CASP8AP2/ATF4/RAF1/DDX5/MCL1/CTSC/SLC25A5/HMGB2/HSPB1/IVNS1ABP/PTPN1/TNFRSF1B/CD24/LMNA/PPP1R15A/CRIP1/HSPA1B/HSPA1A
GO:0002532	production of molecular mediator involved in inflammatory response	25	0.617927	1.89189	0.00157294	0.0402327	452	tags=36%, list=11%, signal=32%	GBP5/ALOX5AP/NCF1/BTK/APPL1/STAT3/GPSM3/ALOX5/LYN
GO:0043067	regulation of programmed cell death	440	-0.28005	-1.39447	0.00161271	0.0408679	595	tags=21%, list=14%, signal=20%	ARF4/SLC25A6/VDAC1/CTSD/DNAJA1/TMF1/PPIF/SERPINB9/MIEN1/HSP90B1/DNM1L/NME2/SELENOS/BABAM2/GPI/PHB2/DDRGK1/ING4/PHIP/RNF34/COPS5/MTCH1/BIRC2/SYVN1/P4HB/DAD1/DEDD2/DNMT1/VHL/SYK/CDKN1B/CTSH/CALR/HMOX1/HDAC3/FOXO3/PTMA/ADAM17/SDF2L1/TMEM14A/NCKAP1L/SFPQ/MAP2K7/STK17B/IRF5/NAA38/PDIA3/EVI2B/AHI1/C1QBP/SLC9A3R1/PSMG2/ITGA4/ENO1/SUPV3L1/TPT1/CFL1/TCP1/CSNK2A1/EEF1E1/TCTN3/ANP32E/ATF4/ID3/RAF1/TXNIP/HIG…
GO:0031110	regulation of microtubule polymerization or depolymerization	26	-0.592039	-1.86066	0.00169812	0.0422677	244	tags=23%, list=6%, signal=22%	PAK1/CDKN1B/CLASP2/FKBP4/HSPA1B/HSPA1A
GO:0035967	cellular response to topologically incorrect protein	60	-0.487291	-1.8051	0.00169883	0.0422677	155	tags=25%, list=4%, signal=24%	SELENOS/DDRGK1/DERL2/COPS5/SDF2L1/RNF126/ATF4/RHBDD2/HSPA8/DERL3/PTPN1/PPP1R15A/HSPD1/HSPA1B/HSPA1A
GO:0097435	supramolecular fiber organization	186	-0.338825	-1.52413	0.00175764	0.0429499	647	tags=24%, list=16%, signal=21%	VASP/BRK1/RHOG/PREX1/MTPN/ELMO1/SWAP70/HSP90B1/ARPC1B/MTSS1/PAK1/ARPC4/CAPZB/CDC42EP3/CDKN1B/CD47/MEF2A/NCKAP1L/ARF6/LCP1/PFN1/TWF2/DIAPH1/CLASP2/FKBP4/LIMK1/CFL1/ZYX/ARPC5L/ARPC5/TTC17/HSPA8/MYO1F/ARHGAP25/ARPC2/RGCC/TPM4/GSN/HSP90AB1/MYADM/PLEK/S100A10/ACTG1/HSPA1B/HSPA1A
GO:0060548	negative regulation of cell death	300	-0.30319	-1.44345	0.00174321	0.0429499	595	tags=22%, list=14%, signal=20%	CD27/NR4A1/GNAI3/ARF4/SLC25A6/VDAC1/DNAJA1/TMF1/PPIF/SERPINB9/MIEN1/HSP90B1/NME2/SELENOS/BABAM2/GPI/PHB2/DDRGK1/PHIP/RNF34/COPS5/BIRC2/SYVN1/DAD1/SLC23A2/DNMT1/VHL/CDKN1B/CTSH/HMOX1/HDAC3/PTMA/TMEM14A/DUS2/NCKAP1L/NAA38/EVI2B/AHI1/PSMG2/ENO1/SUPV3L1/TPT1/CFL1/CSNK2A1/ATF4/RAF1/HIGD1A/MCL1/SLC25A5/TXN/SEMA4D/HMGB2/UCP2/HSPB1/IVNS1ABP/HSP90AB1/PTPN1/TNFRSF1B/IL27RA/ANXA4/LMNA/HSPD1/JUN/HSPA1B/HSPA1A
