# Supplementary material for: The multi-organ landscape of B cells highlights dysregulated memory B cell responses in Crohn's disease
Source: Natl Sci Rev. 2025 Jan 10;12(4):nwaf009. doi: 10.1093/nsr/nwaf009 (PMC11951101; doi:10.1093/nsr/nwaf009)
Supplement: nwaf009_Supplemental_Files [file nwaf009_supplemental_files.zip › Table_S3_Antibody.xlsx]

## Sheet: Sheet1
Antibodies	Source	Clone	Cat
PE/Cy7 anti-human CD45	BD Biosciences	HI30	Cat# 557748
FITC anti-human CD19	Biolegend	HIB19	Cat# 302206
PE anti-human CD3	Biolegend	HIT3a	Cat# 300308
BV421 anti-human CD27	Biolegend	O323	Cat# 302824
APC anti-human IgD	BD Biosciences	IA6-2	Cat# 561303
BV605 anti-human CD38	BD Biosciences	HB7	Cat# 562666
eFluor® 450 anti-mouse/human Ki67	eBioscience	SolA15	Cat# 48-5698-82
BUV395 anti-human FCRL4	BD Biosciences	A1	Cat# 747554
BUV805 anti-human FCRL5	BD Biosciences	509F6	Cat# 749599
BV786 anti-human CD11c	BD Biosciences	B-ly6	Cat# 568220
BV510 anti-human CD184 (CXCR4)	Biolegend	12G5	Cat# 306536
Alexa Fluor® 700 anti-human CD29	Biolegend	TS2/16	Cat# 303020
PerCP/Cyanine5.5 anti-human CD21	Biolegend	Bu32	Cat# 354908
PE anti-human CD69	Biolegend	FN50	Cat# 310906
TotalSeq™-C0251 anti-human Hashtag 1 Antibody	Biolegend	LNH-94; 2M2	Cat# 394661
TotalSeq™-C0252 anti-human Hashtag 2 Antibody	Biolegend	LNH-94; 2M2	Cat# 394663
TotalSeq™-C0253 anti-human Hashtag 3 Antibody	Biolegend	LNH-94; 2M2	Cat# 394665
TotalSeq™-C0254 anti-human Hashtag 4 Antibody	Biolegend	LNH-94; 2M2	Cat# 394667
TotalSeq™-C0255 anti-human Hashtag 5 Antibody	Biolegend	LNH-94; 2M2	Cat# 394669
TotalSeq™-C0256 anti-human Hashtag 6 Antibody	Biolegend	LNH-94; 2M2	Cat# 394671
TotalSeq™-C0257 anti-human Hashtag 7 Antibody	Biolegend	LNH-94; 2M2	Cat# 394673
TotalSeq™-C0258 anti-human Hashtag 8 Antibody	Biolegend	LNH-94; 2M2	Cat# 394675
TotalSeq™-C0259 anti-human Hashtag 9 Antibody	Biolegend	LNH-94; 2M2	Cat# 394677
TotalSeq™-C0260 anti-human Hashtag 10 Antibody	Biolegend	LNH-94; 2M2	Cat# 394679
Fixable Viability Dye eFluor™ 780	eBioscience		Cat# 65-0865-14
