# Supplementary material for: The multi-organ landscape of B cells highlights dysregulated memory B cell responses in Crohn's disease
Source: Natl Sci Rev. 2025 Jan 10;12(4):nwaf009. doi: 10.1093/nsr/nwaf009 (PMC11951101; doi:10.1093/nsr/nwaf009)
Supplement: nwaf009_Supplemental_Files [file nwaf009_supplemental_files.zip › Table_S4_Signature_Geneset.xlsx]

## Sheet: Sheet1
Table S4. List of genes for signature score analysis
S phase	G2M phase	Cell cycle	Light zone (LZ)	Dark zone (DZ)	Type 1 interferon	Type 2 interferon
MCM5	HMGB2	MCM5	EGR2	PIF1	ADAR	ACOD1
PCNA	CDK1	PCNA	CCND2	OTUB2	AZI2	ACTG1
TYMS	NUSAP1	TYMS	EGR1	PSRC1	CACTIN	ACTR2
FEN1	UBE2C	FEN1	PLSCR1	LRRC49	CDC37	ACTR3
MCM7	BIRC5	MCM7	SOCS3	CCNB2	CH25H	ADAMTS13
MCM4	TPX2	MCM4	LIFR	MND1	CNOT7	AIF1
RRM1	TOP2A	RRM1	IL4I1	LGR5	DCST1	AQP4
UNG	NDC80	UNG	BCL2A1	ADHFE1	EIF4E2	ARG1
GINS2	CKS2	GINS2	CCR6	PAFAH1B3	FADD	ASS1
MCM6	NUF2	MCM6	CD83	HMMR	GIGYF2	CALM1
CDCA7	CKS1B	CDCA7	HHEX	TIFA	HDAC4	CAMK2A
DTL	MKI67	DTL	S1PR3	RELN	IFI27	CASP1
PRIM1	TMPO	PRIM1	DOCK10	SELENOP	IFIH1	CCL1
UHRF1	CENPF	UHRF1	HIVEP3	CDKN3	IFIT1	CCL11
CENPU	TACC3	CENPU	SAMSN1	GCNT3	IFITM1	CCL13
HELLS	PIMREG	HELLS	MYC	CDC20	IFITM2	CCL14
RFC2	SMC4	RFC2	IRF4	UBE2C	IFITM3	CCL15
POLR1B	CCNB2	POLR1B	GIMAP4	SERINC5	IFNA1	CCL16
NASP	CKAP2L	NASP	GPR183	CENPA	IFNA10	CCL17
RAD51AP1	CKAP2	RAD51AP1	CD69	CCNB1	IFNA13	CCL18
GMNN	AURKB	GMNN	PTGER4	GCSAM	IFNA14	CCL19
WDR76	BUB1	WDR76	MARCKS	PLK1	IFNA16	CCL2
SLBP	KIF11	SLBP	FSCN1	CENPF	IFNA17	CCL20
CCNE2	ANP32E	CCNE2	IER2	TGFA	IFNA2	CCL21
UBR7	TUBB4B	UBR7	SNN	TPX2	IFNA21	CCL22
POLD3	GTSE1	POLD3	BHLHE40	DEPDC1B	IFNA4	CCL23
MSH2	KIF20B	MSH2	NFKBIA	GPD1L	IFNA5	CCL24
ATAD2	HJURP	ATAD2	SLPI	POLH	IFNA6	CCL25
RAD51	CDCA3	RAD51	IFI30	CEP55	IFNA7	CCL26
RRM2	JPT1	RRM2	PUS7	NEK2	IFNA8	CCL3
CDC45	CDC20	CDC45	MATR3	ZNF483	IFNAR1	CCL3L1
CDC6	TTK	CDC6	FAM55B	LMO4	IFNAR2	CCL3L3
EXO1	CDC25C	EXO1	CD86	C17orf58	IFNB1	CCL4
TIPIN	KIF2C	TIPIN	RAPGEF4	GAS2L3	IFNE	CCL5
DSCC1	RANGAP1	DSCC1	RILPL2	PTGR1	IFNK	CCL7
BLM	NCAPD2	BLM	GADD45G	ASPM	IFNW1	CCL8
CASP8AP2	DLGAP5	CASP8AP2	CFP	RNF125	IKBKE	CD47
USP1	CDCA2	USP1	SLAMF1	CXCR4	IRAK1	CD58
CLSPN	CDCA8	CLSPN	TYMS	KIF20A	IRF3	CDC37
POLA1	ECT2	POLA1	CD40	KIF2C	IRF7	CDC42
CHAF1B	KIF23	CHAF1B	MDN1	RABGAP1L	ISG15	CDC42EP2
MRPL36	HMMR	MRPL36		BUB1	JAK1	CDC42EP4
E2F8	AURKA	E2F8		NEBL	LSM14A	CLDN1
	PSRC1	HMGB2		LIG4	MAVS	CX3CL1
	ANLN	CDK1		NEIL1	METTL3	DAPK1
	LBR	NUSAP1		PDE2A	MIR21	DAPK3
	CKAP5	UBE2C		EHF	MMP12	EDN1
	CENPE	BIRC5		RACGAP1	MUL1	EPRS1
	CTCF	TPX2		CDCA8	MX1	FASLG
	NEK2	TOP2A		CDC14B	MYD88	FLNB
	G2E3	NDC80		CDC25C	NLRC5	GAPDH
	GAS2L3	CKS2		LIPC	OAS1	GBP1
	CBX5	NUF2		MPRIP	OAS2	GBP2
	CENPA	CKS1B		AURKA	OAS3	GBP3
		MKI67		GPSM2	PTPN1	GBP4
		TMPO		SPDYA	PTPN11	GBP5
		CENPF		AKAP12	PTPN2	GBP6
		TACC3		KIF22	PTPN6	GBP7
		PIMREG		BIRC5	RBM47	GSN
		SMC4		PFN2	RNF185	HCK
		CCNB2		DDX19A	SAMHD1	HLA-DPA1
		CKAP2L			SETD2	HPX
		CKAP2			SHFL	IFNG
		AURKB			SHMT2	IFNGR1
		BUB1			SIN3A	IFNGR2
		KIF11			SMPD1	IL12B
		ANP32E			SP100	IL12RB1
		TUBB4B			STAT1	IRF1
		GTSE1			STAT2	IRF8
		KIF20B			STING1	IRGM
		HJURP			TANK	JAK1
		CDCA3			TBK1	JAK2
		JPT1			TBKBP1	KIF5B
		CDC20			TRAF3	LGALS9
		TTK			TREX1	MED1
		CDC25C			TRIM41	MRC1
		KIF2C			TRIM56	MYO1C
		RANGAP1			TRIM6	NLRC5
		NCAPD2			TRIM65	NOS2
		DLGAP5			TTLL12	NR1H2
		CDCA2			TYK2	NR1H3
		CDCA8			UBE2K	OTOP1
		ECT2			USP18	PARP14
		KIF23			USP27X	PARP9
		HMMR			USP29	PDE12
		AURKA			WNT5A	PPARG
		PSRC1			YTHDF2	PTPN2
		ANLN			YTHDF3	RAB20
		LBR			ZBP1	RAB43
		CKAP5				RAB7B
		CENPE				RAF1
		CTCF				RPL13A
		NEK2				RPS6KB1
		G2E3				SIRPA
		GAS2L3				SLC26A6
		CBX5				SP100
		CENPA				STAT1
						STX4
						STX8
						STXBP1
						STXBP3
						STXBP4
						SYNCRIP
						TDGF1
						TLR2
						TLR3
						TLR4
						TNF
						TP53
						TXK
						TYK2
						VAMP3
						VIM
						VPS26B
						WAS
						WNT5A
						XCL1
						XCL2
						ZYX
