# Supplementary material for: The multi-organ landscape of B cells highlights dysregulated memory B cell responses in Crohn's disease
Source: Natl Sci Rev. 2025 Jan 10;12(4):nwaf009. doi: 10.1093/nsr/nwaf009 (PMC11951101; doi:10.1093/nsr/nwaf009)
Supplement: nwaf009_Supplemental_Files [file nwaf009_supplemental_files.zip › Table_S5_SCENIC_Regulon_AUC.xlsx]

## Sheet: GCBC
Group	Tissue	Cluster	AHR	ARID3A	ARNTL2	ASCL2	ATF1	ATF3	ATF7	BCLAF1	BHLHE40	BHLHE41	BRCA1	CEBPA	CEBPB	CEBPD	CEBPG	CREM	CTCF	CUX1	DBP	DDIT3	E2F1	E2F2	E2F7	E2F8	EGR1	EGR2	EHF	ELF1	ELF2	ELF4	ELK1	ELK3	ELK4	ERF	ETS1	ETS2	ETV2	ETV4	ETV5	ETV7	FLI1	FOS	FOSL1	FOSL2	FOXC1	FOXM1	FOXP4
Non-IBD	Colon	0	0.0225733	0.0114311	0.00398338	0.0105705	0.0130366	0.02737	0.0346682	0.0383673	0.0181134	0.0275932	0.0274384	0.000697004	0.000943859	0.0171497	0.00723634	0.073429	0.0160611	0.0218145	0.0178899	0.00551915	0.00867503	0.0185267	0.010387	0.0246585	0.0229139	0.0478531	0.00147469	0.0547905	0.0165227	0.0219917	0.0242079	0.0341263	0.0162665	0.0143996	0.0417862	0.00895872	0.00674857	0.00373315	0.011994	0.0158818	0.0184166	0.0625928	0.0102568	0.0189243	0.0017094	0.0144003	0.00992185
Non-IBD	Colon	1	0.00191131	0.0206457	0	0.0159701	0.00771133	0.0355993	0.0357628	0.0347141	0.0233671	0.0272667	0.0462799	0	0	0.00754211	0.0103255	0.0423621	0.0116241	0.0217295	0.012326	0.00235425	0.014871	0.0437743	0.0321621	0.0420285	0.0121956	0.0250773	0	0.0472967	0.0101557	0.0127468	0.0157096	0.0213891	0.0054909	0.00454331	0.0250693	0.00470237	0.00515407	0.00876656	0.0108517	0.00281176	0.0110755	0.051952	0.00987058	0.000229857	0.00331295	0.01693	0.00551551
Non-IBD	Colon	2	0.0228084	0.0191308	0.00805039	0.00568375	0.0125911	0.0302413	0.0158366	0.0396575	0.0102786	0.0205615	0.0303185	0.00271396	0	0.00913487	0.0159437	0.0496549	0.0249964	0.0408767	0.0123622	0.0215888	0.0145503	0.0187161	0.0159095	0.0266976	0.0180381	0.0354566	0.000807	0.0598803	0.0220438	0.0216287	0.0241965	0.0369675	0.00946219	0.0165357	0.0609388	0.0061992	0.00828907	0.00329596	0.0112293	0.0103126	0.01668	0.0709757	0.00775751	0.0159401	0.00109778	0.00924652	0.0175052
Non-IBD	Colon	3	0	0.00807708	0	0.000586909	0.0049647	0.0220353	0	0.0316437	0	0.0203647	0.0567764	0	0	0	0	0.0306622	0.0155152	0.0744139	0.0131322	0	0.00694835	0.0640065	0.0432407	0.0566713	0.0139427	0.0279164	0	0.0523471	0.00721605	0.00750728	0.0161456	0.0155156	0.000877789	0.00642531	0.0231136	0.00565925	0.00327271	0	0.0119378	0.000696568	0.00648027	0.0442799	0.0086889	0.000299814	0.00125461	0.0169385	0
Non-IBD	Colon	4	0	0.0327472	0	0	0.00823989	0.0275866	0.0318917	0.0432169	0.00392065	0.0356864	0.0306723	0	0	0	0.00362051	0.0765439	0.0185706	0.0265036	0.0179994	0	0.00162267	0.0311991	0.0161603	0.0333405	0.00890814	0.0635495	0	0.0676752	0.0135267	0.0139417	0.0156382	0.0295815	0.0120484	0.0060636	0.0119598	0.00844201	0.00304201	0	0.0117817	0.00135066	0.0129363	0.10757	0.00965669	0.0223661	0.00980162	0.054791	0.00185671
Non-IBD	TI	0	0.0174478	0.0101989	0.00671711	0.00429263	0.00745798	0.0298031	0.0586252	0.0384776	0.0259159	0.025244	0.0274058	0.00178331	0.0023432	0.0109204	0.00936903	0.0676742	0.0169175	0.0307294	0.0118655	0.0102272	0.0156292	0.0154301	0.0109815	0.0240323	0.019563	0.0441997	0.0019691	0.0558124	0.0168745	0.0207056	0.0218988	0.0306365	0.0103815	0.0109953	0.037405	0.0073644	0.00722742	0.00377536	0.0117982	0.0150919	0.0162811	0.0528523	0.0101691	0.0140096	0.00475602	0.00892477	0.00876844
Non-IBD	TI	1	0.0155762	0.00979368	0.00212318	0.0026915	0.00420069	0.0262798	0.0350698	0.0355705	0.0106366	0.0155683	0.0478594	0.000824054	0.0035236	0.00644306	0.00682308	0.0382266	0.0136706	0.0149701	0.00942677	0.00593618	0.0182133	0.0425417	0.0200729	0.0416938	0.0115989	0.0228361	0.00024532	0.0469504	0.00997819	0.0122113	0.0175678	0.0194845	0.00499851	0.00695996	0.0265768	0.00549972	0.00489037	0.00161008	0.00999036	0.00170828	0.00863449	0.0352328	0.00975661	0.00816087	0.00348119	0.0148794	0.0036622
Non-IBD	TI	2	0.019052	0.0125366	0.00187179	0.00415918	0.0127031	0.0286226	0.0447614	0.0392835	0.0124128	0.0160055	0.0281399	0.00182205	0.00186214	0.0140226	0.00828118	0.0536823	0.0162823	0.0356165	0.0121936	0.00977168	0.0193854	0.0198241	0.0126915	0.0268983	0.0171391	0.0327839	0.00439753	0.0603528	0.0200372	0.021835	0.0226258	0.0296894	0.014652	0.0121471	0.0371375	0.00809787	0.00671098	0.00370553	0.0125059	0.00713338	0.0151947	0.0519405	0.00967695	0.00861724	0.00489195	0.0141369	0.0118042
Non-IBD	TI	3	0.00680165	0.00894473	0.00212391	0.000496902	0.00333833	0.0273898	0.0262726	0.0388809	0.00395715	0.0150793	0.0626195	0.000645329	0.00177315	0.00197283	0.00341809	0.0436765	0.0159201	0.0229604	0.0078298	0.00321	0.00914777	0.0713738	0.0394654	0.0636183	0.0123189	0.0266303	0.000688952	0.055933	0.00617911	0.0144011	0.0172308	0.0157479	0.002545	0.00463478	0.0234328	0.00400333	0.00218896	0.00137673	0.0100304	0.00377518	0.00641331	0.0382513	0.00619436	0.00573472	0.00133572	0.0363703	0.00101435
Non-IBD	TI	4	0.0112878	0.0170721	0.00240153	0.00217342	0.00885567	0.0266215	0.0440658	0.0381119	0.0135309	0.0202915	0.0423059	0.00110684	0.00386907	0.00602058	0.00728508	0.0456924	0.0180869	0.0321468	0.0104807	0.00805592	0.0128876	0.0456896	0.0239352	0.0461535	0.0141303	0.0228843	4.07747e-06	0.0578516	0.0114355	0.0162161	0.018853	0.0245896	0.00368973	0.00793117	0.0268686	0.00459348	0.00375571	0.00194541	0.0103183	0.00338158	0.0118379	0.0422548	0.00680283	0.00621615	0.00303824	0.0858124	0.00293772
CD	Colon	0	0.0152528	0.0101886	0.00386215	0.0102466	0.00965793	0.0283781	0.0549257	0.0424736	0.0146993	0.0241776	0.0264684	0.00139401	0.00353273	0.0105456	0.00944268	0.0954298	0.0168538	0.0211705	0.0117602	0.0125872	0.0139551	0.0158349	0.0107267	0.024964	0.0249251	0.0490783	0.00036406	0.0660271	0.0174919	0.0222284	0.0227374	0.0339251	0.0125192	0.010271	0.0403156	0.0086238	0.00689883	0.00456828	0.0122906	0.0128958	0.0179807	0.0572864	0.00883741	0.0173464	0.0046998	0.00867595	0.0106294
CD	Colon	1	0.00486283	0.0336576	0.00192038	0.0035844	0.00403153	0.0277792	0.0480861	0.0315062	0.0459751	0.0528363	0.0458423	0.0045011	0.00569735	0.00766175	0.00602137	0.0392949	0.0114758	0.00186564	0.0111409	0.00156614	0.00689496	0.039385	0.0183686	0.0381189	0.011895	0.0214032	0.00679515	0.0398382	0.00878306	0.0127221	0.0162121	0.0200591	0.00406892	0.00756665	0.0258653	0.00571297	0.00569652	0.0127017	0.010892	0.00236089	0.0118981	0.0245792	0.0161505	0.00812779	0.0028924	0.0137153	0.00306497
CD	Colon	2	0.00212368	0.0108095	0	0.00532851	0.0118879	0.0228699	0.0350832	0.0414763	0.0105988	0.0332852	0.0327776	0.000838583	0	0.00958691	0.0288909	0.0531948	0.0112487	0.0428814	0.0153818	0.0133064	0.0157534	0.0243199	0.0168999	0.03031	0.0173406	0.0312807	0	0.0687966	0.0224708	0.0241776	0.0228688	0.0337208	0.00968164	0.0141977	0.0489	0.00576665	0.00761754	0.00378865	0.0157678	0.00493969	0.0202033	0.0648551	0.00723266	0.0125322	0.00156172	0.00801903	0.00524246
CD	Colon	3	0.00516332	0.0392577	0.00101596	0.0103589	0.00583797	0.0444311	0.0264086	0.0424424	0.0555232	0.0528313	0.0587298	0.000281832	0.00225541	0.00718623	0.00620026	0.0588945	0.0172542	0.0142889	0.00806589	0.00262123	0.00920235	0.06717	0.0370785	0.058242	0.0135468	0.0381913	0	0.0552084	0.0102946	0.0142197	0.0174948	0.0223829	0.00388295	0.00762853	0.0337072	0.00415236	0.00334595	0.00713558	0.011605	0.00520321	0.0123358	0.0613883	0.00910467	0.00241676	0.000477296	0.0324669	0.00902236
CD	Colon	4	0	0.0447726	0.00282287	0.0101782	0.009146	0.0412271	0.0377288	0.0394921	0.0485441	0.0478041	0.0384041	0.00134173	0.00506852	0.00573091	0.00284427	0.0651014	0.0153727	0.00521577	0.0123968	0.00518785	0.0110952	0.0412658	0.021227	0.0411393	0.016645	0.0394089	0.00349134	0.0600773	0.012646	0.016798	0.0188009	0.0301916	0.00270652	0.00883014	0.0317723	0.0127938	0.00346406	0.00583305	0.0113736	0.00598454	0.0169349	0.0458805	0.00870407	0.00716556	0.0018231	0.0602871	0.00606767
CD	TI	0	0.0161025	0.00983317	0.00526529	0.00502654	0.00788487	0.0285142	0.0495423	0.0372864	0.0164229	0.0251364	0.026171	0.00130192	0.00243164	0.0109344	0.00848718	0.082104	0.0156383	0.029104	0.0111142	0.00889411	0.0124562	0.0145955	0.00945948	0.0236797	0.0183326	0.0495163	0.00052515	0.0624201	0.014922	0.0205736	0.0224776	0.0304228	0.0100369	0.0113797	0.0385785	0.00662367	0.00606774	0.00363832	0.0108834	0.0121472	0.0154433	0.0471327	0.00872884	0.0110518	0.00515497	0.00471212	0.00759253
CD	TI	1	0.00577642	0.00794917	0.00113902	0.00302096	0.00510514	0.0227736	0.0281255	0.0351894	0.00720351	0.015993	0.0516051	0.00172001	0.00172775	0.0064492	0.00380415	0.0450335	0.0133902	0.0145058	0.00921744	0.0062951	0.00949345	0.0495858	0.0224464	0.0465941	0.0116714	0.0287733	0.00172326	0.0543999	0.00816633	0.0132902	0.0177869	0.0198285	0.00455201	0.00682971	0.0296389	0.00493275	0.00481846	0.00177774	0.0106352	0.0039316	0.00907922	0.0274825	0.00768567	0.00515474	0.00222361	0.0133118	0.00232622
CD	TI	2	0.0124333	0.0105124	0.00212105	0.00229983	0.00809902	0.0282066	0.0419053	0.0366877	0.0111623	0.0157059	0.0296815	0.000727841	0.0017967	0.0127895	0.00832559	0.0611254	0.0164034	0.024601	0.0111455	0.00906464	0.015357	0.021165	0.0131293	0.0274594	0.0169312	0.0340062	0.00202139	0.0653427	0.0161169	0.0214919	0.0240999	0.0304925	0.00896365	0.0109542	0.0367844	0.00691398	0.00512324	0.00317992	0.0144335	0.00714573	0.0156937	0.037878	0.00881327	0.00804696	0.00476464	0.011555	0.010587
CD	TI	3	0.00329573	0.00722566	0.0014878	0.00135552	0.00522121	0.0255698	0.0219178	0.0395736	0.00337944	0.0151724	0.0617104	0.000310748	0.00163676	0.00432684	0.00336159	0.0518906	0.0192846	0.0187817	0.00774939	0.00504544	0.00870793	0.0709188	0.038571	0.0639581	0.0132318	0.0370476	0.000137248	0.0607479	0.006957	0.0142469	0.0177482	0.0176599	0.00274756	0.00516394	0.0287922	0.00312649	0.00300887	0.000851028	0.0109552	0.00220463	0.00778406	0.0317982	0.00483712	0.00319488	0.000998868	0.0321121	0.00222481
CD	TI	4	0.00650371	0.0104914	0.0012009	0.00090004	0.00425512	0.0261278	0.0404924	0.0382605	0.00488738	0.0154555	0.0428143	0.000581294	0.000231181	0.00410041	0.00444968	0.0514161	0.0209197	0.0328278	0.00835671	0.0071655	0.00691856	0.0474233	0.0253457	0.0499028	0.0158761	0.0277794	0.000323964	0.0652306	0.00940159	0.01511	0.018299	0.024785	0.00424019	0.00778021	0.028773	0.00468234	0.00346615	0.000883452	0.00821249	0.00415392	0.011667	0.0297645	0.00453579	0.00787936	0.00202155	0.0882839	0.00137894
CD	Inflamed TI	0	0.0144399	0.0106174	0.00560704	0.00498649	0.00697555	0.0284354	0.0479232	0.0373875	0.0194895	0.0263848	0.0270696	0.00150988	0.00286846	0.0104959	0.00887576	0.0710215	0.0157842	0.0322905	0.0104624	0.0112562	0.0135781	0.0157439	0.0102406	0.0243829	0.0181457	0.0425373	0.00210681	0.0586487	0.0156506	0.0218132	0.021215	0.0346306	0.00944471	0.0127099	0.040377	0.00712108	0.00735194	0.00394603	0.0121826	0.01073	0.0154124	0.0426989	0.00941826	0.00977927	0.00342515	0.0077306	0.00727473
CD	Inflamed TI	1	0.00591382	0.00922244	0.00237669	0.00383379	0.00461143	0.026211	0.0279827	0.035528	0.00850087	0.0182607	0.0509658	0.00189931	0.00208563	0.00633905	0.00539924	0.041045	0.0135133	0.0199623	0.00903413	0.00485266	0.0107249	0.0484025	0.0223616	0.0453714	0.0122702	0.0237507	0.00113068	0.0508526	0.0089094	0.0137311	0.0168466	0.0197781	0.00372946	0.00645875	0.0316958	0.00512002	0.00421455	0.00342587	0.010496	0.00363443	0.00923243	0.0236664	0.00898135	0.00542714	0.00186425	0.0162597	0.00282768
CD	Inflamed TI	2	0.0156711	0.0102197	0.00402846	0.00279259	0.0072671	0.0258818	0.0528534	0.0365027	0.0103353	0.0171467	0.0298139	0.00150549	0.00311287	0.0112723	0.00850633	0.0568735	0.0157049	0.0188194	0.011221	0.0120336	0.016114	0.0199152	0.0127505	0.0268199	0.0162099	0.0327093	0.00206824	0.061696	0.0155521	0.0228825	0.0221036	0.0309957	0.00845962	0.0118129	0.0422728	0.00736136	0.0067195	0.00272413	0.0138061	0.00762631	0.0138909	0.0326388	0.0095428	0.0085952	0.00510561	0.0129745	0.00908402
CD	Inflamed TI	3	0.00583262	0.00917633	0.00162163	0.00293302	0.0042493	0.0272823	0.0266198	0.0395706	0.00737409	0.0173678	0.0640462	0.000235239	0.00193538	0.00410682	0.00459217	0.0452538	0.0172864	0.0259214	0.00853762	0.00472918	0.00844073	0.0733107	0.0394051	0.0653865	0.0117744	0.0317227	0.000384492	0.0566542	0.007609	0.0142894	0.0154713	0.0184502	0.00265802	0.0056638	0.0285318	0.00413	0.00260095	0.00216742	0.0109112	0.00172265	0.00698912	0.0278012	0.0052588	0.00255423	0.00112551	0.0397243	0.00201576
CD	Inflamed TI	4	0.00783414	0.0109557	0.000405206	0.000469562	0.00669328	0.0237251	0.0450572	0.0380646	0.0028325	0.0156582	0.0452716	0.000357312	0.000627693	0.0055813	0.00594556	0.0452333	0.020732	0.0413146	0.00919841	0.0070469	0.00906367	0.0507616	0.0277896	0.0520316	0.0145039	0.023478	3.58772e-05	0.0628164	0.0101404	0.0157546	0.0163892	0.024074	0.00415324	0.00808657	0.030701	0.00469892	0.00272595	0.00240624	0.00852938	0.00330725	0.010385	0.0265473	0.00474214	0.0044684	0.00188936	0.0902753	0.00225188
[truncated: 156 more columns]

## Sheet: PC
Group	Tissue	Cluster	ARX	ATF3	BACH1	BCL6	BRCA1	CHURC1	CLOCK	DLX2	E2F1	E2F2	E2F7	E2F8	EGR1	EHF	ELF1	ELF4	ELK1	ETV2	ETV4	ETV5	ETV7	FLI1	FOS	FOSL2	FOXJ2	FOXJ3	GABPA	HESX1	HEY2	HMGA1	HOXA3	HOXA7	HOXB3	HOXC4	ILF2	IRF6	IRF7	JUN	JUNB	KLF4	MAFB	MAFG	MYBL1	MYBL2	NFIA	NFIL3	NR3C1
Non-IBD	Colon	0	0.00790318	0.199883	0.0820898	0.00865694	0.0212687	0.00743875	0.00191091	0.00512089	0.00421946	0.0194697	0.00405104	0.00920506	0.0821615	0.000728869	0.00847912	0.0021958	0.00194511	0.00317776	0.01113	0.00394524	0.00868998	0.0562012	0.0593673	0.0048409	0.00115391	0.00233956	0.00450266	0.00297298	0.00389899	0.223238	0.0132283	0.00777418	0.000818615	0.00344735	0.119849	0.00836132	0.0670138	0.211588	0.177551	0.00340954	0.00358804	0.0111762	0.000795968	0.0385266	0.0113709	0.000762398	0.0573807
Non-IBD	Colon	1	0.00437886	0.0955646	0.0753989	0.00362487	0.0211366	0.00499423	0.00211406	0.00171066	0.00100716	0.0197264	0.00372573	0.00872068	0.0465707	0.000512288	0.0190339	0.00165755	0.0011258	0.000554989	0.0220961	0.00160383	0.00644519	0.0700868	0.0534274	0.00369911	0.000205533	0.0014773	0.0033056	0.00123686	0.00339038	0.254784	0.00480665	0.00640054	0.000133182	0.00143248	0.130813	0.0020442	0.0763857	0.126069	0.109653	0.00205496	0.00255618	0.00951178	0	0.0423198	0.00472049	0.000442637	0.0484747
Non-IBD	Colon	2	0	0.049964	0.0304775	0.000464957	0.0408657	0.00512332	0	0.000561693	0	0.0401323	0.00941968	0.0246662	0.0228682	0.00148658	0.00829395	0	0.000460536	0	0.0173438	0	0.000962823	0.0568574	0.0467829	0.00141983	0	0	0.00418094	0	0.0022385	0.560307	0.00163099	0.00240037	0	0.0021281	0.148389	0	0.0734386	0.0785689	0.0637898	0.00163267	0.000574175	0.00686426	0	0.14099	0.00282219	0	0.0258373
Non-IBD	Colon	3	0.00272943	0.195649	0.0885051	0.011283	0.0244731	0.00684891	0.00112688	0.00328334	0.00357255	0.0207804	0.00436294	0.00957618	0.0779007	0.00124325	0.00603999	0.00197967	0.000937914	0.00224261	0.0150266	0.00406458	0.00572966	0.0630408	0.0603225	0.00465789	0.000920527	0.00312956	0.00621097	0.00265976	0.00591346	0.253709	0.0179514	0.00642742	7.52617e-05	0.00234273	0.119741	0.00653253	0.0679206	0.216464	0.187169	0.00113003	0.00284552	0.010496	0.000800252	0.0295161	0.0126352	0.00119085	0.0894291
Non-IBD	TI	0	0.00715145	0.187855	0.0703647	0.0097703	0.0221596	0.00865217	0.00285562	0.00443337	0.00345717	0.0200109	0.00452	0.00936751	0.0935505	0.000603893	0.00580096	0.00294124	0.00222927	0.00353614	0.00876445	0.00388139	0.00975912	0.0561815	0.0589695	0.00443036	0.000655762	0.00291917	0.00489633	0.00344758	0.00406035	0.207259	0.013003	0.00790562	0.000969934	0.00350591	0.117215	0.00905195	0.0676234	0.213156	0.170651	0.00424415	0.00399884	0.0107503	0.000695104	0.0370294	0.0100773	0.000457992	0.058517
Non-IBD	TI	1	0.00349008	0.0980704	0.072999	0.00544273	0.0216805	0.0093029	0.00209744	0.00132529	0.000992698	0.0194747	0.00396806	0.00945472	0.0500224	0.00172792	0.0100471	0.00415017	0.000894515	0.000998823	0.0189697	0.00290471	0.00812569	0.0640062	0.0538619	0.00327324	0.000713162	7.50697e-05	0.00518751	0.00102678	0.00480264	0.237661	0.011537	0.00786889	0.000850264	0.00198234	0.122242	0.00971639	0.0735781	0.138627	0.11637	0.0021214	0.00201526	0.00943207	0.000624264	0.038875	0.0069867	5.26805e-06	0.0484674
Non-IBD	TI	2	0	0.0503745	0.0366718	0.000291248	0.0492191	0.00326661	0	0	0	0.0461502	0.0117876	0.0313624	0.030399	0.00817618	0	0	0	0	0	0.00389009	0.00550892	0.0542049	0.047877	5.09684e-05	0	0.0142393	0.0027429	0	0.00270198	0.550422	0.0189348	0.00776419	0	0	0.136563	0	0.0702193	0.0893033	0.0691125	0.00914491	0.004609	0.00241493	0	0.125757	0.0077421	0	0.039921
Non-IBD	TI	3	0.00299065	0.168111	0.0707398	0.0107359	0.0244353	0.00730456	0.00410745	0.00260731	0.00083011	0.0202029	0.00529128	0.00927981	0.0784528	0	0.00277328	0.00186185	0.00261663	0.00160101	0.00873059	0.00226183	0.00768098	0.0607181	0.0593667	0.00460627	0.0006446	0.00345911	0.00709613	0.00234042	0.00611659	0.233894	0.0168196	0.00781915	0.00025784	0.0029484	0.1167	0.00391707	0.0691084	0.203296	0.162762	0.00611736	0.00236296	0.00718198	0.000327297	0.0329266	0.0113725	0	0.0794372
Non-IBD	Blood	0	0.00197566	0.0402671	0.0226908	0.00349022	0.0188163	0.00671948	0.00158961	0.0018641	0.00327951	0.018059	0.00323189	0.00828087	0.0280514	0.000516833	0.00240758	0.000742827	0.000719866	0.000456319	0.00209576	0.00149017	0.00417861	0.0718746	0.0519191	0.00229068	0.000568979	0.00188734	0.002935	0.0017943	0.00237005	0.258964	0.0100541	0.00353818	0.00114225	0.00181016	0.134965	0.00227238	0.0849568	0.0724994	0.0529063	0.00188424	0.0020551	0.00416729	9.46196e-05	0.0521037	0.00285736	0.000379319	0.0340994
Non-IBD	Blood	1	0.00101598	0.0238704	0.012293	0.00135575	0.0199367	0.00530765	0.0010739	0.000598741	0.000286824	0.0198468	0.00201737	0.00694881	0.0116917	0.000522545	0.001544	0.000761886	0.000370587	0.000319822	0.00117248	0.000463458	0.00231706	0.0775205	0.0517533	0.000967993	0	0.00057771	0.00125877	0.00077341	0.00127366	0.386271	0.00596838	0.00161258	0.000357388	0.000770341	0.144056	0.000577506	0.0875788	0.057703	0.0369032	0.00285692	0.000665577	0.00203013	0.00050833	0.069304	0.00218673	0.000139435	0.0321239
Non-IBD	Blood	2	0.00110432	0.0213566	0.00642655	0.00161934	0.0474737	0.00320058	0.000380443	0.00014881	0	0.0450182	0.0118245	0.0271319	0.00652213	0.00131881	0.000535747	0	4.01376e-05	0	0.00170553	0.000818118	0.00130403	0.0588993	0.0446232	0.000420649	0	0	0.000533827	0.000874028	0.000297642	0.630276	0.0022235	0.00079808	0	0.000861829	0.152505	0.00119712	0.0779317	0.0519617	0.0269857	0.00259743	0.00071829	0.00151373	5.41539e-05	0.153988	0.00124439	0.000705063	0.0100924
Non-IBD	Blood	3	0.00228816	0.0571044	0.0267894	0.00315663	0.0225818	0.00209592	0	0.0023935	0.00476609	0.0195923	0.00266347	0.00848612	0.0551636	0	0.00123231	0.000897911	0.00039365	0.000631141	0	0.00230921	0.00371569	0.0785217	0.0540383	0.00175353	0	0.00172425	0.00372589	0.00103835	0.00267104	0.282506	0.0196217	0.00135771	0.00116034	0.00199142	0.129942	0.00197584	0.0834432	0.0947724	0.0692622	0.00073241	0.00129574	0.00409193	0	0.0521287	0.00376255	0	0.0596742
CD	Colon	0	0.00663191	0.213107	0.0901786	0.00827324	0.0212471	0.00737439	0.00189777	0.00546189	0.00298596	0.0197463	0.00386332	0.00921524	0.105896	0.000647571	0.00815003	0.00206446	0.00218247	0.0029829	0.00851698	0.00343425	0.00860143	0.0630202	0.0610388	0.0048088	0.000922586	0.002984	0.00535508	0.00266829	0.00451259	0.231365	0.0157734	0.0077071	0.000917987	0.00296898	0.118905	0.0101757	0.0692033	0.22643	0.192875	0.00341454	0.00331969	0.0102622	0.000528468	0.0369886	0.0136302	0.00054186	0.0663041
CD	Colon	1	0.00281323	0.0958449	0.071595	0.00360171	0.020024	0.00380645	0.00129353	0.00187603	0.000416076	0.0193475	0.00304434	0.00823793	0.0561755	0.00088032	0.0159348	0.00181607	0.00082902	0.000783888	0.0180015	0.00164697	0.0055171	0.0674951	0.054528	0.00224603	0.000271215	0.00307376	0.00355535	0.00115996	0.00237407	0.290403	0.00858832	0.00368206	0.000436221	0.00170947	0.13357	0.00504616	0.0803317	0.128076	0.109919	0.00161338	0.0024045	0.00697517	0.000599377	0.051561	0.00403499	0	0.048734
CD	Colon	2	0.000862058	0.0496937	0.024124	0.000592744	0.0392809	0.00106484	0	0.000446311	0	0.0374094	0.00663896	0.0201678	0.0342513	0	0.00696311	0	0.000285517	6.22947e-05	0.00449183	0.000706784	0.0013704	0.0572173	0.047975	0.000328463	0	0	0.0005226	0.00013273	0.000449906	0.616634	0.00125439	0.000580788	0	0.000170753	0.157884	0.00122135	0.0795099	0.0864778	0.0626203	0.000792842	0.000336284	0.00189963	0	0.136375	0.00122853	0	0.0265923
CD	Colon	3	0.00389709	0.197697	0.0844751	0.0114789	0.024701	0.00614595	0.00062025	0.00305765	0.00160299	0.0206163	0.00351808	0.0087869	0.0952165	0.00118612	0.00478394	0.00222625	0.00237444	0.00115654	0.0127748	0.00241184	0.00634541	0.0687755	0.0613195	0.00353963	0.00022338	0.00243516	0.00657025	0.00273051	0.00725513	0.256318	0.0213828	0.00503517	0.00163791	0.00229015	0.117662	0.00552409	0.0700425	0.224613	0.190467	0.00215103	0.00347664	0.00839091	0	0.0309897	0.0170864	0	0.0920445
CD	TI	0	0.00789427	0.210875	0.0794462	0.00975604	0.0215185	0.00840841	0.00241478	0.00590416	0.0033239	0.0200613	0.00419407	0.00925359	0.119867	0.000701742	0.00651407	0.00174319	0.00216339	0.00337039	0.00701347	0.0043383	0.00950874	0.061774	0.0604062	0.00459214	0.00061118	0.00356327	0.00652887	0.00294618	0.00488844	0.216782	0.0143589	0.00755201	0.000741871	0.0033916	0.117724	0.012838	0.0704455	0.225312	0.189693	0.00347713	0.00370474	0.00955979	0.000653452	0.0381661	0.00970271	0.000448845	0.0693463
CD	TI	1	0.00807665	0.104729	0.0727652	0.00450535	0.0207409	0.00560503	0.00117372	0.00197599	0.00139811	0.0195501	0.00337618	0.00860007	0.0637343	0.000945773	0.0159345	0.00139141	0.00190462	0.00111238	0.0164611	0.00209594	0.0067094	0.0701941	0.0554482	0.00261195	0	0.00201642	0.00469508	0.00224631	0.00416636	0.259828	0.0136708	0.00542567	0.000255547	0.00177268	0.127327	0.00354242	0.0794037	0.137659	0.117902	0.00237479	0.00223201	0.00851229	0.000464274	0.0468622	0.00565491	0.000659223	0.05728
CD	TI	2	0	0.0479278	0.0300859	0.000372381	0.0360388	0.00116499	0	0	0	0.036267	0.0062991	0.0198709	0.0318188	0.00134702	0.00458385	0	0.00110128	0	0.00837338	0.000835196	0.00218359	0.0560055	0.0483975	0.000514235	0	0	1.91611e-05	0	0.000121353	0.5707	0.00549731	0.000330081	0	0.000433562	0.154768	0.00105213	0.0761516	0.0901153	0.0633867	0.00175869	6.76111e-05	0.00310058	0	0.132644	0.000576671	0	0.0195937
CD	TI	3	0.0035794	0.194469	0.0736022	0.0156617	0.0244389	0.00882819	0.00140023	0.00193419	0.00171528	0.0209478	0.00362122	0.00863465	0.10623	0.000643276	0.00840048	0.00269043	0.00190413	0.00106642	0.0068106	0.00264246	0.0055929	0.0665896	0.0607	0.00324499	0.000295138	0.000988874	0.00799399	0.00327483	0.00701382	0.251824	0.0238663	0.00468096	0.00104899	0.00107402	0.116885	0.00694913	0.0722138	0.218994	0.188879	0.00181958	0.00314199	0.00778736	0.00050678	0.0335223	0.0119958	0.000188772	0.102249
CD	Inflamed TI	0	0.00714675	0.203767	0.0924611	0.00787256	0.0208956	0.00801489	0.000919457	0.00578664	0.00392107	0.0196181	0.00399317	0.00922564	0.110296	0.000445494	0.00916456	0.001375	0.00209641	0.00200894	0.00893422	0.00396577	0.00940869	0.0597833	0.0604017	0.00426745	0.000513516	0.00355198	0.00567702	0.00350372	0.00444222	0.216085	0.0168058	0.00602194	0.0010071	0.00317263	0.11693	0.00842013	0.071965	0.215158	0.186999	0.0028239	0.00465181	0.00951073	0.000935379	0.0416483	0.0105961	0.000836061	0.0643825
CD	Inflamed TI	1	0.00327841	0.0970716	0.0745967	0.00476238	0.0210988	0.00774608	0.00079053	0.00328534	0.000905249	0.0201358	0.00339366	0.00896764	0.0504243	0.000537689	0.0128775	0.00113699	0.00226165	0.000680232	0.0280007	0.00202556	0.00669453	0.0672926	0.0544535	0.00291122	0.000408167	0.00188471	0.0047655	0.00127421	0.00350445	0.266461	0.012839	0.00574991	0.000924152	0.00146515	0.126568	0.00861758	0.0809404	0.123953	0.111856	0.00114431	0.00501795	0.0099403	0.00106418	0.0457569	0.00591906	0.000687047	0.0519374
CD	Inflamed TI	2	0.00205662	0.0632698	0.0278544	0.00361914	0.039073	0.00914993	0	0	0	0.0353069	0.00787907	0.0215891	0.0299602	0	0.00613572	0	0	0	0.0147594	0	0.00162094	0.0573378	0.0493671	0.00123397	0	0	0.00164624	3.01787e-05	0.00257662	0.547757	0.00307956	0	0	0	0.15061	0.000933526	0.0765043	0.102668	0.0791842	0.000115556	0.00162486	0.00499465	0	0.120024	0.00264821	0	0.0442728
CD	Inflamed TI	3	0.000969029	0.163682	0.0826397	0.0138915	0.0239979	0.00665163	0.0010733	0.00379162	0.00110196	0.0203241	0.003291	0.00915157	0.0754467	0	0.00780657	0.0039189	0.00151773	0.000511572	0.0146827	0.00264503	0.00501731	0.0643323	0.0577917	0.00360224	0	0.00506852	0.00633181	0.00533516	0.00530062	0.256061	0.0253162	0.00367979	0.00205195	0.00162944	0.118011	0.00540454	0.0740319	0.181755	0.164521	0.00156971	0.00513999	0.00932668	0.00170524	0.0324416	0.00957224	0.000868351	0.0974421
CD	Blood	0	0.00198137	0.0376205	0.0220419	0.00325589	0.0188009	0.0046413	0.00109272	0.00126919	0.0011884	0.01813	0.00277026	0.00824748	0.0326972	0.0008664	0.00195621	0.00115127	0.00113688	0.000636384	0.000930346	0.0012226	0.00377693	0.0769376	0.0526341	0.00164824	4.04362e-05	0.00221553	0.00284317	0.00166678	0.00187977	0.263032	0.0089063	0.00278356	0.00092276	0.0015209	0.1364	0.00305453	0.0902455	0.0761232	0.0549573	0.00106176	0.00155606	0.00362203	0.000187866	0.0543639	0.0020694	0.000331639	0.0384398
CD	Blood	1	0.000801648	0.0239851	0.0134552	0.00119347	0.0190531	0.00379311	0.000158282	0.000431995	0.000548703	0.0197682	0.00166967	0.00666274	0.0156851	0.000303616	0.00140335	0.000717947	0.000272848	0.000225618	0.00111846	0.000408837	0.00157397	0.0793519	0.0521853	0.000521085	9.67343e-05	0.000541996	0.00101197	0.000841243	0.000805973	0.387354	0.00460854	0.0012014	0.000381247	0.000636495	0.144066	0.000963685	0.0908947	0.0625014	0.0408899	0.00145589	0.00069442	0.00221837	0.000240887	0.0743926	0.00112313	0.000353067	0.0324882
CD	Blood	2	0.000213349	0.0214637	0.00431782	0.000250147	0.0442148	0.0014028	4.38424e-05	7.47519e-05	5.77129e-05	0.0427583	0.00708588	0.0225881	0.00824728	0.000462307	0.000185751	8.56414e-05	7.69958e-05	2.40357e-05	0.000943685	0.000129937	0.000315911	0.0603156	0.044941	0.000116105	0	0	0.000168767	0.000216989	0.000159913	0.664223	0.000906568	0.000301586	0.000162682	0.000128347	0.159904	0.000427573	0.0809583	0.0540797	0.0281017	0.000326953	0.000196373	0.000674923	0	0.15772	0.000619515	0	0.0111963
CD	Blood	3	0.00182188	0.0452885	0.0194577	0.00518658	0.0201646	0.00487609	0.00143848	0.00140947	0.000200973	0.0189585	0.00224087	0.00772426	0.0337149	0.000392277	0.00211634	0.00101937	0.00110059	0.000378326	0.000701126	0.00138499	0.00286414	0.0809347	0.0532586	0.000655959	0	0.000712729	0.00213557	0.00130995	0.00200729	0.287384	0.0119299	0.00289898	0.00209924	0.000949301	0.132411	0.00177188	0.0887173	0.08231	0.0607729	0.000155551	0.00100043	0.00370098	0.000316308	0.0524651	0.00343502	0.000721016	0.0709356
[truncated: 44 more columns]

## Sheet: MBC
Group	Tissue	Cluster	ARID3A	ARNTL	ASCL1	ATF1	ATF6	ATF7	BCLAF1	BHLHA15	BPTF	CEBPA	CEBPB	CEBPD	CEBPG	CLOCK	CREB1	CREM	DBP	E2F1	E2F3	E2F7	E4F1	EGR1	ELF3	ELK1	ELK3	ELK4	EP300	ERF	ESR1	ETS2	ETV2	ETV3	ETV5	ETV7	FLI1	FOS	FOSB	FOSL1	FOSL2	FOXJ1	FOXJ2	FOXM1	FOXO1	GABPA	HEY1	HEY2	HIVEP1
Non-IBD	Colon	0	0.0210868	0.0135703	0.00834796	0.00636644	0.0131729	0.0286247	0.0494092	0.0116908	0.0147931	0.0110539	0.00942589	0.0137634	0.00725608	0.0171976	0.012633	0.0734701	0.0066342	0.0105529	0.00760978	0.00384946	0.0148054	0.0589973	0.0044262	0.0109476	0.00674565	0.0121307	0.00976596	0.0166104	0.0134414	0.0138046	0.0141114	0.00891102	0.0269422	0.0174049	0.0238059	0.172641	0.0830068	0.0196207	0.0344878	0.0232696	0.00750666	0.0147296	0.0125536	0.0151125	0.00850451	0.0166854	0.00551413
Non-IBD	Colon	1	0.0228903	0.0166631	0.00641221	0.00864717	0.0163413	0.027582	0.0545801	0.0122375	0.0176041	0.00759519	0.00916056	0.00907266	0.00812578	0.0152385	0.0138008	0.0803913	0.00880386	0.00774099	0.00566219	0.00367867	0.0111683	0.0590183	0.00223993	0.0109011	0.00733549	0.0114605	0.00650965	0.0178643	0.0137615	0.0153914	0.0125122	0.00606951	0.0283596	0.016846	0.0275745	0.185203	0.0868043	0.0186869	0.0406884	0.0239581	0.0041192	0.0171651	0.0160309	0.0182836	0.00725964	0.0155051	0.00845897
Non-IBD	Colon	2	0.0264303	0.0155833	0.00932165	0.00716656	0.0224018	0.0285958	0.0544235	0.00679785	0.0153794	0.00824604	0.00993675	0.0151079	0.00933748	0.0243603	0.0271043	0.08202	0.00466462	0.0145703	0.00993761	0.00470211	0.0160514	0.0746206	0.00922853	0.0123329	0.00518902	0.0149859	0.0132048	0.0151337	0.0134687	0.0165317	0.0169066	0.0138434	0.031651	0.0187953	0.0274896	0.201518	0.0877375	0.0183889	0.0442434	0.0232864	0.0117444	0.0193286	0.0156106	0.0139892	0.00753343	0.0126147	0.00888151
Non-IBD	Colon	3	0.0254795	0.00956407	0.00907713	0.00784371	0.0156394	0.0312327	0.0564843	0.00552943	0.0148728	0.0203454	0.00685998	0.0198098	0.00850826	0.0107006	0.0200066	0.0741116	0.00754461	0.0137077	0.00762592	0.00415243	0.00965152	0.058193	0.00251094	0.00833864	0.00535061	0.0119835	0.000924427	0.0149965	0.00835882	0.0128913	0.014378	0.00701898	0.0251184	0.0209933	0.0386495	0.162374	0.0848893	0.0140501	0.0357736	0.00724551	0.00795507	0.0219028	0.01226	0.021036	0.010219	0.0169245	0.0121475
Non-IBD	Colon	4	0.027082	0.00802752	0.0058237	0.0042595	0.00906951	0.0248893	0.0546025	0.00264204	0.0103405	0.00419761	0.00431411	0.00687882	0.00383943	0.00535499	0.00730304	0.078149	0.00541149	0.00664624	0.00433231	0.000160186	0.00540326	0.0454609	0.00414118	0.00628148	0.00296839	0.0104062	0.00616475	0.0123753	0.0100153	0.00618685	0.00573963	0.00896801	0.0260397	0.0171512	0.0302352	0.155267	0.0883607	0.00959246	0.0560964	0.0161036	0.00196592	0.0159127	0.00538809	0.0154295	0.00476691	0.017129	0.00307024
Non-IBD	Colon	5	0.0192321	0.00711737	0.00946556	0.0100319	0.0119809	0.0311248	0.0539532	0.0131478	0.0263482	0.032445	0.0136831	0.0235068	0.00941403	0.0049115	0.0281782	0.0742268	0.0066987	0.00436444	0.00962528	0	0.0289792	0.0554054	0	0.0142134	0.00837858	0.0315124	0	0.0192965	0.0241881	0.0201689	0.00962787	0.0156465	0.0328841	0.0228675	0.0134646	0.153407	0.0830868	0.0122116	0.0343172	0.0140284	0.00432018	0.00304487	0.0118829	0.020758	0.00439602	0.0280326	0
Non-IBD	Colon	6	0.0205958	0.0124618	0.00572252	0.00514862	0.00318784	0.0198431	0.0430819	0	0.0182603	0	0.00186231	0.0113525	0.00224888	0	0.0158002	0.0874078	0	0.00639803	0.00416297	0	0.00684676	0.0554536	0	0.00614533	0.00678608	0.0101226	0	0.0131215	0	0.011446	0.00664501	0.0280779	0.0258391	0.0133856	0.0085078	0.190657	0.0923025	0.0166303	0.0432585	0.00237853	0	0.0294875	0.00404485	0.00737652	0.00567023	0.00395005	0
Non-IBD	TI	0	0.02337	0.00704495	0.00863171	0.00752026	0.010812	0.0288338	0.0480954	0.00530707	0.013662	0.0109561	0.0097174	0.0135066	0.00860394	0.0129614	0.0165769	0.071797	0.00866412	0.0103339	0.00808281	0.00374187	0.0138434	0.054537	0.00387288	0.011459	0.00852657	0.0125811	0.013043	0.0158507	0.0112561	0.0146146	0.0132666	0.0105359	0.0272671	0.0164671	0.0253105	0.176	0.0830665	0.0177616	0.0351144	0.0133954	0.00956734	0.0151261	0.0137373	0.0151267	0.00991035	0.0198763	0.00948838
Non-IBD	TI	1	0.0250319	0.00783257	0.00801839	0.00614656	0.0123029	0.0282265	0.0557996	0.00587798	0.0138717	0.00895822	0.0074261	0.0140748	0.00625027	0.0113296	0.0122113	0.0781738	0.00915519	0.0102658	0.00626123	0.00201478	0.0133579	0.0556639	0.00195888	0.00985501	0.00804354	0.0113659	0.00903573	0.0148866	0.0134185	0.0118887	0.0134549	0.00802159	0.0278046	0.0152292	0.0232572	0.184519	0.0865466	0.0200628	0.0397389	0.0137356	0.00633151	0.0113301	0.0162313	0.0159409	0.00729426	0.0189664	0.00598703
Non-IBD	TI	2	0.0237126	0.00981142	0.0106176	0.00951338	0.0166505	0.0280973	0.0560618	0.00526362	0.0172636	0.0135371	0.0131231	0.0122381	0.00987889	0.0138994	0.0169802	0.0791054	0.00986379	0.0129691	0.0079356	0.00511108	0.0148112	0.0649582	0.00350087	0.0109679	0.00757204	0.01525	0.0125494	0.0161766	0.0102176	0.0148203	0.0152377	0.00944197	0.0311457	0.0170499	0.0277301	0.190749	0.0863464	0.0204098	0.0406981	0.0106796	0.00791671	0.0175001	0.0152611	0.0185298	0.0086584	0.0163056	0.00745354
Non-IBD	TI	3	0.027121	0.0104567	0.00593705	0.0074691	0.0149627	0.0272997	0.0518801	0.0038379	0.0114936	0.00672125	0.0105118	0.0103892	0.00842003	0.0159153	0.0130545	0.072018	0.00368758	0.0118001	0.00700511	0.00149288	0.0134107	0.0595087	0.00378153	0.0110095	0.0111285	0.0128931	0.00995254	0.0138205	0.008589	0.013168	0.0110558	0.0105499	0.0275668	0.0207465	0.0331333	0.175805	0.0839129	0.0134651	0.0355126	0.00418708	0.00361711	0.0156463	0.0156509	0.00772747	0.00687354	0.00774391	0.0041542
Non-IBD	TI	4	0.0226138	0.00463448	0.00521736	0.00519069	0.00820613	0.0250928	0.0518241	0.000124821	0.0126722	0.0152585	0.0052055	0.00978133	0.00294205	0.0043899	0.0180952	0.0769785	0.00811126	0.0105792	0.00595367	0.00295325	0.0127591	0.0422237	0.000225717	0.00907399	0.0066883	0.0105838	0.00181545	0.0126992	0.020032	0.00821215	0.00826082	0.00646085	0.0285775	0.013774	0.0222872	0.144291	0.0866082	0.0115459	0.0588249	0.00747537	0	0.00826085	0.00861395	0.00813376	0.00357416	0.0201034	0.00808213
Non-IBD	TI	5	0.0219579	0.00440027	0.0103179	0.0114838	0.014994	0.0288852	0.0479616	0.0185525	0.0105765	0.0125994	0.0105217	0.00969651	0.00699443	0.0146418	0.00990146	0.07588	0.00235911	0.0182427	0.0054454	0.010948	0.00830219	0.0556469	0.00474006	0.0178783	0.0045556	0.0163415	0.00169895	0.0204692	0.013245	0.018881	0.0149776	0.01261	0.0280404	0.0172427	0.0219556	0.199051	0.0829763	0.025725	0.0386428	0.0347944	0.0118133	0.0185278	0.0150377	0.031205	0.00904901	0.021823	0.00790577
Non-IBD	TI	6	0.0237429	0.0122036	0.00907226	0.00610525	0.0109261	0.0271172	0.0438148	0.00262593	0.00714873	0.00675742	0.00635967	0.00541701	0.00481152	0.00990371	0.00795436	0.0752852	0.00674568	0.00576223	0.00660521	0.00121009	0.00970318	0.05505	0.00253198	0.00976151	0.0064697	0.0102457	0.00868655	0.0149322	0.0114103	0.0127832	0.00835772	0.0100457	0.0264061	0.0124107	0.0223502	0.170429	0.0891002	0.0169882	0.0411594	0.00405555	0.00595179	0.0164743	0.011142	0.00433157	0.0051215	0.021045	0.00304166
Non-IBD	TI	7	0.0342734	0.0503313	0.0333931	0	0	0.0268215	0.0932612	0	0.0257221	0	0	0.0532217	0	0	0	0.077476	0	0.0126222	0	0	0	0.0241781	0	0.0162613	0.00451434	0.0543821	0	0.0112886	0	0.0120383	0.0123917	0	0.0228867	0.0149879	0.0680624	0.216887	0.0852057	0.00547546	0.054295	0.0818892	0	0	0	0	0.0157046	0.041157	0.0203874
Non-IBD	Blood	0	0.025845	0.0104588	0.00673547	0.0072295	0.0112933	0.0270923	0.0439293	0.00672492	0.0123143	0.0116406	0.00844896	0.0127155	0.00700304	0.0109141	0.0134709	0.0543088	0.00815117	0.0122706	0.00622155	0.00405959	0.0102413	0.0396995	0.00437656	0.0109412	0.0065268	0.0118101	0.00849628	0.0168599	0.00842137	0.0124245	0.0131361	0.00947796	0.023463	0.0166661	0.0288018	0.129044	0.0751583	0.0189215	0.0283444	0.0169342	0.00335017	0.0162439	0.0158425	0.0126058	0.0108937	0.0142732	0.00980292
Non-IBD	Blood	1	0.0247332	0.0125093	0.00696633	0.0062556	0.0111695	0.0276407	0.0570887	0.00484169	0.0143444	0.0124001	0.0070141	0.00994911	0.00618962	0.010019	0.0139607	0.0562173	0.00901892	0.0114653	0.00637006	0.0028146	0.0133197	0.0377612	0.00246318	0.00940732	0.00719312	0.0117143	0.00815177	0.0162712	0.00978438	0.0117498	0.0119261	0.0087328	0.0215166	0.0156268	0.0291447	0.130209	0.076418	0.0162674	0.0304594	0.0159361	0.00587276	0.0159981	0.01612	0.0140805	0.00865852	0.0128152	0.00952997
Non-IBD	Blood	2	0.0290462	0.016428	0.0106086	0.0118599	0.022136	0.0281694	0.068799	0.00360863	0.0176914	0.0254121	0.0131729	0.0183722	0.00902169	0.0152046	0.0232665	0.0582815	0.0145322	0.0183333	0.0077419	0.00761542	0.0169273	0.0419277	0.00705477	0.0166556	0.0125707	0.0233003	0.0158002	0.0202566	0.0226424	0.014634	0.0185017	0.0121026	0.0255485	0.0190481	0.036506	0.116973	0.0711834	0.0210125	0.0369175	0.0190448	0.0104133	0.0124313	0.0212466	0.0123364	0.0111291	0.0229482	0.0131026
Non-IBD	Blood	3	0.024506	0.0134686	0.0060708	0.00595861	0.0115084	0.0253487	0.0441082	0.00353007	0.0108608	0.00658236	0.00641867	0.0130247	0.0062427	0.00942058	0.0138076	0.0544775	0.00715897	0.0104945	0.00647639	0.00199003	0.0122215	0.0329956	0.0043932	0.0107597	0.0061657	0.0118721	0.00612698	0.0153966	0.00641534	0.0120672	0.011189	0.00762766	0.0217585	0.0254646	0.042519	0.123704	0.0773647	0.0162247	0.0335243	0.0171727	0.00262277	0.0150109	0.0142064	0.0118135	0.00788461	0.014064	0.00717473
Non-IBD	Blood	4	0.0241864	0.00893821	0.00405576	0.0041099	0.00766045	0.0242463	0.0443568	0.00159391	0.00865549	0.00733816	0.00413076	0.00769147	0.00321091	0.00483674	0.00854342	0.0554301	0.00467159	0.00679016	0.00386581	0.00352239	0.00845476	0.0226813	0.00271867	0.00696072	0.00413728	0.00955092	0.00444653	0.0138869	0.00511911	0.00880582	0.00660974	0.00622852	0.0187196	0.0173751	0.0322114	0.123378	0.0829188	0.0119205	0.0354458	0.0140113	0.00195307	0.00782865	0.00921029	0.0056295	0.00420302	0.00850937	0.00591919
Non-IBD	Blood	5	0.0258219	0.00956056	0.0104705	0.010719	0.0138426	0.0280043	0.0491577	0.00987513	0.0178687	0.0152077	0.00893969	0.0169185	0.00927184	0.00952762	0.0135098	0.0532147	0.00893995	0.012238	0.00978367	0.00686162	0.0111361	0.0390944	0.00114679	0.0118941	0.00456554	0.0142549	0.010937	0.0198007	0.00553644	0.0132089	0.0133912	0.00549857	0.0241142	0.0218818	0.0249157	0.124827	0.0729392	0.02109	0.0311361	0.0210032	0.0120997	0.0123946	0.0147171	0.00615965	0.00802553	0.022458	0.0113033
Non-IBD	Blood	6	0.0233917	0.0104248	0.00593228	0.00455084	0.00669809	0.0250921	0.0431111	0.00197439	0.00869229	0.00912216	0.00555501	0.00977196	0.00357454	0.00654508	0.00830192	0.0533426	0.0126371	0.00742284	0.00172291	0.00176374	0.0137496	0.0323597	0.00394709	0.00817413	0.00582157	0.00964182	0.00671677	0.0141381	0.00746509	0.010183	0.00818927	0.00427107	0.0216961	0.0128608	0.0288441	0.118577	0.0791267	0.0144337	0.0336561	0.00349272	0.00207825	0.00976266	0.0103568	0.00553002	0.00388486	0.0101937	0.00498621
Non-IBD	Blood	7	0.0238051	0.00805141	0.00570685	0.00765032	0.00942915	0.0289629	0.047807	0.0090742	0.0171226	0.0136298	0.00703225	0.0114869	0.00597833	0.0137537	0.0119032	0.0575405	0.00881935	0.00853596	0.00548732	0.0210351	0.0123775	0.0263549	0.00287759	0.00857901	0.00854707	0.0130483	0.01076	0.0140224	0.00610771	0.0139791	0.0112442	0.0117735	0.0215472	0.0170288	0.0218927	0.133943	0.0742549	0.0183784	0.0381629	0.0102149	0.00494464	0.0113424	0.0105674	0.0140665	0.00897323	0.00735591	0.0177115
CD	Colon	0	0.0234479	0.0126701	0.00746054	0.00850046	0.0134049	0.028575	0.0476886	0.00803473	0.0129682	0.0123559	0.0100079	0.0138964	0.00799465	0.0126919	0.0111305	0.0753392	0.00814357	0.0125365	0.0070985	0.00391023	0.0141988	0.0543335	0.00295258	0.0116651	0.00765123	0.0132485	0.00968134	0.017541	0.0102664	0.0155794	0.0134213	0.0125097	0.0310863	0.018192	0.0280981	0.182764	0.0847078	0.0193028	0.0360735	0.017892	0.00674314	0.0159045	0.0161896	0.0182195	0.00973551	0.0178542	0.00812088
CD	Colon	1	0.0248565	0.0136357	0.00958203	0.00819151	0.0141563	0.0279451	0.062203	0.00336475	0.020198	0.0140951	0.00635438	0.0124026	0.00799909	0.0106493	0.0137206	0.0828818	0.00781109	0.0114141	0.00606073	0.0016494	0.01178	0.0567313	0.00249116	0.00989972	0.00789673	0.0130348	0.00830987	0.0155578	0.00960855	0.0136191	0.0125082	0.011731	0.0311963	0.0172917	0.0249027	0.193907	0.089788	0.0173468	0.0432928	0.0119495	0.00891236	0.0133355	0.0138343	0.0161045	0.00933218	0.0159433	0.00855236
CD	Colon	2	0.0236167	0.00950583	0.0105527	0.00961742	0.0133532	0.0283156	0.0498864	0.00818615	0.0139568	0.0132986	0.00934463	0.0163634	0.00899827	0.0146324	0.0137943	0.0838372	0.00876281	0.0141179	0.00705472	0.00427561	0.0132209	0.0660439	0.00501962	0.0125146	0.00831042	0.0126067	0.0106155	0.0172002	0.00941327	0.0166311	0.0130353	0.0116363	0.0320805	0.0185275	0.0301527	0.190895	0.0902621	0.0196285	0.0459722	0.0195901	0.00376968	0.015815	0.0150421	0.0169518	0.00896167	0.0224592	0.00869
CD	Colon	3	0.0239063	0.0119167	0.00779023	0.00615486	0.0126023	0.027616	0.0529241	0.00551887	0.0122476	0.0110202	0.00907467	0.0153643	0.00870923	0.00942635	0.0159333	0.0766417	0.00835808	0.012939	0.00627015	0.00677393	0.0123823	0.0556116	0.00557568	0.0107676	0.00671934	0.0118136	0.00608591	0.0150505	0.00959569	0.0141449	0.0123405	0.010084	0.0299973	0.0228439	0.0340832	0.1661	0.0870013	0.0149946	0.0449602	0.0155892	0.00579049	0.0142723	0.0139533	0.0154829	0.00823367	0.0167449	0.0057288
CD	Colon	4	0.0280667	0.00548353	0.00649379	0.00361804	0.00666602	0.022489	0.052138	0.00154549	0.0100016	0.00361433	0.00402854	0.00858788	0.00439976	0.00564872	0.00721222	0.0867029	0.00586453	0.00778914	0.00214456	0.0028641	0.00755504	0.044027	0.00436393	0.00779813	0.00444569	0.00841783	0.00198815	0.0126321	0.0068199	0.0070285	0.00664829	0.00566273	0.033084	0.0154851	0.023495	0.146326	0.0915091	0.0105239	0.0759079	0.00748127	0.00258973	0.00531506	0.00580762	0.00658071	0.003421	0.0131481	0.00403911
CD	Colon	5	0.0230528	0.008877	0.00873844	0.00787772	0.0142794	0.0250983	0.059799	0.00956264	0.0152022	0.011947	0.0100761	0.0167462	0.0103516	0.00690699	0.0079103	0.0726187	0.00355808	0.0132038	0.00747975	0.0213863	0.00762827	0.0553283	5.09684e-05	0.00917539	0.00727392	0.016539	0.00550459	0.0153774	0.0041998	0.019529	0.0121807	0.0164685	0.0300701	0.023816	0.0385739	0.162523	0.0825477	0.0177758	0.0347257	0.00672783	0	0.0210546	0.014282	0.00845767	0.00984752	0.00987937	0.0148261
CD	Colon	6	0.0247316	0.014933	0.0086949	0.0063261	0.0122221	0.0247238	0.0525665	0.00188907	0.0120248	0.00741873	0.00500264	0.0096214	0.00551896	0.0135427	0.0113716	0.0838559	0.010222	0.00789177	0.00611986	0.00348284	0.0095023	0.0550901	0.00363858	0.00858822	0.00774942	0.0134744	0.00448333	0.0167422	0.00903556	0.0105183	0.0105028	0.00923252	0.0296974	0.0146813	0.0232679	0.179908	0.0913262	0.0167055	0.0481746	0.00578586	0.00798977	0.0162558	0.00966701	0.00930302	0.00498535	0.0378759	0.00112319
CD	Colon	7	0.0252463	0	0.034061	0.00374577	0.0232292	0.0205557	0.0646345	0	0.0252124	0.00178389	0.00806673	0	0.00396769	0	0	0.090064	0.00349498	0.00481202	0.0127914	0	0	0.0368565	0	0.0144087	0.01327	0.0116635	0.0351682	0.0141956	0.0124363	0.0168135	0.0159276	0.0272681	0.0333069	0.00788019	0.0642398	0.124547	0.088418	0.0100772	0.0995528	0	0	0.0352609	0.0195923	0.0176999	0.00702408	0.0131881	0
CD	TI	0	0.0243495	0.012356	0.00803174	0.00794356	0.0137567	0.0285656	0.0496103	0.00584825	0.0168431	0.0118238	0.00862687	0.0142553	0.00883906	0.0128658	0.0155699	0.0732927	0.0089788	0.0123784	0.00903104	0.00371349	0.0129044	0.0541807	0.00566916	0.0114546	0.00875356	0.01238	0.0133879	0.0171257	0.00934918	0.0151905	0.0143168	0.0108466	0.0303419	0.0184383	0.0274196	0.18241	0.0841289	0.0193623	0.0362374	0.017387	0.0041261	0.0180085	0.0178629	0.0178095	0.010494	0.0212212	0.00953956
CD	TI	1	0.0254664	0.0104807	0.00903981	0.0072639	0.0139878	0.0286296	0.0596878	0.00372393	0.017095	0.0137678	0.00705878	0.0125242	0.00724361	0.0115905	0.0155827	0.0802947	0.00895202	0.0106486	0.00744132	0.00195935	0.0131873	0.0554254	0.00358642	0.0093515	0.00802276	0.0141121	0.0108689	0.016433	0.00828353	0.0139178	0.0135557	0.00919471	0.0312827	0.0162726	0.026672	0.191264	0.0885302	0.0180792	0.0419627	0.0164857	0.00633238	0.0155709	0.0182976	0.0175912	0.00775218	0.0241364	0.00951907
CD	TI	2	0.0249714	0.01204	0.00970467	0.00839547	0.0134485	0.0274762	0.0517957	0.00634176	0.0149968	0.012504	0.00916338	0.0131618	0.00881425	0.0116618	0.0146632	0.078351	0.00921033	0.0132235	0.00900643	0.00344927	0.015417	0.0586027	0.00345431	0.0112071	0.00880757	0.0138963	0.0120237	0.0168071	0.0100091	0.0153947	0.0147037	0.0110324	0.0315514	0.0172018	0.0284907	0.185322	0.0873771	0.0194151	0.0415284	0.0178319	0.00570734	0.0171355	0.018417	0.0176173	0.0107422	0.0186412	0.00837105
CD	TI	3	0.0280799	0.0106927	0.00668858	0.00701063	0.0135083	0.0304793	0.0542965	0.00497953	0.0137171	0.0114498	0.00744977	0.0159388	0.00717626	0.0119894	0.0147973	0.0716512	0.0114638	0.0113176	0.00827113	0.00259203	0.0126888	0.0561597	0.00239127	0.00922986	0.00835518	0.0123698	0.00645883	0.015977	0.00751218	0.0147136	0.0122546	0.00878261	0.0284514	0.022694	0.0339356	0.160461	0.0846621	0.0173653	0.0414185	0.0143599	0.00235021	0.0141599	0.0148141	0.0200501	0.00878409	0.0125269	0.0104032
CD	TI	4	0.0278716	0.00744738	0.00594445	0.00499335	0.00729778	0.0226972	0.0523504	0.00278456	0.0125354	0.00559733	0.00469886	0.00771879	0.00478091	0.0077799	0.00940897	0.0800275	0.00559082	0.010015	0.00321078	0.00185525	0.00764493	0.0411976	0.00204173	0.00813185	0.0058922	0.010839	0.00432998	0.012861	0.00610661	0.00725012	0.00745992	0.00857157	0.0320124	0.0157791	0.0260808	0.136287	0.0878683	0.0101518	0.0684743	0.0070916	0.00233722	0.00673546	0.00808075	0.00757712	0.00459465	0.0143751	0.00506619
CD	TI	5	0.0256739	0.00534372	0.00734209	0.00791628	0.0163929	0.0250528	0.0442004	0.00873744	0.0163141	0.0156473	0.00642741	0.019938	0.00864012	0.0237466	0.0211455	0.06713	0.00962939	0.0200238	0.015009	0.00689985	0.0146906	0.0493697	0.0122324	0.011478	0.00845302	0.0203148	0.0183911	0.0253196	0.0122515	0.0182424	0.0190494	0.0101229	0.0266626	0.0241005	0.0235704	0.139095	0.0780925	0.0332168	0.0364088	0.0321526	0.00777268	0.0121571	0.0141004	0.00695024	0.0122762	0.0404801	0.0028245
CD	TI	6	0.0252806	0.0127169	0.0069774	0.00622213	0.0118334	0.0282392	0.046184	0.00270928	0.0124513	0.00602612	0.00630745	0.0111625	0.00630458	0.00655585	0.0107638	0.0802482	0.00846566	0.00808487	0.00343052	0.00111538	0.0133249	0.0620703	0.0105108	0.00838222	0.00560271	0.0112569	0.00725806	0.0162185	0.00611265	0.0116086	0.00903109	0.00887667	0.028864	0.0145364	0.0191802	0.170424	0.090144	0.0145831	0.0469827	0.0089412	0.00469976	0.0070095	0.0108257	0.0107669	0.00666478	0.0398576	0.00178982
CD	TI	7	0.0222562	0.000987513	0.015809	0.00263337	0.00864146	0.0226131	0.0504184	0	0.0167941	0.0125382	0.00964969	0.00910725	0.0104132	0.0111435	0.0209225	0.0867301	0.0146716	0.00374768	0	0.0214832	0.0170744	0.0500207	0	0.0083572	0.00794561	0.0066496	0.00526673	0.00726064	0	0.0162249	0.014226	0.00478537	0.0355741	0.0214704	0.0549675	0.208347	0.0896305	0.00282511	0.0632241	0	0.0175416	0.0186035	0.00238532	0.000393847	0.0086487	0.00175204	0
CD	Inflamed TI	0	0.0237559	0.0117019	0.00807213	0.00693237	0.0125273	0.0284109	0.0477132	0.00599522	0.0143242	0.0117805	0.00845745	0.0137173	0.00804782	0.0125853	0.0154788	0.0734679	0.00785551	0.0114224	0.00848703	0.00325972	0.0124278	0.0553109	0.00306578	0.0103832	0.00766293	0.0124172	0.0100113	0.0168315	0.00921575	0.0146873	0.0139108	0.0110922	0.0305435	0.0176576	0.0253328	0.180539	0.0844582	0.0182244	0.0350438	0.0125403	0.00496381	0.016355	0.0162273	0.0169995	0.00898812	0.0216429	0.00943705
CD	Inflamed TI	1	0.0246703	0.0121566	0.00772254	0.00707921	0.0123593	0.0284751	0.0596693	0.00374287	0.0166904	0.0114	0.00680275	0.0122615	0.00692374	0.0116047	0.0163223	0.0791764	0.00899762	0.00977408	0.00807845	0.00178817	0.0129717	0.0546664	0.00252376	0.00877323	0.00761758	0.013177	0.00797033	0.0157384	0.00801655	0.012415	0.0124588	0.00830881	0.0312	0.0165969	0.0247078	0.182544	0.0877811	0.0170595	0.0399793	0.0135471	0.00716063	0.0152342	0.0156395	0.0163053	0.0077366	0.024153	0.00632854
CD	Inflamed TI	2	0.0239375	0.011215	0.00998951	0.00815186	0.0131999	0.028058	0.0515955	0.00731488	0.015327	0.0133024	0.00887535	0.0136789	0.00895153	0.0120376	0.015697	0.0807193	0.00941902	0.0123763	0.00887016	0.00378978	0.013227	0.0671711	0.00306956	0.0114198	0.00857404	0.014554	0.00999777	0.0169569	0.0112135	0.0154759	0.0145229	0.0120635	0.031888	0.0180407	0.0290088	0.197835	0.089246	0.0198718	0.041826	0.0158795	0.00685763	0.017229	0.0177204	0.0175848	0.0093341	0.0197392	0.00874539
CD	Inflamed TI	3	0.0253918	0.0107549	0.00736786	0.00727513	0.0131405	0.0298943	0.0550583	0.00393731	0.0142083	0.0114777	0.00828702	0.0149796	0.00740793	0.0103308	0.0158864	0.0729706	0.00888488	0.0112934	0.00816056	0.00213643	0.0112545	0.0565343	0.00317597	0.0116287	0.00808729	0.0125311	0.00794753	0.0156942	0.00829128	0.0148418	0.0134844	0.0100084	0.0286319	0.0238494	0.0356374	0.171222	0.0852126	0.0184225	0.0389998	0.0099176	0.0066896	0.0165338	0.017894	0.0167041	0.00905087	0.0173362	0.0120717
CD	Inflamed TI	4	0.0244696	0.00727727	0.00552784	0.00519104	0.00871481	0.0226696	0.0558504	0.000992781	0.0137196	0.00595083	0.00494506	0.0107687	0.00519822	0.00678489	0.0105105	0.0816741	0.00721201	0.00895636	0.00290788	0.00166906	0.00943938	0.0484525	0.00377082	0.0073995	0.00540199	0.0111068	0.00308278	0.0131939	0.00655906	0.00798832	0.00798223	0.00774043	0.0351169	0.0154406	0.0253188	0.141159	0.0884649	0.0103404	0.0659769	0.0140724	0.00334855	0.00970226	0.00739477	0.0069983	0.00425922	0.0164939	0.00607391
CD	Inflamed TI	5	0.0276964	0.00942725	0.00975194	0.00802309	0.014338	0.0267632	0.0523521	0.0059532	0.0156354	0.0139988	0.00945549	0.0192895	0.00921129	0.0116003	0.00969312	0.0709986	0.00962749	0.0130043	0.00689362	0.0108586	0.0118952	0.0564423	0.00883959	0.0120943	0.00906727	0.0163456	0.0137894	0.0181517	0.0116604	0.0193972	0.0139889	0.0112595	0.030931	0.0240218	0.0287969	0.164371	0.0803677	0.0198657	0.0353139	0.013551	0.0150268	0.022007	0.0151013	0.0191813	0.0100035	0.0332131	0.0107084
CD	Inflamed TI	6	0.0226179	0.00904802	0.00885765	0.0049926	0.0108418	0.0279205	0.0483554	0.00297176	0.0124173	0.00590061	0.0061889	0.00985658	0.00566821	0.00764239	0.0125148	0.0797176	0.0150089	0.0067039	0.00538755	0.0027559	0.0087368	0.0582286	0.00613876	0.00858007	0.00559042	0.0116949	0.00721075	0.0161815	0.00434539	0.011418	0.00855224	0.0102884	0.0290811	0.0149579	0.0213415	0.17388	0.0898926	0.0137729	0.043714	0.00594782	0.00403387	0.00805981	0.0109789	0.0124014	0.00622925	0.0488485	0.00494649
CD	Inflamed TI	7	0.0340514	0	0.00508981	0.00776985	0.0172922	0.0216518	0.0527959	0.00483472	0.0228678	0.00772681	0.00840587	0.0088846	0.00454795	0.00270596	0.00974516	0.0820025	0.000101937	0.00683576	0.0114038	0.0327013	0.0006456	0.0517648	0	0.00520039	0.0103466	0.0114406	0.00271831	0.0149828	0	0.0218824	0.0135831	0.00244648	0.0382678	0.0164246	0.025445	0.179192	0.0848119	0.0171545	0.0612805	0.0443765	0	0.0192012	0.00750255	0.0200537	0.0201644	0.0156218	0.0265036
CD	Blood	0	0.0285203	0.0149829	0.00715973	0.00696669	0.0117036	0.0271509	0.0454947	0.00587506	0.0150141	0.0113362	0.00801456	0.0133083	0.00768969	0.0107716	0.0158271	0.054995	0.00912649	0.0136578	0.0065144	0.00394552	0.0124336	0.0304442	0.00545754	0.0111735	0.00715711	0.0137411	0.0084214	0.0177446	0.00782552	0.0137877	0.0134574	0.0094779	0.0252416	0.0178575	0.0316001	0.117066	0.0763326	0.0188542	0.0306595	0.0181031	0.0036613	0.0145196	0.0178631	0.0127286	0.0106466	0.0149229	0.0108801
CD	Blood	1	0.0301227	0.0127332	0.00743966	0.00701239	0.0119711	0.0278455	0.0583501	0.00351869	0.0174749	0.011139	0.00642126	0.0124343	0.00636485	0.00950301	0.0160861	0.0566082	0.00852781	0.0116659	0.00646134	0.00295232	0.011151	0.0289238	0.00377007	0.00970343	0.00750994	0.0130821	0.00682442	0.0174162	0.00722657	0.0127478	0.0121571	0.00836363	0.0241876	0.0169188	0.0328829	0.117925	0.0772662	0.0158973	0.0327142	0.016567	0.00627861	0.0149847	0.0167455	0.0144904	0.00913949	0.0141069	0.00973644
CD	Blood	2	0.0288368	0.0134261	0.00809451	0.00724884	0.0137292	0.0260496	0.0569861	0.00792501	0.0149007	0.00779548	0.00731579	0.0156407	0.00694271	0.0105335	0.017619	0.0596785	0.0087681	0.0130745	0.0075694	0.0131946	0.0141102	0.0387075	0.0035499	0.0147106	0.00546665	0.0186651	0.011216	0.0183041	0.0113203	0.0132939	0.0116342	0.0130501	0.0253654	0.0168017	0.028391	0.141172	0.0767609	0.0186399	0.0353283	0.0179671	0.00267659	0.0123023	0.0188508	0.0126454	0.0105329	0.0173717	0.0080536
CD	Blood	3	0.0288617	0.0160922	0.00625537	0.00624922	0.0117668	0.0266142	0.0476983	0.0039018	0.0139903	0.00850511	0.00673046	0.0129558	0.00649187	0.00859294	0.0162004	0.0564337	0.00779945	0.0115929	0.00602115	0.00185095	0.0115943	0.0284758	0.0038193	0.0105371	0.00631289	0.012819	0.00603753	0.0165098	0.00611735	0.0126081	0.0109715	0.00712574	0.0233704	0.0256648	0.0470357	0.117363	0.0791029	0.0149455	0.0363165	0.0166592	0.00383413	0.0125224	0.0160403	0.0137738	0.00821601	0.0129624	0.00747314
CD	Blood	4	0.029827	0.009307	0.00430421	0.00425452	0.00655447	0.0226439	0.0525457	0.00320884	0.0123937	0.00667981	0.00418282	0.00956129	0.00422176	0.00411864	0.01284	0.0572772	0.00647906	0.00804004	0.0035273	0.00169059	0.00855353	0.0178794	0.00391319	0.00766385	0.00379442	0.0093811	0.00484059	0.0146392	0.00498795	0.0085021	0.0066957	0.00645483	0.0204389	0.0174788	0.0398602	0.116806	0.0836981	0.0109065	0.0369418	0.0110558	0.00262564	0.00799201	0.00983875	0.00670133	0.00364479	0.00849508	0.00597475
CD	Blood	5	0.0231668	0.0180049	0.00659213	0.00789521	0.0133327	0.0282274	0.0485779	0.00794034	0.017226	0.0142148	0.00965124	0.0141702	0.00814958	0.0109704	0.0207951	0.0550193	0.0124144	0.0165695	0.013694	0.00669027	0.0131322	0.0327811	0.00100596	0.0129437	0.0072836	0.0154287	0.00608268	0.0197413	0.00806642	0.0153571	0.0144837	0.0136683	0.0267816	0.0249174	0.0319564	0.0992642	0.0731912	0.0183256	0.0299042	0.0162115	0.00388299	0.0150662	0.0177118	0.0170122	0.0116804	0.014422	0.0103546
CD	Blood	6	0.0298908	0.00993123	0.00561308	0.00506146	0.00864964	0.0254685	0.0465148	0.00220175	0.00934877	0.00767417	0.0039739	0.0102938	0.00455298	0.00739215	0.00910052	0.0571263	0.00920963	0.0075222	0.00412434	0.00169033	0.00836161	0.0224908	0.00451679	0.00871172	0.00575921	0.0126361	0.00326096	0.0149526	0.00407671	0.0095736	0.00783893	0.00599914	0.0229474	0.0159591	0.0280944	0.122764	0.0822598	0.0144476	0.0343103	0.0105563	0.00217693	0.00617499	0.0113621	0.00983822	0.00600733	0.0123418	0.00615805
CD	Blood	7	0.0323199	0.0108105	0.00678713	0.00490301	0.00963449	0.0279603	0.0502947	0.00378772	0.0196592	0.0114608	0.0069885	0.0128738	0.00602557	0.00798053	0.0134034	0.0577098	0.00905296	0.011345	0.00616376	0.018852	0.0115916	0.0193711	0.00517917	0.00782934	0.0094818	0.015066	0.00724971	0.0161792	0.00683656	0.0147963	0.0112698	0.011238	0.0232903	0.0182788	0.0244045	0.116771	0.076461	0.0151527	0.0398819	0.0102721	0.00544708	0.0104745	0.0146185	0.0160343	0.0067079	0.00655728	0.0103052
[truncated: 118 more columns]
